# Supplementary material for: ImReLnc: Identifying Immune-Related LncRNA Characteristics in Human Cancers Based on Heuristic Correlation Optimization
Source: Front Genet. 2022 Jan 10;12:792541. doi: 10.3389/fgene.2021.792541 (PMC8784420; doi:10.3389/fgene.2021.792541)
Supplement: Supplementary file 1 [file Table2.XLSX]

## Sheet: Data S2
Data S2. LncRNA-related immune pathways.
LncRNA	Pathways
MIR155HG	Antigen_Processing_and_Presentation,Antimicrobials,Chemokine_Receptors,Cytokine_Receptors,NaturalKiller_Cell_Cytotoxicity,TCRsignalingPathway,Interleukins_Receptor,TNF_Family_Members_Receptors,BCRSignalingPathway,Chemokines,Cytokines,Interleukins,TNF_Family_Members,TGFb_Family_Member_Receptor,TGFb_Family_Member
RP11-848P1.3	Antigen_Processing_and_Presentation,Antimicrobials,NaturalKiller_Cell_Cytotoxicity,BCRSignalingPathway,Chemokine_Receptors,Cytokines,Cytokine_Receptors,Interleukins_Receptor,Chemokines,TCRsignalingPathway,TNF_Family_Members,TNF_Family_Members_Receptors,TGFb_Family_Member,Interferons,Interleukins
AC011899.9	Antigen_Processing_and_Presentation,Antimicrobials,Chemokine_Receptors,Cytokine_Receptors,Interleukins_Receptor,NaturalKiller_Cell_Cytotoxicity,Cytokines,Chemokines,TCRsignalingPathway,BCRSignalingPathway,Interleukins,TNF_Family_Members,TNF_Family_Members_Receptors,Interferons
AC109826.1	Antigen_Processing_and_Presentation,Antimicrobials,BCRSignalingPathway,Chemokine_Receptors,Cytokines,Cytokine_Receptors,Interleukins_Receptor,NaturalKiller_Cell_Cytotoxicity,TCRsignalingPathway,Chemokines,Interleukins,TNF_Family_Members,TNF_Family_Members_Receptors,Interferons
AP001046.5	Antimicrobials,Chemokines,Cytokines,Cytokine_Receptors,Antigen_Processing_and_Presentation,BCRSignalingPathway,Chemokine_Receptors,Interleukins,Interleukins_Receptor,NaturalKiller_Cell_Cytotoxicity,TCRsignalingPathway,TNF_Family_Members,TNF_Family_Members_Receptors,TGFb_Family_Member
CADM3-AS1	Cytokines,Cytokine_Receptors,Antigen_Processing_and_Presentation,Antimicrobials,Chemokines,Chemokine_Receptors,NaturalKiller_Cell_Cytotoxicity,TNF_Family_Members,TGFb_Family_Member,Interleukins_Receptor,Interleukins,TCRsignalingPathway,TNF_Family_Members_Receptors,TGFb_Family_Member_Receptor
CTA-384D8.35	Antimicrobials,NaturalKiller_Cell_Cytotoxicity,Antigen_Processing_and_Presentation,Chemokines,Interleukins_Receptor,Chemokine_Receptors,Cytokines,Cytokine_Receptors,TGFb_Family_Member,Interleukins,BCRSignalingPathway,TCRsignalingPathway,TNF_Family_Members_Receptors,Interferons
CTD-2521M24.9	Antigen_Processing_and_Presentation,Antimicrobials,Chemokine_Receptors,Interleukins_Receptor,NaturalKiller_Cell_Cytotoxicity,Cytokine_Receptors,BCRSignalingPathway,TCRsignalingPathway,Chemokines,Cytokines,Interleukins,TNF_Family_Members,TNF_Family_Members_Receptors,TGFb_Family_Member_Receptor
CTD-3128G10.7	Antigen_Processing_and_Presentation,Antimicrobials,BCRSignalingPathway,Chemokine_Receptors,Cytokines,Cytokine_Receptors,NaturalKiller_Cell_Cytotoxicity,Interleukins_Receptor,TNF_Family_Members,Chemokines,TCRsignalingPathway,Interleukins,TNF_Family_Members_Receptors,TGFb_Family_Member_Receptor
LINC00892	Antigen_Processing_and_Presentation,Antimicrobials,Chemokine_Receptors,Cytokines,Cytokine_Receptors,Interleukins,Interleukins_Receptor,NaturalKiller_Cell_Cytotoxicity,TCRsignalingPathway,Chemokines,BCRSignalingPathway,TNF_Family_Members,TNF_Family_Members_Receptors,Interferons
LINC00926	Cytokine_Receptors,TGFb_Family_Member,Antigen_Processing_and_Presentation,Antimicrobials,BCRSignalingPathway,Chemokines,Chemokine_Receptors,Cytokines,Interleukins_Receptor,NaturalKiller_Cell_Cytotoxicity,TNF_Family_Members_Receptors,Interleukins,TCRsignalingPathway,TNF_Family_Members
PSMB8-AS1	Antigen_Processing_and_Presentation,Antimicrobials,Cytokines,Cytokine_Receptors,Interleukins_Receptor,NaturalKiller_Cell_Cytotoxicity,TCRsignalingPathway,Chemokine_Receptors,Chemokines,TNF_Family_Members,TNF_Family_Members_Receptors,BCRSignalingPathway,Interleukins,Interferons
RP11-223C24.1	Antigen_Processing_and_Presentation,Cytokine_Receptors,Antimicrobials,BCRSignalingPathway,Chemokine_Receptors,Interleukins,Interleukins_Receptor,NaturalKiller_Cell_Cytotoxicity,TCRsignalingPathway,TNF_Family_Members,TNF_Family_Members_Receptors,Interferons_Receptor,Chemokines,Cytokines
RP11-24F11.2	Antigen_Processing_and_Presentation,Antimicrobials,BCRSignalingPathway,Chemokine_Receptors,Cytokines,Cytokine_Receptors,Interleukins_Receptor,NaturalKiller_Cell_Cytotoxicity,Chemokines,TCRsignalingPathway,Interleukins,TNF_Family_Members,TNF_Family_Members_Receptors,TGFb_Family_Member_Receptor
RP3-477O4.14	Antigen_Processing_and_Presentation,Antimicrobials,BCRSignalingPathway,Chemokine_Receptors,Cytokines,Cytokine_Receptors,Interleukins_Receptor,NaturalKiller_Cell_Cytotoxicity,TCRsignalingPathway,TGFb_Family_Member,Chemokines,TNF_Family_Members,Interleukins,TNF_Family_Members_Receptors
USP30-AS1	Antigen_Processing_and_Presentation,Antimicrobials,Chemokine_Receptors,Cytokines,Cytokine_Receptors,Interleukins_Receptor,NaturalKiller_Cell_Cytotoxicity,TCRsignalingPathway,Chemokines,BCRSignalingPathway,Interleukins,TNF_Family_Members,TGFb_Family_Member_Receptor,Interferons_Receptor
AC079767.4	Antigen_Processing_and_Presentation,Antimicrobials,Chemokine_Receptors,Cytokines,Cytokine_Receptors,Interleukins_Receptor,NaturalKiller_Cell_Cytotoxicity,TCRsignalingPathway,BCRSignalingPathway,Chemokines,Interferons,TNF_Family_Members_Receptors,TNF_Family_Members
AC092580.4	Antigen_Processing_and_Presentation,Antimicrobials,Cytokines,Cytokine_Receptors,Interleukins_Receptor,NaturalKiller_Cell_Cytotoxicity,TCRsignalingPathway,Chemokine_Receptors,Chemokines,TNF_Family_Members_Receptors,BCRSignalingPathway,TNF_Family_Members,Interferons
AC147651.4	Antigen_Processing_and_Presentation,Antimicrobials,Chemokines,Chemokine_Receptors,Cytokines,Interleukins_Receptor,NaturalKiller_Cell_Cytotoxicity,TCRsignalingPathway,Interferons_Receptor,Cytokine_Receptors,TNF_Family_Members_Receptors,BCRSignalingPathway,TNF_Family_Members
AL928768.3	Antimicrobials,Chemokine_Receptors,Cytokines,Cytokine_Receptors,NaturalKiller_Cell_Cytotoxicity,Antigen_Processing_and_Presentation,Interleukins_Receptor,TCRsignalingPathway,BCRSignalingPathway,Chemokines,TNF_Family_Members_Receptors,Interleukins,TNF_Family_Members
C9orf139	Antimicrobials,NaturalKiller_Cell_Cytotoxicity,Cytokine_Receptors,Interleukins_Receptor,TGFb_Family_Member_Receptor,Antigen_Processing_and_Presentation,BCRSignalingPathway,Chemokine_Receptors,Interleukins,TCRsignalingPathway,TNF_Family_Members,TNF_Family_Members_Receptors,Chemokines
CTB-41I6.2	Antigen_Processing_and_Presentation,Antimicrobials,BCRSignalingPathway,Chemokine_Receptors,Cytokine_Receptors,NaturalKiller_Cell_Cytotoxicity,TCRsignalingPathway,Interleukins_Receptor,Cytokines,TGFb_Family_Member,Chemokines,TNF_Family_Members,Interleukins
CTB-61M7.2	Antigen_Processing_and_Presentation,Antimicrobials,Chemokine_Receptors,Cytokines,Cytokine_Receptors,Interleukins_Receptor,NaturalKiller_Cell_Cytotoxicity,BCRSignalingPathway,TCRsignalingPathway,Chemokines,Interleukins,TNF_Family_Members,TNF_Family_Members_Receptors
CTC-231O11.1	Antigen_Processing_and_Presentation,Antimicrobials,BCRSignalingPathway,Chemokine_Receptors,Cytokine_Receptors,Interleukins,Interleukins_Receptor,NaturalKiller_Cell_Cytotoxicity,TCRsignalingPathway,TNF_Family_Members,TNF_Family_Members_Receptors,Chemokines,Cytokines
CTD-2095E4.5	Antigen_Processing_and_Presentation,Antimicrobials,BCRSignalingPathway,Chemokines,Chemokine_Receptors,Cytokines,Cytokine_Receptors,Interleukins,Interleukins_Receptor,NaturalKiller_Cell_Cytotoxicity,TCRsignalingPathway,TNF_Family_Members,TNF_Family_Members_Receptors
CTD-2547L24.3	Antigen_Processing_and_Presentation,Antimicrobials,Chemokines,Chemokine_Receptors,Cytokines,Cytokine_Receptors,NaturalKiller_Cell_Cytotoxicity,TCRsignalingPathway,Interleukins_Receptor,BCRSignalingPathway,Interleukins,TNF_Family_Members,TNF_Family_Members_Receptors
CTD-2576D5.4	Antigen_Processing_and_Presentation,Antimicrobials,BCRSignalingPathway,Chemokines,Chemokine_Receptors,Cytokines,Cytokine_Receptors,Interleukins_Receptor,NaturalKiller_Cell_Cytotoxicity,TCRsignalingPathway,Interleukins,TNF_Family_Members,TNF_Family_Members_Receptors
HAGLR	Antimicrobials,NaturalKiller_Cell_Cytotoxicity,Interleukins,Cytokines,Cytokine_Receptors,Antigen_Processing_and_Presentation,Interferons,Chemokine_Receptors,TCRsignalingPathway,TGFb_Family_Member,BCRSignalingPathway,Chemokines,Interleukins_Receptor
HCP5	Antigen_Processing_and_Presentation,Antimicrobials,Chemokine_Receptors,Interleukins_Receptor,NaturalKiller_Cell_Cytotoxicity,TCRsignalingPathway,BCRSignalingPathway,Cytokine_Receptors,Interleukins,Chemokines,Cytokines,TNF_Family_Members,TNF_Family_Members_Receptors
HLA-DQB1-AS1	Antigen_Processing_and_Presentation,Antimicrobials,Chemokine_Receptors,Cytokines,Cytokine_Receptors,Interleukins_Receptor,NaturalKiller_Cell_Cytotoxicity,TCRsignalingPathway,BCRSignalingPathway,Chemokines,TNF_Family_Members_Receptors,Interleukins,TNF_Family_Members
HMGA1P4	Antigen_Processing_and_Presentation,Antimicrobials,BCRSignalingPathway,Chemokine_Receptors,Cytokines,Cytokine_Receptors,Interleukins,Interleukins_Receptor,NaturalKiller_Cell_Cytotoxicity,TCRsignalingPathway,TNF_Family_Members,TNF_Family_Members_Receptors,TGFb_Family_Member
HOXB-AS1	Cytokines,Cytokine_Receptors,Antigen_Processing_and_Presentation,TGFb_Family_Member_Receptor,NaturalKiller_Cell_Cytotoxicity,Antimicrobials,Interferons_Receptor,TGFb_Family_Member,Chemokines,Chemokine_Receptors,Interleukins_Receptor,TNF_Family_Members_Receptors,TCRsignalingPathway
IL10RB-AS1	Antigen_Processing_and_Presentation,Antimicrobials,Chemokines,Chemokine_Receptors,Cytokines,Cytokine_Receptors,Interleukins_Receptor,NaturalKiller_Cell_Cytotoxicity,Interferons_Receptor,BCRSignalingPathway,TCRsignalingPathway,TNF_Family_Members,TNF_Family_Members_Receptors
LINC00324	Antigen_Processing_and_Presentation,Antimicrobials,BCRSignalingPathway,Chemokine_Receptors,Cytokine_Receptors,Interleukins,Interleukins_Receptor,NaturalKiller_Cell_Cytotoxicity,TCRsignalingPathway,TNF_Family_Members,TNF_Family_Members_Receptors,Chemokines,Cytokines
LINC00426	Antigen_Processing_and_Presentation,Antimicrobials,Chemokine_Receptors,Cytokines,Cytokine_Receptors,Interleukins_Receptor,NaturalKiller_Cell_Cytotoxicity,TCRsignalingPathway,TNF_Family_Members_Receptors,BCRSignalingPathway,Interleukins,TNF_Family_Members,Chemokines
LINC00996	Antigen_Processing_and_Presentation,Antimicrobials,Chemokine_Receptors,Cytokines,Cytokine_Receptors,Interleukins_Receptor,NaturalKiller_Cell_Cytotoxicity,TCRsignalingPathway,BCRSignalingPathway,Chemokines,TGFb_Family_Member,Interferons,TNF_Family_Members_Receptors
LINC01010	Antigen_Processing_and_Presentation,Antimicrobials,Chemokines,Chemokine_Receptors,Cytokines,Cytokine_Receptors,Interleukins_Receptor,NaturalKiller_Cell_Cytotoxicity,TCRsignalingPathway,BCRSignalingPathway,Interleukins,TGFb_Family_Member,TNF_Family_Members
LINC01094	Antimicrobials,Interleukins_Receptor,Antigen_Processing_and_Presentation,Chemokine_Receptors,Cytokines,Cytokine_Receptors,NaturalKiller_Cell_Cytotoxicity,TCRsignalingPathway,BCRSignalingPathway,Chemokines,TNF_Family_Members,TNF_Family_Members_Receptors,TGFb_Family_Member_Receptor
LINC01215	Antigen_Processing_and_Presentation,Antimicrobials,Chemokine_Receptors,Cytokines,Cytokine_Receptors,Interleukins_Receptor,NaturalKiller_Cell_Cytotoxicity,TCRsignalingPathway,BCRSignalingPathway,Chemokines,TNF_Family_Members,TNF_Family_Members_Receptors,Interleukins
LINC01281	Antigen_Processing_and_Presentation,Antimicrobials,Chemokine_Receptors,Cytokine_Receptors,Interleukins_Receptor,NaturalKiller_Cell_Cytotoxicity,TCRsignalingPathway,Cytokines,BCRSignalingPathway,Chemokines,TNF_Family_Members_Receptors,Interleukins,TGFb_Family_Member_Receptor
LINC01480	Antigen_Processing_and_Presentation,Antimicrobials,BCRSignalingPathway,Chemokine_Receptors,Cytokine_Receptors,Interleukins_Receptor,NaturalKiller_Cell_Cytotoxicity,Chemokines,Cytokines,Interleukins,TCRsignalingPathway,TGFb_Family_Member,TNF_Family_Members
NR2F2-AS1	Antimicrobials,Cytokines,Cytokine_Receptors,Antigen_Processing_and_Presentation,Interleukins_Receptor,NaturalKiller_Cell_Cytotoxicity,Chemokine_Receptors,TCRsignalingPathway,TGFb_Family_Member,Chemokines,TGFb_Family_Member_Receptor,Interleukins,TNF_Family_Members
PCED1B-AS1	Antigen_Processing_and_Presentation,Antimicrobials,Chemokine_Receptors,Cytokines,Cytokine_Receptors,Interleukins_Receptor,NaturalKiller_Cell_Cytotoxicity,TCRsignalingPathway,BCRSignalingPathway,Chemokines,TNF_Family_Members_Receptors,TNF_Family_Members,Interferons
PRR34-AS1	Cytokines,Antigen_Processing_and_Presentation,Antimicrobials,BCRSignalingPathway,Chemokine_Receptors,Cytokine_Receptors,Interleukins,Interleukins_Receptor,NaturalKiller_Cell_Cytotoxicity,TCRsignalingPathway,TNF_Family_Members,TNF_Family_Members_Receptors,Chemokines
RP11-1094M14.5	Antimicrobials,Chemokine_Receptors,Cytokine_Receptors,Interleukins_Receptor,NaturalKiller_Cell_Cytotoxicity,TCRsignalingPathway,Antigen_Processing_and_Presentation,TNF_Family_Members_Receptors,Chemokines,Cytokines,BCRSignalingPathway,Interleukins,TNF_Family_Members
RP11-1149O23.3	NaturalKiller_Cell_Cytotoxicity,Antigen_Processing_and_Presentation,Antimicrobials,Chemokines,Chemokine_Receptors,Cytokines,Cytokine_Receptors,Interleukins_Receptor,BCRSignalingPathway,Interleukins,TCRsignalingPathway,TNF_Family_Members,TNF_Family_Members_Receptors
RP11-126O1.6	Antigen_Processing_and_Presentation,Antimicrobials,BCRSignalingPathway,Cytokine_Receptors,Interleukins_Receptor,NaturalKiller_Cell_Cytotoxicity,TCRsignalingPathway,TGFb_Family_Member,TNF_Family_Members,TNF_Family_Members_Receptors,Chemokines,Chemokine_Receptors,Cytokines
RP11-219E7.1	Antigen_Processing_and_Presentation,Antimicrobials,BCRSignalingPathway,Chemokine_Receptors,Cytokines,Cytokine_Receptors,NaturalKiller_Cell_Cytotoxicity,TCRsignalingPathway,Interleukins_Receptor,Chemokines,Interleukins,TNF_Family_Members,TNF_Family_Members_Receptors
RP11-23P13.6	Cytokines,Cytokine_Receptors,Antigen_Processing_and_Presentation,Antimicrobials,BCRSignalingPathway,Chemokine_Receptors,Interleukins,Interleukins_Receptor,NaturalKiller_Cell_Cytotoxicity,TCRsignalingPathway,TGFb_Family_Member,TNF_Family_Members,TNF_Family_Members_Receptors
RP11-290F5.1	Antimicrobials,Cytokine_Receptors,TCRsignalingPathway,Antigen_Processing_and_Presentation,NaturalKiller_Cell_Cytotoxicity,TGFb_Family_Member,TNF_Family_Members_Receptors,BCRSignalingPathway,Interleukins_Receptor,Cytokines,Chemokine_Receptors,Chemokines,TNF_Family_Members
RP11-325F22.2	Antigen_Processing_and_Presentation,Antimicrobials,Chemokines,Chemokine_Receptors,Cytokines,Cytokine_Receptors,NaturalKiller_Cell_Cytotoxicity,Interleukins_Receptor,TCRsignalingPathway,TNF_Family_Members_Receptors,TGFb_Family_Member,BCRSignalingPathway,TNF_Family_Members
RP11-327F22.2	Antigen_Processing_and_Presentation,Antimicrobials,Chemokine_Receptors,Cytokine_Receptors,NaturalKiller_Cell_Cytotoxicity,Interleukins_Receptor,TCRsignalingPathway,Chemokines,Cytokines,TNF_Family_Members,TNF_Family_Members_Receptors,BCRSignalingPathway,Interleukins
RP11-340F14.6	Antigen_Processing_and_Presentation,Antimicrobials,Cytokine_Receptors,NaturalKiller_Cell_Cytotoxicity,BCRSignalingPathway,Chemokine_Receptors,Cytokines,Interleukins,Interleukins_Receptor,TCRsignalingPathway,TNF_Family_Members,TNF_Family_Members_Receptors,Chemokines
RP11-399O19.9	Antimicrobials,Cytokines,Cytokine_Receptors,Antigen_Processing_and_Presentation,BCRSignalingPathway,Chemokine_Receptors,Interleukins_Receptor,NaturalKiller_Cell_Cytotoxicity,Chemokines,TCRsignalingPathway,TGFb_Family_Member,Interferons,TNF_Family_Members
RP11-428G5.5	Antigen_Processing_and_Presentation,Antimicrobials,Chemokine_Receptors,Cytokines,Cytokine_Receptors,Interleukins_Receptor,NaturalKiller_Cell_Cytotoxicity,TCRsignalingPathway,BCRSignalingPathway,TGFb_Family_Member,TNF_Family_Members,TNF_Family_Members_Receptors,Chemokines
RP11-452C13.1	Antigen_Processing_and_Presentation,Antimicrobials,BCRSignalingPathway,Chemokine_Receptors,Cytokine_Receptors,Interleukins_Receptor,NaturalKiller_Cell_Cytotoxicity,TCRsignalingPathway,Cytokines,Chemokines,Interleukins,TNF_Family_Members,TNF_Family_Members_Receptors
RP11-693J15.5	Antigen_Processing_and_Presentation,Antimicrobials,Chemokine_Receptors,Interleukins_Receptor,NaturalKiller_Cell_Cytotoxicity,TCRsignalingPathway,Cytokine_Receptors,Chemokines,Cytokines,BCRSignalingPathway,TNF_Family_Members_Receptors,Interleukins,TGFb_Family_Member
RP11-79H23.3	Antimicrobials,Chemokine_Receptors,Cytokine_Receptors,Interleukins_Receptor,NaturalKiller_Cell_Cytotoxicity,TCRsignalingPathway,Antigen_Processing_and_Presentation,Cytokines,BCRSignalingPathway,Chemokines,TNF_Family_Members,Interleukins,TGFb_Family_Member
RP11-802E16.3	Antigen_Processing_and_Presentation,Antimicrobials,Chemokine_Receptors,Cytokine_Receptors,NaturalKiller_Cell_Cytotoxicity,Interleukins_Receptor,BCRSignalingPathway,Cytokines,TCRsignalingPathway,TNF_Family_Members,TNF_Family_Members_Receptors,Chemokines,TGFb_Family_Member
RP11-817I4.1	TGFb_Family_Member,TGFb_Family_Member_Receptor,Antimicrobials,Chemokines,Cytokines,Cytokine_Receptors,Chemokine_Receptors,TNF_Family_Members_Receptors,Antigen_Processing_and_Presentation,Interleukins_Receptor,NaturalKiller_Cell_Cytotoxicity,TCRsignalingPathway,BCRSignalingPathway
RP11-8L8.2	Antigen_Processing_and_Presentation,Antimicrobials,BCRSignalingPathway,Chemokine_Receptors,Cytokines,Cytokine_Receptors,Interleukins_Receptor,NaturalKiller_Cell_Cytotoxicity,Chemokines,TCRsignalingPathway,TNF_Family_Members,Interferons,TNF_Family_Members_Receptors
RP11-960L18.1	Antigen_Processing_and_Presentation,Antimicrobials,BCRSignalingPathway,Chemokine_Receptors,Cytokines,Cytokine_Receptors,Interleukins,NaturalKiller_Cell_Cytotoxicity,TCRsignalingPathway,Chemokines,Interleukins_Receptor,TGFb_Family_Member,TNF_Family_Members_Receptors
RP4-647J21.1	Antigen_Processing_and_Presentation,Antimicrobials,Chemokine_Receptors,Cytokine_Receptors,Interleukins_Receptor,NaturalKiller_Cell_Cytotoxicity,TCRsignalingPathway,Chemokines,Cytokines,TGFb_Family_Member,Interferons,BCRSignalingPathway,TNF_Family_Members_Receptors
RP4-728D4.2	Antigen_Processing_and_Presentation,Antimicrobials,Cytokine_Receptors,Interleukins_Receptor,NaturalKiller_Cell_Cytotoxicity,Chemokine_Receptors,Cytokines,BCRSignalingPathway,Interleukins,TCRsignalingPathway,TNF_Family_Members_Receptors,Chemokines,TNF_Family_Members
RP5-1028K7.2	Antigen_Processing_and_Presentation,Antimicrobials,Chemokine_Receptors,Cytokines,Cytokine_Receptors,Interleukins_Receptor,NaturalKiller_Cell_Cytotoxicity,TCRsignalingPathway,Interferons,Chemokines,TGFb_Family_Member_Receptor,TNF_Family_Members,TNF_Family_Members_Receptors
RP5-1091N2.9	Antigen_Processing_and_Presentation,Antimicrobials,Chemokine_Receptors,Cytokines,Cytokine_Receptors,Interleukins_Receptor,NaturalKiller_Cell_Cytotoxicity,TCRsignalingPathway,Interleukins,BCRSignalingPathway,Chemokines,TNF_Family_Members,Interferons
RP5-1171I10.5	Antigen_Processing_and_Presentation,Antimicrobials,Chemokines,Chemokine_Receptors,Cytokines,Cytokine_Receptors,Interleukins_Receptor,NaturalKiller_Cell_Cytotoxicity,TCRsignalingPathway,BCRSignalingPathway,TNF_Family_Members_Receptors,Interferons,TGFb_Family_Member
RP5-887A10.1	Antigen_Processing_and_Presentation,Antimicrobials,Chemokine_Receptors,Cytokines,Cytokine_Receptors,Interleukins_Receptor,NaturalKiller_Cell_Cytotoxicity,TCRsignalingPathway,Chemokines,TNF_Family_Members_Receptors,BCRSignalingPathway,TGFb_Family_Member,TNF_Family_Members
RP6-159A1.4	Antigen_Processing_and_Presentation,Antimicrobials,Chemokine_Receptors,Cytokines,Cytokine_Receptors,Interleukins_Receptor,NaturalKiller_Cell_Cytotoxicity,TCRsignalingPathway,BCRSignalingPathway,Chemokines,Interleukins,TNF_Family_Members,TNF_Family_Members_Receptors
ZEB2-AS1	Antimicrobials,Chemokine_Receptors,Cytokines,Cytokine_Receptors,Antigen_Processing_and_Presentation,NaturalKiller_Cell_Cytotoxicity,BCRSignalingPathway,Chemokines,Interleukins,Interleukins_Receptor,TCRsignalingPathway,TNF_Family_Members,TNF_Family_Members_Receptors
AC006129.2	Antigen_Processing_and_Presentation,Antimicrobials,Chemokine_Receptors,Cytokines,Cytokine_Receptors,Interleukins_Receptor,NaturalKiller_Cell_Cytotoxicity,TCRsignalingPathway,BCRSignalingPathway,Chemokines,TNF_Family_Members_Receptors,Interleukins
AC007386.4	Antimicrobials,Chemokine_Receptors,Cytokine_Receptors,Interleukins_Receptor,TCRsignalingPathway,TNF_Family_Members_Receptors,NaturalKiller_Cell_Cytotoxicity,Antigen_Processing_and_Presentation,Chemokines,Cytokines,Interleukins,BCRSignalingPathway
AC025171.1	Antigen_Processing_and_Presentation,Antimicrobials,Chemokines,Chemokine_Receptors,Cytokines,Cytokine_Receptors,Interferons_Receptor,Interleukins_Receptor,NaturalKiller_Cell_Cytotoxicity,TCRsignalingPathway,TNF_Family_Members,TNF_Family_Members_Receptors
AC067945.4	Antigen_Processing_and_Presentation,Antimicrobials,BCRSignalingPathway,Chemokines,Chemokine_Receptors,Cytokines,Cytokine_Receptors,Interleukins_Receptor,NaturalKiller_Cell_Cytotoxicity,TCRsignalingPathway,TNF_Family_Members,Interferons_Receptor
AC069363.1	Antigen_Processing_and_Presentation,Antimicrobials,Cytokine_Receptors,NaturalKiller_Cell_Cytotoxicity,Interferons,BCRSignalingPathway,Chemokines,Chemokine_Receptors,Cytokines,Interleukins_Receptor,TCRsignalingPathway,TGFb_Family_Member
AC083949.1	Antigen_Processing_and_Presentation,Antimicrobials,Cytokines,Cytokine_Receptors,NaturalKiller_Cell_Cytotoxicity,Chemokine_Receptors,TCRsignalingPathway,TNF_Family_Members_Receptors,BCRSignalingPathway,Interleukins,Interleukins_Receptor,TNF_Family_Members
AC104699.1	Antigen_Processing_and_Presentation,Antimicrobials,Chemokine_Receptors,Cytokine_Receptors,Interleukins_Receptor,NaturalKiller_Cell_Cytotoxicity,BCRSignalingPathway,Chemokines,Cytokines,TCRsignalingPathway,TNF_Family_Members_Receptors,TGFb_Family_Member
AC104820.2	Antigen_Processing_and_Presentation,Antimicrobials,Chemokine_Receptors,Cytokine_Receptors,Interleukins_Receptor,NaturalKiller_Cell_Cytotoxicity,TCRsignalingPathway,Chemokines,Cytokines,BCRSignalingPathway,TNF_Family_Members_Receptors,TGFb_Family_Member
CHRM3-AS2	Antimicrobials,Cytokine_Receptors,NaturalKiller_Cell_Cytotoxicity,Antigen_Processing_and_Presentation,Interleukins_Receptor,BCRSignalingPathway,Chemokines,Chemokine_Receptors,Cytokines,TCRsignalingPathway,TGFb_Family_Member,TNF_Family_Members
CTB-114C7.4	Antigen_Processing_and_Presentation,Antimicrobials,BCRSignalingPathway,Chemokine_Receptors,Cytokine_Receptors,Interleukins,Interleukins_Receptor,NaturalKiller_Cell_Cytotoxicity,TCRsignalingPathway,TNF_Family_Members,TNF_Family_Members_Receptors,Cytokines
CTC-559E9.8	Antigen_Processing_and_Presentation,Antimicrobials,Chemokine_Receptors,Cytokines,Cytokine_Receptors,Interleukins_Receptor,NaturalKiller_Cell_Cytotoxicity,Interferons,Chemokines,TCRsignalingPathway,TNF_Family_Members_Receptors,BCRSignalingPathway
CTD-2020K17.1	Antigen_Processing_and_Presentation,Antimicrobials,Chemokine_Receptors,Cytokines,Cytokine_Receptors,Interleukins_Receptor,NaturalKiller_Cell_Cytotoxicity,TCRsignalingPathway,Chemokines,TNF_Family_Members_Receptors,BCRSignalingPathway,TGFb_Family_Member
CTD-2313F11.1	Antigen_Processing_and_Presentation,Antimicrobials,Cytokine_Receptors,Interleukins_Receptor,NaturalKiller_Cell_Cytotoxicity,TCRsignalingPathway,BCRSignalingPathway,TGFb_Family_Member,TNF_Family_Members_Receptors,Chemokines,Chemokine_Receptors,Cytokines
GAS6-AS1	Antigen_Processing_and_Presentation,Antimicrobials,BCRSignalingPathway,Chemokine_Receptors,Cytokine_Receptors,Interleukins,Interleukins_Receptor,NaturalKiller_Cell_Cytotoxicity,TCRsignalingPathway,TNF_Family_Members,TNF_Family_Members_Receptors,Cytokines
KIAA0125	Antimicrobials,Cytokines,Cytokine_Receptors,Interleukins_Receptor,TCRsignalingPathway,NaturalKiller_Cell_Cytotoxicity,Antigen_Processing_and_Presentation,Chemokine_Receptors,Chemokines,BCRSignalingPathway,TNF_Family_Members_Receptors,TGFb_Family_Member
L3MBTL4-AS1	Antimicrobials,Antigen_Processing_and_Presentation,Chemokine_Receptors,Cytokines,Cytokine_Receptors,Interleukins,Interleukins_Receptor,NaturalKiller_Cell_Cytotoxicity,TCRsignalingPathway,BCRSignalingPathway,TNF_Family_Members,Interferons
LINC00299	Antigen_Processing_and_Presentation,Antimicrobials,BCRSignalingPathway,Chemokine_Receptors,Cytokine_Receptors,Interleukins,Interleukins_Receptor,NaturalKiller_Cell_Cytotoxicity,TCRsignalingPathway,TNF_Family_Members,Cytokines,TGFb_Family_Member_Receptor
LINC00582	Antimicrobials,Cytokines,Cytokine_Receptors,Interleukins_Receptor,BCRSignalingPathway,Antigen_Processing_and_Presentation,Chemokines,Chemokine_Receptors,NaturalKiller_Cell_Cytotoxicity,TCRsignalingPathway,TNF_Family_Members_Receptors,TGFb_Family_Member
LINC00847	Antigen_Processing_and_Presentation,Antimicrobials,BCRSignalingPathway,Chemokines,Chemokine_Receptors,Cytokines,Cytokine_Receptors,Interleukins,Interleukins_Receptor,NaturalKiller_Cell_Cytotoxicity,TCRsignalingPathway,TNF_Family_Members
LINC00861	Antigen_Processing_and_Presentation,Antimicrobials,Chemokine_Receptors,Cytokines,Cytokine_Receptors,Interleukins_Receptor,NaturalKiller_Cell_Cytotoxicity,TCRsignalingPathway,BCRSignalingPathway,TNF_Family_Members,Chemokines,TNF_Family_Members_Receptors
LINC01506	Antigen_Processing_and_Presentation,Antimicrobials,Chemokine_Receptors,Cytokines,Cytokine_Receptors,NaturalKiller_Cell_Cytotoxicity,BCRSignalingPathway,Interleukins,Interleukins_Receptor,TCRsignalingPathway,TNF_Family_Members,TNF_Family_Members_Receptors
LLNLR-470E3.1	Antigen_Processing_and_Presentation,Antimicrobials,Chemokine_Receptors,Cytokines,Cytokine_Receptors,Interleukins_Receptor,NaturalKiller_Cell_Cytotoxicity,TCRsignalingPathway,BCRSignalingPathway,Chemokines,Interferons,TNF_Family_Members
MEF2C-AS1	Cytokine_Receptors,NaturalKiller_Cell_Cytotoxicity,Antigen_Processing_and_Presentation,Antimicrobials,Chemokine_Receptors,Interleukins,Cytokines,TGFb_Family_Member_Receptor,Chemokines,TCRsignalingPathway,TNF_Family_Members_Receptors,Interleukins_Receptor
MIAT	Antigen_Processing_and_Presentation,NaturalKiller_Cell_Cytotoxicity,Antimicrobials,Chemokines,Chemokine_Receptors,Cytokines,Cytokine_Receptors,Interleukins_Receptor,TCRsignalingPathway,TGFb_Family_Member_Receptor,TGFb_Family_Member,TNF_Family_Members_Receptors
NR2F1-AS1	Cytokines,Cytokine_Receptors,Antigen_Processing_and_Presentation,Antimicrobials,Interleukins_Receptor,TGFb_Family_Member,Chemokines,TGFb_Family_Member_Receptor,NaturalKiller_Cell_Cytotoxicity,TCRsignalingPathway,Chemokine_Receptors,TNF_Family_Members_Receptors
PCAT29	Antimicrobials,Cytokine_Receptors,Antigen_Processing_and_Presentation,BCRSignalingPathway,Chemokine_Receptors,Cytokines,Interleukins_Receptor,NaturalKiller_Cell_Cytotoxicity,TCRsignalingPathway,TNF_Family_Members,TNF_Family_Members_Receptors,Chemokines
PLBD1-AS1	Antigen_Processing_and_Presentation,Antimicrobials,Cytokine_Receptors,NaturalKiller_Cell_Cytotoxicity,BCRSignalingPathway,Chemokine_Receptors,Interleukins_Receptor,TCRsignalingPathway,TGFb_Family_Member,Cytokines,TGFb_Family_Member_Receptor,Chemokines
PRKCQ-AS1	Antimicrobials,Chemokine_Receptors,Cytokines,Interleukins_Receptor,Antigen_Processing_and_Presentation,Chemokines,Cytokine_Receptors,NaturalKiller_Cell_Cytotoxicity,TCRsignalingPathway,BCRSignalingPathway,TGFb_Family_Member,Interferons
RP1-102K2.8	Antigen_Processing_and_Presentation,Antimicrobials,Cytokine_Receptors,NaturalKiller_Cell_Cytotoxicity,TNF_Family_Members_Receptors,Cytokines,Interleukins,Chemokines,Interleukins_Receptor,TGFb_Family_Member,TNF_Family_Members,Chemokine_Receptors
RP1-244F24.1	Antigen_Processing_and_Presentation,Antimicrobials,BCRSignalingPathway,Chemokines,Chemokine_Receptors,Cytokines,Cytokine_Receptors,Interleukins_Receptor,NaturalKiller_Cell_Cytotoxicity,TCRsignalingPathway,TNF_Family_Members_Receptors,Interleukins
RP11-1399P15.1	Antigen_Processing_and_Presentation,Antimicrobials,Chemokines,Chemokine_Receptors,Cytokines,Cytokine_Receptors,NaturalKiller_Cell_Cytotoxicity,TCRsignalingPathway,BCRSignalingPathway,Interleukins_Receptor,TNF_Family_Members,TNF_Family_Members_Receptors
RP11-18H21.1	Antigen_Processing_and_Presentation,Antimicrobials,Chemokine_Receptors,Cytokines,Cytokine_Receptors,Interleukins_Receptor,NaturalKiller_Cell_Cytotoxicity,TCRsignalingPathway,Chemokines,TNF_Family_Members_Receptors,Interleukins,TNF_Family_Members
RP11-212I21.2	Antigen_Processing_and_Presentation,Antimicrobials,BCRSignalingPathway,Chemokine_Receptors,Cytokine_Receptors,Interleukins,Interleukins_Receptor,NaturalKiller_Cell_Cytotoxicity,TCRsignalingPathway,TNF_Family_Members,Chemokines,Cytokines
RP11-222K16.2	Antigen_Processing_and_Presentation,Antimicrobials,Chemokine_Receptors,Cytokines,Cytokine_Receptors,Interleukins_Receptor,NaturalKiller_Cell_Cytotoxicity,TCRsignalingPathway,Chemokines,TNF_Family_Members_Receptors,BCRSignalingPathway,TNF_Family_Members
RP11-284N8.3	Antimicrobials,Chemokine_Receptors,Cytokine_Receptors,Interleukins_Receptor,TCRsignalingPathway,Antigen_Processing_and_Presentation,NaturalKiller_Cell_Cytotoxicity,Cytokines,Chemokines,TNF_Family_Members,TNF_Family_Members_Receptors,BCRSignalingPathway
RP11-291B21.2	Antigen_Processing_and_Presentation,Antimicrobials,Chemokine_Receptors,Cytokines,Cytokine_Receptors,Interleukins_Receptor,NaturalKiller_Cell_Cytotoxicity,TCRsignalingPathway,Interferons,BCRSignalingPathway,Chemokines,TNF_Family_Members_Receptors
RP11-384L8.1	Antimicrobials,Chemokine_Receptors,Cytokine_Receptors,TCRsignalingPathway,TGFb_Family_Member_Receptor,Chemokines,Cytokines,Antigen_Processing_and_Presentation,Interleukins_Receptor,NaturalKiller_Cell_Cytotoxicity,TGFb_Family_Member,Interferons
RP11-389C8.2	Cytokines,Cytokine_Receptors,Antigen_Processing_and_Presentation,Antimicrobials,NaturalKiller_Cell_Cytotoxicity,Interleukins_Receptor,TGFb_Family_Member_Receptor,Chemokine_Receptors,TCRsignalingPathway,Interleukins,Chemokines,BCRSignalingPathway
RP11-405M12.4	Antimicrobials,Cytokine_Receptors,Interleukins_Receptor,Antigen_Processing_and_Presentation,Cytokines,NaturalKiller_Cell_Cytotoxicity,BCRSignalingPathway,Chemokine_Receptors,Interleukins,TCRsignalingPathway,TNF_Family_Members,TNF_Family_Members_Receptors
RP11-455F5.5	Antigen_Processing_and_Presentation,Antimicrobials,Chemokine_Receptors,Cytokine_Receptors,Interleukins_Receptor,NaturalKiller_Cell_Cytotoxicity,TCRsignalingPathway,TNF_Family_Members_Receptors,Cytokines,Chemokines,BCRSignalingPathway,TGFb_Family_Member
RP11-47L3.1	Antigen_Processing_and_Presentation,Antimicrobials,Cytokine_Receptors,Interleukins_Receptor,NaturalKiller_Cell_Cytotoxicity,TCRsignalingPathway,Chemokine_Receptors,Chemokines,Cytokines,TGFb_Family_Member,TNF_Family_Members_Receptors,TNF_Family_Members
RP11-492E3.2	Antigen_Processing_and_Presentation,Antimicrobials,BCRSignalingPathway,Chemokines,Chemokine_Receptors,Cytokines,Cytokine_Receptors,NaturalKiller_Cell_Cytotoxicity,TCRsignalingPathway,TGFb_Family_Member_Receptor,Interleukins_Receptor,TGFb_Family_Member
RP11-524D16__A.3	TNF_Family_Members_Receptors,Antigen_Processing_and_Presentation,Antimicrobials,Cytokine_Receptors,NaturalKiller_Cell_Cytotoxicity,Chemokines,Chemokine_Receptors,Cytokines,Interleukins_Receptor,TCRsignalingPathway,TGFb_Family_Member,Interferons_Receptor
RP11-554A11.4	Cytokines,Cytokine_Receptors,Antigen_Processing_and_Presentation,Antimicrobials,Chemokine_Receptors,NaturalKiller_Cell_Cytotoxicity,BCRSignalingPathway,Chemokines,Interleukins_Receptor,TCRsignalingPathway,TGFb_Family_Member,Interleukins
RP11-597D13.9	Antigen_Processing_and_Presentation,Antimicrobials,Chemokine_Receptors,Cytokine_Receptors,Interleukins,Interleukins_Receptor,NaturalKiller_Cell_Cytotoxicity,TNF_Family_Members,Chemokines,Cytokines,TGFb_Family_Member,TGFb_Family_Member_Receptor
RP11-598F7.3	Antimicrobials,Cytokine_Receptors,NaturalKiller_Cell_Cytotoxicity,Antigen_Processing_and_Presentation,Cytokines,BCRSignalingPathway,Chemokine_Receptors,Interleukins,Interleukins_Receptor,TCRsignalingPathway,TNF_Family_Members,Chemokines
RP11-686D22.8	Antimicrobials,Cytokines,Cytokine_Receptors,Antigen_Processing_and_Presentation,NaturalKiller_Cell_Cytotoxicity,Chemokine_Receptors,TCRsignalingPathway,Interleukins_Receptor,BCRSignalingPathway,Interleukins,TNF_Family_Members,Chemokines
RP11-6I2.3	Antigen_Processing_and_Presentation,Antimicrobials,BCRSignalingPathway,Chemokine_Receptors,Cytokines,Cytokine_Receptors,Interleukins_Receptor,NaturalKiller_Cell_Cytotoxicity,TCRsignalingPathway,TNF_Family_Members,TNF_Family_Members_Receptors,Chemokines
RP11-747H7.3	Antigen_Processing_and_Presentation,Antimicrobials,Chemokine_Receptors,Cytokines,Cytokine_Receptors,NaturalKiller_Cell_Cytotoxicity,BCRSignalingPathway,TCRsignalingPathway,TNF_Family_Members_Receptors,Chemokines,Interleukins,Interleukins_Receptor
RP11-750H9.5	Antigen_Processing_and_Presentation,Antimicrobials,BCRSignalingPathway,Chemokine_Receptors,Cytokines,Cytokine_Receptors,NaturalKiller_Cell_Cytotoxicity,TCRsignalingPathway,Interleukins_Receptor,Chemokines,TGFb_Family_Member_Receptor,TNF_Family_Members
RP11-876N24.4	Antigen_Processing_and_Presentation,Antimicrobials,Chemokine_Receptors,Cytokine_Receptors,Interleukins_Receptor,NaturalKiller_Cell_Cytotoxicity,Cytokines,Chemokines,TNF_Family_Members,TCRsignalingPathway,BCRSignalingPathway,TNF_Family_Members_Receptors
RP11-93B14.9	Antigen_Processing_and_Presentation,Antimicrobials,Chemokine_Receptors,Cytokines,Cytokine_Receptors,Interleukins_Receptor,NaturalKiller_Cell_Cytotoxicity,TCRsignalingPathway,BCRSignalingPathway,Interleukins,TNF_Family_Members,TNF_Family_Members_Receptors
RP3-395M20.8	Antigen_Processing_and_Presentation,Antimicrobials,BCRSignalingPathway,Chemokine_Receptors,Cytokine_Receptors,Interleukins_Receptor,NaturalKiller_Cell_Cytotoxicity,TNF_Family_Members,Chemokines,Cytokines,TNF_Family_Members_Receptors,TCRsignalingPathway
RP4-575N6.4	Cytokines,Cytokine_Receptors,TGFb_Family_Member,BCRSignalingPathway,Antigen_Processing_and_Presentation,Antimicrobials,Chemokines,Chemokine_Receptors,NaturalKiller_Cell_Cytotoxicity,TCRsignalingPathway,TGFb_Family_Member_Receptor,Interleukins_Receptor
RP5-899E9.1	Antigen_Processing_and_Presentation,Antimicrobials,BCRSignalingPathway,Chemokine_Receptors,Cytokines,Cytokine_Receptors,NaturalKiller_Cell_Cytotoxicity,TNF_Family_Members,Interleukins_Receptor,TCRsignalingPathway,TNF_Family_Members_Receptors,Chemokines
SOCS2-AS1	Cytokine_Receptors,Antigen_Processing_and_Presentation,Antimicrobials,Interleukins_Receptor,NaturalKiller_Cell_Cytotoxicity,Interleukins,Chemokines,Cytokines,TCRsignalingPathway,TGFb_Family_Member,TNF_Family_Members_Receptors,Interferons
TNRC6C-AS1	Antimicrobials,Interleukins,Antigen_Processing_and_Presentation,BCRSignalingPathway,Cytokine_Receptors,Interleukins_Receptor,NaturalKiller_Cell_Cytotoxicity,Chemokines,Cytokines,Chemokine_Receptors,TNF_Family_Members_Receptors,TCRsignalingPathway
TRBV11-2	Antigen_Processing_and_Presentation,Antimicrobials,Chemokine_Receptors,Cytokines,Cytokine_Receptors,Interleukins_Receptor,NaturalKiller_Cell_Cytotoxicity,TCRsignalingPathway,Chemokines,TNF_Family_Members_Receptors,BCRSignalingPathway,Interleukins
AC004988.1	Antigen_Processing_and_Presentation,Antimicrobials,Chemokines,Chemokine_Receptors,Cytokines,Cytokine_Receptors,Interleukins_Receptor,NaturalKiller_Cell_Cytotoxicity,TNF_Family_Members,TCRsignalingPathway,TGFb_Family_Member
AC013264.2	Antimicrobials,Antigen_Processing_and_Presentation,Chemokine_Receptors,Cytokine_Receptors,Interleukins_Receptor,TCRsignalingPathway,BCRSignalingPathway,Cytokines,NaturalKiller_Cell_Cytotoxicity,TNF_Family_Members,TNF_Family_Members_Receptors
AC021188.4	Antigen_Processing_and_Presentation,Antimicrobials,NaturalKiller_Cell_Cytotoxicity,Chemokine_Receptors,Cytokine_Receptors,TCRsignalingPathway,BCRSignalingPathway,Interleukins,Interleukins_Receptor,TNF_Family_Members,TNF_Family_Members_Receptors
AC022182.3	Antigen_Processing_and_Presentation,Antimicrobials,Chemokines,Chemokine_Receptors,Cytokines,Cytokine_Receptors,Interleukins_Receptor,NaturalKiller_Cell_Cytotoxicity,TCRsignalingPathway,BCRSignalingPathway,TGFb_Family_Member
AC079630.4	Cytokines,Cytokine_Receptors,Antigen_Processing_and_Presentation,Antimicrobials,Chemokine_Receptors,NaturalKiller_Cell_Cytotoxicity,TCRsignalingPathway,Chemokines,Interleukins_Receptor,TGFb_Family_Member,Interleukins
AC133644.2	Antimicrobials,NaturalKiller_Cell_Cytotoxicity,Antigen_Processing_and_Presentation,Cytokines,Cytokine_Receptors,Interleukins_Receptor,Chemokine_Receptors,Chemokines,TCRsignalingPathway,TNF_Family_Members,BCRSignalingPathway
AF127936.5	Antigen_Processing_and_Presentation,Antimicrobials,BCRSignalingPathway,Cytokines,Cytokine_Receptors,NaturalKiller_Cell_Cytotoxicity,TCRsignalingPathway,Interleukins_Receptor,Chemokine_Receptors,TGFb_Family_Member_Receptor,Chemokines
AP000476.1	Antimicrobials,Cytokine_Receptors,NaturalKiller_Cell_Cytotoxicity,Antigen_Processing_and_Presentation,Chemokine_Receptors,Cytokines,TCRsignalingPathway,Interleukins_Receptor,BCRSignalingPathway,Interleukins,Chemokines
BLACAT1	Cytokine_Receptors,Antigen_Processing_and_Presentation,Antimicrobials,NaturalKiller_Cell_Cytotoxicity,Cytokines,TNF_Family_Members,BCRSignalingPathway,Interferons_Receptor,Chemokines,Chemokine_Receptors,TCRsignalingPathway
C15orf56	Antigen_Processing_and_Presentation,NaturalKiller_Cell_Cytotoxicity,Antimicrobials,Chemokines,Chemokine_Receptors,Cytokines,Cytokine_Receptors,TCRsignalingPathway,TNF_Family_Members,TGFb_Family_Member_Receptor,Interleukins_Receptor
CARD8-AS1	Antigen_Processing_and_Presentation,Antimicrobials,NaturalKiller_Cell_Cytotoxicity,Cytokine_Receptors,Chemokine_Receptors,Interleukins_Receptor,TCRsignalingPathway,BCRSignalingPathway,Interleukins,Chemokines,Cytokines
CTB-113P19.5	Antimicrobials,Antigen_Processing_and_Presentation,BCRSignalingPathway,Chemokine_Receptors,Cytokines,Cytokine_Receptors,Interleukins_Receptor,NaturalKiller_Cell_Cytotoxicity,TCRsignalingPathway,TNF_Family_Members,TGFb_Family_Member_Receptor
CTC-378H22.2	Antigen_Processing_and_Presentation,Antimicrobials,Chemokine_Receptors,Cytokines,Cytokine_Receptors,Interleukins_Receptor,NaturalKiller_Cell_Cytotoxicity,TCRsignalingPathway,Chemokines,TNF_Family_Members,BCRSignalingPathway
CTD-2035E11.5	Cytokines,Antigen_Processing_and_Presentation,Antimicrobials,Chemokines,Chemokine_Receptors,Cytokine_Receptors,Interleukins_Receptor,NaturalKiller_Cell_Cytotoxicity,TCRsignalingPathway,TNF_Family_Members,TNF_Family_Members_Receptors
CTD-2369P2.8	Antigen_Processing_and_Presentation,Antimicrobials,Chemokine_Receptors,Cytokines,Cytokine_Receptors,NaturalKiller_Cell_Cytotoxicity,Interferons,Interleukins_Receptor,Chemokines,TCRsignalingPathway,BCRSignalingPathway
CTD-2619J13.13	BCRSignalingPathway,TNF_Family_Members_Receptors,Chemokines,Cytokines,Antigen_Processing_and_Presentation,Antimicrobials,Cytokine_Receptors,NaturalKiller_Cell_Cytotoxicity,Chemokine_Receptors,Interleukins_Receptor,Interleukins
DNM3OS	Interleukins,TGFb_Family_Member_Receptor,Cytokines,Cytokine_Receptors,Antimicrobials,Chemokines,TGFb_Family_Member,TNF_Family_Members_Receptors,Antigen_Processing_and_Presentation,Chemokine_Receptors,Interleukins_Receptor
FAM201A	Interleukins,Antigen_Processing_and_Presentation,Antimicrobials,Chemokines,Cytokines,Cytokine_Receptors,NaturalKiller_Cell_Cytotoxicity,Chemokine_Receptors,Interleukins_Receptor,TCRsignalingPathway,TGFb_Family_Member
FLJ38122	Antimicrobials,Cytokine_Receptors,Antigen_Processing_and_Presentation,BCRSignalingPathway,Chemokine_Receptors,Interleukins,Interleukins_Receptor,NaturalKiller_Cell_Cytotoxicity,TCRsignalingPathway,TNF_Family_Members_Receptors,Cytokines
HAND2-AS1	Cytokines,Cytokine_Receptors,Antigen_Processing_and_Presentation,Antimicrobials,Chemokines,Chemokine_Receptors,Interferons,TCRsignalingPathway,NaturalKiller_Cell_Cytotoxicity,TGFb_Family_Member,Interleukins_Receptor
HAS2-AS1	Antimicrobials,Cytokine_Receptors,TGFb_Family_Member,Chemokine_Receptors,Chemokines,Cytokines,Interleukins_Receptor,NaturalKiller_Cell_Cytotoxicity,TNF_Family_Members_Receptors,Antigen_Processing_and_Presentation,TCRsignalingPathway
HOTAIRM1	Cytokines,Cytokine_Receptors,Antigen_Processing_and_Presentation,NaturalKiller_Cell_Cytotoxicity,Antimicrobials,Chemokine_Receptors,Interleukins,Interleukins_Receptor,TCRsignalingPathway,TNF_Family_Members_Receptors,Chemokines
HOXA11-AS	Antigen_Processing_and_Presentation,Antimicrobials,NaturalKiller_Cell_Cytotoxicity,Chemokine_Receptors,Cytokine_Receptors,Interleukins_Receptor,BCRSignalingPathway,TNF_Family_Members,Chemokines,Cytokines,TGFb_Family_Member
IFNG-AS1	Antimicrobials,Chemokine_Receptors,Cytokine_Receptors,Interleukins_Receptor,NaturalKiller_Cell_Cytotoxicity,TCRsignalingPathway,Antigen_Processing_and_Presentation,Chemokines,Cytokines,TNF_Family_Members_Receptors,BCRSignalingPathway
ITGA9-AS1	NaturalKiller_Cell_Cytotoxicity,Antigen_Processing_and_Presentation,Interleukins_Receptor,Antimicrobials,Cytokines,TGFb_Family_Member_Receptor,Cytokine_Receptors,TGFb_Family_Member,Chemokines,Chemokine_Receptors,TNF_Family_Members
ITGB2-AS1	Antimicrobials,Cytokines,Cytokine_Receptors,Interleukins_Receptor,NaturalKiller_Cell_Cytotoxicity,TCRsignalingPathway,Antigen_Processing_and_Presentation,BCRSignalingPathway,Chemokine_Receptors,Interleukins,Chemokines
LINC00278	Antigen_Processing_and_Presentation,Antimicrobials,BCRSignalingPathway,Chemokine_Receptors,Cytokines,Cytokine_Receptors,Interleukins_Receptor,NaturalKiller_Cell_Cytotoxicity,TCRsignalingPathway,TGFb_Family_Member_Receptor,Chemokines
LINC00528	Antigen_Processing_and_Presentation,Antimicrobials,Chemokine_Receptors,Cytokine_Receptors,NaturalKiller_Cell_Cytotoxicity,TCRsignalingPathway,Interleukins_Receptor,Chemokines,Cytokines,BCRSignalingPathway,TNF_Family_Members_Receptors
LINC00539	Antigen_Processing_and_Presentation,Antimicrobials,BCRSignalingPathway,Chemokine_Receptors,Cytokine_Receptors,Interleukins,Interleukins_Receptor,NaturalKiller_Cell_Cytotoxicity,TCRsignalingPathway,TNF_Family_Members,TNF_Family_Members_Receptors
LINC00662	BCRSignalingPathway,Chemokine_Receptors,Antigen_Processing_and_Presentation,Cytokines,Interleukins_Receptor,NaturalKiller_Cell_Cytotoxicity,TCRsignalingPathway,TGFb_Family_Member,Antimicrobials,Chemokines,Cytokine_Receptors
LINC00854	Cytokine_Receptors,Antigen_Processing_and_Presentation,Antimicrobials,BCRSignalingPathway,Chemokine_Receptors,NaturalKiller_Cell_Cytotoxicity,Interleukins_Receptor,Chemokines,Cytokines,TCRsignalingPathway,TGFb_Family_Member_Receptor
LINC00877	Antigen_Processing_and_Presentation,Antimicrobials,BCRSignalingPathway,Chemokines,Chemokine_Receptors,Cytokines,Cytokine_Receptors,NaturalKiller_Cell_Cytotoxicity,TCRsignalingPathway,TGFb_Family_Member,Interleukins_Receptor
LINC00944	Antigen_Processing_and_Presentation,Antimicrobials,BCRSignalingPathway,Chemokines,Chemokine_Receptors,Cytokines,Cytokine_Receptors,NaturalKiller_Cell_Cytotoxicity,TCRsignalingPathway,Interleukins_Receptor,TGFb_Family_Member
LINC00950	Cytokine_Receptors,Interleukins,Antigen_Processing_and_Presentation,Cytokines,NaturalKiller_Cell_Cytotoxicity,TCRsignalingPathway,TGFb_Family_Member,Antimicrobials,Chemokines,Chemokine_Receptors,Interleukins_Receptor
LINC01150	Antigen_Processing_and_Presentation,Antimicrobials,BCRSignalingPathway,Chemokine_Receptors,Cytokines,Cytokine_Receptors,Interleukins_Receptor,NaturalKiller_Cell_Cytotoxicity,TCRsignalingPathway,Chemokines,TNF_Family_Members
LINC01197	Cytokines,Cytokine_Receptors,TGFb_Family_Member_Receptor,Antimicrobials,Antigen_Processing_and_Presentation,Chemokines,Chemokine_Receptors,TGFb_Family_Member,NaturalKiller_Cell_Cytotoxicity,Interleukins_Receptor,TCRsignalingPathway
LINC01272	Antigen_Processing_and_Presentation,Antimicrobials,NaturalKiller_Cell_Cytotoxicity,Chemokine_Receptors,Cytokines,Cytokine_Receptors,Interleukins_Receptor,TNF_Family_Members_Receptors,Chemokines,TCRsignalingPathway,TNF_Family_Members
LINC01358	Antigen_Processing_and_Presentation,Antimicrobials,BCRSignalingPathway,Chemokine_Receptors,Cytokine_Receptors,NaturalKiller_Cell_Cytotoxicity,Interleukins_Receptor,TCRsignalingPathway,Chemokines,Cytokines,Interleukins
MAPKAPK5-AS1	Cytokines,TNF_Family_Members_Receptors,Cytokine_Receptors,Antimicrobials,BCRSignalingPathway,Antigen_Processing_and_Presentation,NaturalKiller_Cell_Cytotoxicity,TGFb_Family_Member_Receptor,Chemokines,Chemokine_Receptors,Interleukins_Receptor
MIR205HG	Antigen_Processing_and_Presentation,Antimicrobials,Chemokines,Chemokine_Receptors,Cytokines,Cytokine_Receptors,Interleukins_Receptor,NaturalKiller_Cell_Cytotoxicity,TNF_Family_Members_Receptors,TCRsignalingPathway,TGFb_Family_Member
MIR31HG	Interferons,Antimicrobials,Chemokines,Cytokines,Cytokine_Receptors,NaturalKiller_Cell_Cytotoxicity,Antigen_Processing_and_Presentation,Interleukins,TGFb_Family_Member,Chemokine_Receptors,TCRsignalingPathway
NRIR	Antigen_Processing_and_Presentation,Antimicrobials,NaturalKiller_Cell_Cytotoxicity,Cytokine_Receptors,Interleukins_Receptor,TCRsignalingPathway,Chemokine_Receptors,BCRSignalingPathway,Interleukins,TNF_Family_Members_Receptors,TGFb_Family_Member
PTPRD-AS1	TNF_Family_Members_Receptors,Antimicrobials,Chemokines,Cytokines,Cytokine_Receptors,Antigen_Processing_and_Presentation,NaturalKiller_Cell_Cytotoxicity,TGFb_Family_Member,Interleukins,Chemokine_Receptors,Interleukins_Receptor
RP1-134E15.3	Cytokines,Cytokine_Receptors,Antigen_Processing_and_Presentation,Antimicrobials,Chemokine_Receptors,Interleukins_Receptor,NaturalKiller_Cell_Cytotoxicity,TCRsignalingPathway,Interleukins,TGFb_Family_Member,Chemokines
RP1-239B22.5	Antimicrobials,Antigen_Processing_and_Presentation,Chemokine_Receptors,NaturalKiller_Cell_Cytotoxicity,Cytokine_Receptors,Chemokines,Cytokines,TGFb_Family_Member,TGFb_Family_Member_Receptor,Interleukins,BCRSignalingPathway
RP1-37N7.1	Antigen_Processing_and_Presentation,Interleukins_Receptor,NaturalKiller_Cell_Cytotoxicity,TCRsignalingPathway,Interleukins,Antimicrobials,Cytokine_Receptors,Cytokines,TGFb_Family_Member,Chemokines,TNF_Family_Members_Receptors
RP11-1149O23.2	Antimicrobials,Cytokine_Receptors,Interleukins_Receptor,Antigen_Processing_and_Presentation,Chemokine_Receptors,Cytokines,NaturalKiller_Cell_Cytotoxicity,Chemokines,Interleukins,TGFb_Family_Member,TCRsignalingPathway
RP11-121A8.1	Antigen_Processing_and_Presentation,Antimicrobials,BCRSignalingPathway,Chemokine_Receptors,Cytokines,Cytokine_Receptors,Interleukins_Receptor,NaturalKiller_Cell_Cytotoxicity,TCRsignalingPathway,Chemokines,TNF_Family_Members
RP11-1299A16.3	Antimicrobials,TGFb_Family_Member,Antigen_Processing_and_Presentation,NaturalKiller_Cell_Cytotoxicity,Cytokine_Receptors,Interleukins_Receptor,Interleukins,Cytokines,Chemokines,Chemokine_Receptors,TCRsignalingPathway
RP11-1334A24.6	Antigen_Processing_and_Presentation,Antimicrobials,Chemokine_Receptors,Cytokine_Receptors,Interleukins_Receptor,NaturalKiller_Cell_Cytotoxicity,TCRsignalingPathway,Chemokines,Cytokines,TNF_Family_Members,TGFb_Family_Member
RP11-148O21.2	Antimicrobials,Chemokine_Receptors,Cytokines,Cytokine_Receptors,Interleukins_Receptor,NaturalKiller_Cell_Cytotoxicity,TCRsignalingPathway,TNF_Family_Members_Receptors,Antigen_Processing_and_Presentation,BCRSignalingPathway,Chemokines
RP11-148O21.4	Cytokine_Receptors,NaturalKiller_Cell_Cytotoxicity,Antigen_Processing_and_Presentation,Antimicrobials,BCRSignalingPathway,Chemokine_Receptors,Interleukins_Receptor,TCRsignalingPathway,Cytokines,TNF_Family_Members_Receptors,TGFb_Family_Member
RP11-161M6.2	Cytokines,Interleukins_Receptor,Antigen_Processing_and_Presentation,Antimicrobials,BCRSignalingPathway,NaturalKiller_Cell_Cytotoxicity,Cytokine_Receptors,TCRsignalingPathway,TGFb_Family_Member,TGFb_Family_Member_Receptor,TNF_Family_Members_Receptors
RP11-169D4.2	Antigen_Processing_and_Presentation,Antimicrobials,BCRSignalingPathway,Chemokines,Chemokine_Receptors,Cytokines,Cytokine_Receptors,Interleukins_Receptor,NaturalKiller_Cell_Cytotoxicity,TCRsignalingPathway,TGFb_Family_Member
RP11-16E12.2	BCRSignalingPathway,Chemokine_Receptors,Cytokine_Receptors,Interleukins_Receptor,Antigen_Processing_and_Presentation,Antimicrobials,Cytokines,NaturalKiller_Cell_Cytotoxicity,TNF_Family_Members_Receptors,TCRsignalingPathway,TNF_Family_Members
RP11-16K12.1	Cytokine_Receptors,Antigen_Processing_and_Presentation,Antimicrobials,Chemokines,Cytokines,NaturalKiller_Cell_Cytotoxicity,TGFb_Family_Member,TCRsignalingPathway,Interleukins_Receptor,Chemokine_Receptors,BCRSignalingPathway
RP11-180N14.1	Cytokines,Cytokine_Receptors,Antimicrobials,Antigen_Processing_and_Presentation,Chemokines,Chemokine_Receptors,NaturalKiller_Cell_Cytotoxicity,TCRsignalingPathway,TGFb_Family_Member,Interleukins_Receptor,TNF_Family_Members_Receptors
RP11-1C8.4	Cytokines,Cytokine_Receptors,BCRSignalingPathway,Antigen_Processing_and_Presentation,Antimicrobials,NaturalKiller_Cell_Cytotoxicity,Chemokine_Receptors,Interleukins_Receptor,Chemokines,TCRsignalingPathway,TNF_Family_Members
RP11-226L15.5	Cytokines,Antigen_Processing_and_Presentation,NaturalKiller_Cell_Cytotoxicity,Antimicrobials,Cytokine_Receptors,TCRsignalingPathway,Chemokines,Interleukins,BCRSignalingPathway,Chemokine_Receptors,Interleukins_Receptor
RP11-273G15.2	Antimicrobials,Antigen_Processing_and_Presentation,NaturalKiller_Cell_Cytotoxicity,TGFb_Family_Member_Receptor,BCRSignalingPathway,Cytokine_Receptors,Cytokines,TCRsignalingPathway,Chemokine_Receptors,TGFb_Family_Member,Chemokines
RP11-297B17.3	Chemokine_Receptors,Cytokine_Receptors,Interleukins_Receptor,Antimicrobials,TCRsignalingPathway,TNF_Family_Members_Receptors,Antigen_Processing_and_Presentation,BCRSignalingPathway,Interleukins,NaturalKiller_Cell_Cytotoxicity,TGFb_Family_Member
RP11-309L24.4	Antigen_Processing_and_Presentation,Antimicrobials,NaturalKiller_Cell_Cytotoxicity,TNF_Family_Members_Receptors,Chemokines,Cytokines,Chemokine_Receptors,Cytokine_Receptors,TGFb_Family_Member_Receptor,TCRsignalingPathway,TGFb_Family_Member
RP11-326I11.3	Antigen_Processing_and_Presentation,Antimicrobials,BCRSignalingPathway,Chemokines,Chemokine_Receptors,Cytokines,Cytokine_Receptors,Interleukins_Receptor,NaturalKiller_Cell_Cytotoxicity,TNF_Family_Members,TNF_Family_Members_Receptors
RP11-345J18.2	Antimicrobials,Cytokines,Interleukins_Receptor,NaturalKiller_Cell_Cytotoxicity,Cytokine_Receptors,Antigen_Processing_and_Presentation,Chemokines,Chemokine_Receptors,TCRsignalingPathway,TGFb_Family_Member,TNF_Family_Members
RP11-401P9.4	Cytokines,Antigen_Processing_and_Presentation,Antimicrobials,Cytokine_Receptors,Interferons,Chemokines,Chemokine_Receptors,Interleukins_Receptor,NaturalKiller_Cell_Cytotoxicity,TGFb_Family_Member,TCRsignalingPathway
RP11-403P17.6	TNF_Family_Members_Receptors,Antigen_Processing_and_Presentation,Antimicrobials,Chemokines,Chemokine_Receptors,Cytokines,Cytokine_Receptors,Interleukins,Interleukins_Receptor,NaturalKiller_Cell_Cytotoxicity,TCRsignalingPathway
RP11-414C23.1	Antigen_Processing_and_Presentation,Antimicrobials,Cytokine_Receptors,Chemokine_Receptors,Cytokines,NaturalKiller_Cell_Cytotoxicity,TGFb_Family_Member,Chemokines,Interleukins_Receptor,TCRsignalingPathway,Interferons
RP11-434E6.4	Antigen_Processing_and_Presentation,Antimicrobials,Chemokines,Cytokines,Cytokine_Receptors,Interleukins_Receptor,NaturalKiller_Cell_Cytotoxicity,TGFb_Family_Member,TCRsignalingPathway,Chemokine_Receptors,TNF_Family_Members
RP11-465L10.10	Antigen_Processing_and_Presentation,Antimicrobials,Chemokines,Chemokine_Receptors,Cytokines,Cytokine_Receptors,NaturalKiller_Cell_Cytotoxicity,TGFb_Family_Member,Interleukins_Receptor,TCRsignalingPathway,Interferons
RP11-489O18.1	Antigen_Processing_and_Presentation,Antimicrobials,Cytokines,Cytokine_Receptors,NaturalKiller_Cell_Cytotoxicity,BCRSignalingPathway,Chemokine_Receptors,Interleukins_Receptor,TCRsignalingPathway,Chemokines,TGFb_Family_Member
RP11-54O7.1	Antigen_Processing_and_Presentation,Antimicrobials,Chemokine_Receptors,Interleukins,Interleukins_Receptor,NaturalKiller_Cell_Cytotoxicity,Chemokines,TGFb_Family_Member,Cytokines,TCRsignalingPathway,BCRSignalingPathway
RP11-54O7.3	Antigen_Processing_and_Presentation,Antimicrobials,NaturalKiller_Cell_Cytotoxicity,Cytokine_Receptors,Cytokines,TGFb_Family_Member_Receptor,Interleukins_Receptor,Chemokines,TGFb_Family_Member,Chemokine_Receptors,TCRsignalingPathway
RP11-568N6.1	Antigen_Processing_and_Presentation,Antimicrobials,BCRSignalingPathway,Chemokines,Chemokine_Receptors,Cytokines,Cytokine_Receptors,NaturalKiller_Cell_Cytotoxicity,Interleukins_Receptor,TCRsignalingPathway,TGFb_Family_Member
RP11-588K22.2	Cytokine_Receptors,Antimicrobials,Interferons,Antigen_Processing_and_Presentation,Chemokines,Chemokine_Receptors,Cytokines,NaturalKiller_Cell_Cytotoxicity,TGFb_Family_Member_Receptor,Interleukins_Receptor,TCRsignalingPathway
RP11-680C21.1	Antigen_Processing_and_Presentation,NaturalKiller_Cell_Cytotoxicity,Interleukins_Receptor,Chemokine_Receptors,Cytokine_Receptors,Cytokines,TCRsignalingPathway,TGFb_Family_Member,Chemokines,BCRSignalingPathway,Antimicrobials
RP11-701P16.5	Antigen_Processing_and_Presentation,Antimicrobials,Chemokine_Receptors,Cytokines,Cytokine_Receptors,Interleukins_Receptor,NaturalKiller_Cell_Cytotoxicity,Chemokines,TNF_Family_Members_Receptors,TCRsignalingPathway,TNF_Family_Members
RP11-713M15.2	Antigen_Processing_and_Presentation,Antimicrobials,NaturalKiller_Cell_Cytotoxicity,BCRSignalingPathway,Cytokine_Receptors,Cytokines,Interferons,Chemokines,Chemokine_Receptors,TCRsignalingPathway,TNF_Family_Members
RP11-731F5.2	Antigen_Processing_and_Presentation,Antimicrobials,Chemokine_Receptors,Cytokine_Receptors,NaturalKiller_Cell_Cytotoxicity,Chemokines,Cytokines,Interleukins_Receptor,TCRsignalingPathway,TNF_Family_Members_Receptors,BCRSignalingPathway
RP11-733O18.1	Antigen_Processing_and_Presentation,Antimicrobials,Chemokine_Receptors,Cytokines,Cytokine_Receptors,Interleukins_Receptor,NaturalKiller_Cell_Cytotoxicity,TCRsignalingPathway,BCRSignalingPathway,Chemokines,TGFb_Family_Member
RP11-796E2.4	Antigen_Processing_and_Presentation,Antimicrobials,Cytokine_Receptors,Interleukins_Receptor,NaturalKiller_Cell_Cytotoxicity,Chemokines,Chemokine_Receptors,Cytokines,TCRsignalingPathway,TGFb_Family_Member,TGFb_Family_Member_Receptor
RP11-81H14.2	Antimicrobials,Cytokine_Receptors,NaturalKiller_Cell_Cytotoxicity,BCRSignalingPathway,Chemokine_Receptors,Antigen_Processing_and_Presentation,Chemokines,Cytokines,Interleukins_Receptor,TCRsignalingPathway,TGFb_Family_Member
RP11-834C11.4	Antigen_Processing_and_Presentation,Antimicrobials,BCRSignalingPathway,Chemokine_Receptors,NaturalKiller_Cell_Cytotoxicity,Cytokine_Receptors,Cytokines,TGFb_Family_Member,Chemokines,Interleukins_Receptor,TCRsignalingPathway
RP11-956J14.1	Antimicrobials,Antigen_Processing_and_Presentation,Interleukins_Receptor,NaturalKiller_Cell_Cytotoxicity,Interleukins,Cytokines,TCRsignalingPathway,TGFb_Family_Member,Cytokine_Receptors,Chemokines,Interferons
RP13-514E23.1	Cytokine_Receptors,Antigen_Processing_and_Presentation,Antimicrobials,NaturalKiller_Cell_Cytotoxicity,Chemokines,Cytokines,Interleukins,TGFb_Family_Member,TGFb_Family_Member_Receptor,TNF_Family_Members_Receptors,Chemokine_Receptors
RP13-580F15.2	Antigen_Processing_and_Presentation,Antimicrobials,BCRSignalingPathway,Chemokines,Chemokine_Receptors,Cytokines,Cytokine_Receptors,Interleukins_Receptor,NaturalKiller_Cell_Cytotoxicity,TCRsignalingPathway,TNF_Family_Members_Receptors
RP5-1024C24.1	Chemokine_Receptors,Antigen_Processing_and_Presentation,Antimicrobials,NaturalKiller_Cell_Cytotoxicity,Cytokines,Cytokine_Receptors,TCRsignalingPathway,TGFb_Family_Member,Interleukins_Receptor,BCRSignalingPathway,TGFb_Family_Member_Receptor
RP5-1056H1.2	Antimicrobials,Cytokine_Receptors,NaturalKiller_Cell_Cytotoxicity,TGFb_Family_Member,Interferons,Antigen_Processing_and_Presentation,Cytokines,TCRsignalingPathway,Chemokines,Interleukins,TGFb_Family_Member_Receptor
SENCR	Antigen_Processing_and_Presentation,Antimicrobials,Cytokine_Receptors,Interleukins_Receptor,NaturalKiller_Cell_Cytotoxicity,Chemokine_Receptors,TCRsignalingPathway,Cytokines,TGFb_Family_Member_Receptor,Chemokines,TGFb_Family_Member
TRHDE-AS1	Cytokines,Cytokine_Receptors,Antigen_Processing_and_Presentation,Interleukins_Receptor,NaturalKiller_Cell_Cytotoxicity,Antimicrobials,Interleukins,TCRsignalingPathway,TGFb_Family_Member,TGFb_Family_Member_Receptor,Interferons_Receptor
UNQ6494	Antimicrobials,Antigen_Processing_and_Presentation,Cytokines,Interleukins_Receptor,NaturalKiller_Cell_Cytotoxicity,TCRsignalingPathway,TGFb_Family_Member,Chemokines,Chemokine_Receptors,Cytokine_Receptors,TNF_Family_Members
WT1-AS	BCRSignalingPathway,Antigen_Processing_and_Presentation,Antimicrobials,Cytokine_Receptors,Chemokine_Receptors,Chemokines,Cytokines,TGFb_Family_Member,TCRsignalingPathway,Interleukins_Receptor,NaturalKiller_Cell_Cytotoxicity
ZNF528-AS1	Antigen_Processing_and_Presentation,BCRSignalingPathway,Cytokines,NaturalKiller_Cell_Cytotoxicity,Antimicrobials,Interleukins_Receptor,TNF_Family_Members,Cytokine_Receptors,TCRsignalingPathway,Chemokine_Receptors,TNF_Family_Members_Receptors
AC000403.4	Interferons,TCRsignalingPathway,Antigen_Processing_and_Presentation,Antimicrobials,Chemokines,Chemokine_Receptors,Cytokines,Cytokine_Receptors,Interleukins_Receptor,NaturalKiller_Cell_Cytotoxicity
AC004231.2	Antimicrobials,Chemokines,Cytokines,Cytokine_Receptors,Chemokine_Receptors,Interferons,Antigen_Processing_and_Presentation,Interleukins_Receptor,NaturalKiller_Cell_Cytotoxicity,TCRsignalingPathway
AC005083.1	Antimicrobials,Cytokines,Cytokine_Receptors,Antigen_Processing_and_Presentation,NaturalKiller_Cell_Cytotoxicity,TGFb_Family_Member_Receptor,TGFb_Family_Member,Chemokines,Chemokine_Receptors,Interleukins_Receptor
AC006126.4	Antigen_Processing_and_Presentation,Chemokine_Receptors,NaturalKiller_Cell_Cytotoxicity,Cytokine_Receptors,Cytokines,TGFb_Family_Member_Receptor,TGFb_Family_Member,Interleukins_Receptor,Chemokines,Antimicrobials
AC006129.1	Antigen_Processing_and_Presentation,Antimicrobials,BCRSignalingPathway,Chemokine_Receptors,Cytokines,Cytokine_Receptors,Interleukins,Interleukins_Receptor,NaturalKiller_Cell_Cytotoxicity,TCRsignalingPathway
AC006369.2	Antigen_Processing_and_Presentation,Antimicrobials,Chemokine_Receptors,Cytokines,Cytokine_Receptors,Interleukins_Receptor,NaturalKiller_Cell_Cytotoxicity,TCRsignalingPathway,BCRSignalingPathway,Chemokines
AC007386.2	Antimicrobials,BCRSignalingPathway,Chemokine_Receptors,Interleukins_Receptor,Antigen_Processing_and_Presentation,Cytokine_Receptors,NaturalKiller_Cell_Cytotoxicity,TCRsignalingPathway,TGFb_Family_Member,TNF_Family_Members
AC007405.6	Antigen_Processing_and_Presentation,Cytokines,Cytokine_Receptors,Antimicrobials,Chemokines,Chemokine_Receptors,Interleukins_Receptor,TCRsignalingPathway,NaturalKiller_Cell_Cytotoxicity,Interleukins
AC017002.1	Antimicrobials,Cytokine_Receptors,Antigen_Processing_and_Presentation,NaturalKiller_Cell_Cytotoxicity,TCRsignalingPathway,Cytokines,BCRSignalingPathway,Chemokine_Receptors,Interleukins_Receptor,TNF_Family_Members_Receptors
AC096579.13	Antimicrobials,Antigen_Processing_and_Presentation,BCRSignalingPathway,Chemokine_Receptors,Cytokine_Receptors,Interleukins,Interleukins_Receptor,NaturalKiller_Cell_Cytotoxicity,TCRsignalingPathway,Cytokines
AC098823.3	Antigen_Processing_and_Presentation,Antimicrobials,BCRSignalingPathway,Chemokine_Receptors,Cytokines,Cytokine_Receptors,Interleukins_Receptor,NaturalKiller_Cell_Cytotoxicity,TCRsignalingPathway,TGFb_Family_Member
AC108142.1	Cytokines,Cytokine_Receptors,Antigen_Processing_and_Presentation,NaturalKiller_Cell_Cytotoxicity,Interleukins,TCRsignalingPathway,TGFb_Family_Member,TGFb_Family_Member_Receptor,Antimicrobials,Chemokine_Receptors
AC115522.3	Antimicrobials,Antigen_Processing_and_Presentation,Chemokines,Cytokines,NaturalKiller_Cell_Cytotoxicity,Cytokine_Receptors,TGFb_Family_Member_Receptor,Chemokine_Receptors,Interleukins_Receptor,Interleukins
AC145110.1	Antigen_Processing_and_Presentation,Antimicrobials,BCRSignalingPathway,Chemokines,Chemokine_Receptors,Cytokines,Cytokine_Receptors,NaturalKiller_Cell_Cytotoxicity,TCRsignalingPathway,Interleukins_Receptor
AF131215.9	Cytokines,Cytokine_Receptors,TCRsignalingPathway,TNF_Family_Members,Antigen_Processing_and_Presentation,Antimicrobials,NaturalKiller_Cell_Cytotoxicity,Interleukins,Chemokine_Receptors,Interleukins_Receptor
AL122127.25	Antimicrobials,Cytokine_Receptors,Antigen_Processing_and_Presentation,Chemokine_Receptors,NaturalKiller_Cell_Cytotoxicity,TNF_Family_Members_Receptors,TCRsignalingPathway,BCRSignalingPathway,Interleukins,Interleukins_Receptor
AP000662.4	Cytokines,Cytokine_Receptors,Antigen_Processing_and_Presentation,Antimicrobials,Chemokine_Receptors,Interleukins_Receptor,NaturalKiller_Cell_Cytotoxicity,TCRsignalingPathway,TGFb_Family_Member,Chemokines
AP001610.5	Antimicrobials,NaturalKiller_Cell_Cytotoxicity,Antigen_Processing_and_Presentation,Cytokine_Receptors,Interleukins_Receptor,TCRsignalingPathway,TNF_Family_Members_Receptors,Cytokines,Interleukins,Interferons
ATP6V0E2-AS1	Cytokines,Cytokine_Receptors,NaturalKiller_Cell_Cytotoxicity,Antimicrobials,Interleukins_Receptor,Antigen_Processing_and_Presentation,Chemokine_Receptors,Interleukins,Interferons,Chemokines
CDKN2B-AS1	Antigen_Processing_and_Presentation,Antimicrobials,Chemokine_Receptors,NaturalKiller_Cell_Cytotoxicity,TNF_Family_Members_Receptors,Interleukins_Receptor,Chemokines,Cytokines,Cytokine_Receptors,Interferons
COLCA1	Antigen_Processing_and_Presentation,Antimicrobials,Chemokines,Interleukins_Receptor,NaturalKiller_Cell_Cytotoxicity,Cytokine_Receptors,TNF_Family_Members_Receptors,Cytokines,Interleukins,TGFb_Family_Member
CTA-384D8.34	Antigen_Processing_and_Presentation,Antimicrobials,NaturalKiller_Cell_Cytotoxicity,Cytokines,Chemokine_Receptors,Cytokine_Receptors,Interleukins_Receptor,TCRsignalingPathway,TNF_Family_Members,TNF_Family_Members_Receptors
CTB-113D17.1	Antimicrobials,Cytokine_Receptors,Chemokine_Receptors,NaturalKiller_Cell_Cytotoxicity,Antigen_Processing_and_Presentation,Cytokines,TCRsignalingPathway,TGFb_Family_Member,TGFb_Family_Member_Receptor,Chemokines
CTB-31N19.3	Antigen_Processing_and_Presentation,Antimicrobials,BCRSignalingPathway,Chemokine_Receptors,Cytokine_Receptors,NaturalKiller_Cell_Cytotoxicity,Cytokines,Interleukins_Receptor,TCRsignalingPathway,TGFb_Family_Member
CTB-39G8.3	Antigen_Processing_and_Presentation,Antimicrobials,BCRSignalingPathway,Chemokine_Receptors,Cytokines,Cytokine_Receptors,NaturalKiller_Cell_Cytotoxicity,Chemokines,TNF_Family_Members_Receptors,TGFb_Family_Member
CTB-92J24.2	Cytokine_Receptors,Antigen_Processing_and_Presentation,Antimicrobials,NaturalKiller_Cell_Cytotoxicity,TNF_Family_Members,Chemokines,Chemokine_Receptors,Cytokines,Interleukins_Receptor,TGFb_Family_Member
CTC-301O7.4	Chemokine_Receptors,Antigen_Processing_and_Presentation,Antimicrobials,NaturalKiller_Cell_Cytotoxicity,Cytokine_Receptors,Chemokines,Cytokines,Interleukins_Receptor,TCRsignalingPathway,TGFb_Family_Member
CTC-378H22.1	Antigen_Processing_and_Presentation,Antimicrobials,Chemokine_Receptors,Cytokines,Cytokine_Receptors,Interleukins_Receptor,NaturalKiller_Cell_Cytotoxicity,BCRSignalingPathway,Chemokines,TCRsignalingPathway
CTC-457E21.9	Antigen_Processing_and_Presentation,Antimicrobials,NaturalKiller_Cell_Cytotoxicity,BCRSignalingPathway,Chemokine_Receptors,Cytokine_Receptors,TGFb_Family_Member_Receptor,Cytokines,Interleukins_Receptor,TGFb_Family_Member
CTD-2228K2.7	Antigen_Processing_and_Presentation,Antimicrobials,BCRSignalingPathway,Chemokine_Receptors,Cytokine_Receptors,NaturalKiller_Cell_Cytotoxicity,Cytokines,Chemokines,Interleukins_Receptor,TCRsignalingPathway
CTD-2260A17.2	Antigen_Processing_and_Presentation,Antimicrobials,Chemokines,Chemokine_Receptors,Cytokines,Cytokine_Receptors,Interferons_Receptor,Interleukins_Receptor,NaturalKiller_Cell_Cytotoxicity,TCRsignalingPathway
CTD-2269F5.1	Antigen_Processing_and_Presentation,Cytokine_Receptors,NaturalKiller_Cell_Cytotoxicity,Interferons,Interleukins_Receptor,Cytokines,Antimicrobials,Chemokine_Receptors,Chemokines,TNF_Family_Members
CTD-2353F22.1	Antigen_Processing_and_Presentation,Antimicrobials,Chemokines,Chemokine_Receptors,Cytokines,Cytokine_Receptors,Interleukins_Receptor,NaturalKiller_Cell_Cytotoxicity,TCRsignalingPathway,TNF_Family_Members
CTD-2619J13.17	Antigen_Processing_and_Presentation,Antimicrobials,Interleukins,NaturalKiller_Cell_Cytotoxicity,Cytokine_Receptors,Chemokines,Cytokines,TGFb_Family_Member_Receptor,TGFb_Family_Member,Interleukins_Receptor
CTD-3065J16.9	Antigen_Processing_and_Presentation,NaturalKiller_Cell_Cytotoxicity,Cytokine_Receptors,BCRSignalingPathway,Chemokines,Antimicrobials,Cytokines,TGFb_Family_Member,TGFb_Family_Member_Receptor,Interleukins_Receptor
CTD-3193K9.11	Antigen_Processing_and_Presentation,Antimicrobials,Chemokine_Receptors,Cytokines,Cytokine_Receptors,Interleukins_Receptor,NaturalKiller_Cell_Cytotoxicity,TCRsignalingPathway,TNF_Family_Members,TGFb_Family_Member
CYP4F26P	Antigen_Processing_and_Presentation,Antimicrobials,NaturalKiller_Cell_Cytotoxicity,Cytokine_Receptors,TNF_Family_Members,Chemokine_Receptors,TCRsignalingPathway,Cytokines,Interferons,TGFb_Family_Member
DBH-AS1	Antigen_Processing_and_Presentation,Antimicrobials,Chemokine_Receptors,Cytokines,Cytokine_Receptors,Interleukins_Receptor,NaturalKiller_Cell_Cytotoxicity,TCRsignalingPathway,Chemokines,TGFb_Family_Member
DIO3OS	Cytokine_Receptors,Antigen_Processing_and_Presentation,Antimicrobials,Chemokines,Chemokine_Receptors,Cytokines,Interleukins_Receptor,NaturalKiller_Cell_Cytotoxicity,TCRsignalingPathway,TGFb_Family_Member
DPP10-AS1	NaturalKiller_Cell_Cytotoxicity,Antigen_Processing_and_Presentation,Antimicrobials,Cytokine_Receptors,TNF_Family_Members,Cytokines,Chemokines,Chemokine_Receptors,TGFb_Family_Member,Interleukins_Receptor
EPB41L4A-AS1	Interleukins,Cytokine_Receptors,Antigen_Processing_and_Presentation,Antimicrobials,BCRSignalingPathway,NaturalKiller_Cell_Cytotoxicity,Cytokines,TCRsignalingPathway,Chemokines,Chemokine_Receptors
FAM225A	Antigen_Processing_and_Presentation,Antimicrobials,Cytokines,Interleukins_Receptor,NaturalKiller_Cell_Cytotoxicity,TCRsignalingPathway,TGFb_Family_Member,Cytokine_Receptors,Chemokines,Chemokine_Receptors
FENDRR	Cytokine_Receptors,Cytokines,Antigen_Processing_and_Presentation,Antimicrobials,NaturalKiller_Cell_Cytotoxicity,Chemokines,TGFb_Family_Member,Chemokine_Receptors,TNF_Family_Members_Receptors,Interleukins_Receptor
FLG-AS1	Cytokines,Cytokine_Receptors,Antigen_Processing_and_Presentation,NaturalKiller_Cell_Cytotoxicity,Antimicrobials,Chemokines,Interleukins,Chemokine_Receptors,Interleukins_Receptor,TCRsignalingPathway
FLJ46284	Antigen_Processing_and_Presentation,Antimicrobials,Interleukins_Receptor,NaturalKiller_Cell_Cytotoxicity,BCRSignalingPathway,Interleukins,Cytokine_Receptors,TGFb_Family_Member_Receptor,Chemokines,Cytokines
FZD10-AS1	Cytokines,Cytokine_Receptors,Antigen_Processing_and_Presentation,Antimicrobials,Interleukins,NaturalKiller_Cell_Cytotoxicity,Chemokines,Chemokine_Receptors,Interleukins_Receptor,TCRsignalingPathway
GAS5	Cytokines,Cytokine_Receptors,Antigen_Processing_and_Presentation,Antimicrobials,NaturalKiller_Cell_Cytotoxicity,TNF_Family_Members_Receptors,Chemokine_Receptors,TGFb_Family_Member,Chemokines,Interleukins_Receptor
GDNF-AS1	TGFb_Family_Member,Antigen_Processing_and_Presentation,Antimicrobials,Cytokine_Receptors,NaturalKiller_Cell_Cytotoxicity,BCRSignalingPathway,Interleukins_Receptor,Cytokines,Chemokines,Chemokine_Receptors
GNG12-AS1	Antigen_Processing_and_Presentation,NaturalKiller_Cell_Cytotoxicity,Cytokine_Receptors,Antimicrobials,BCRSignalingPathway,Chemokine_Receptors,Cytokines,TGFb_Family_Member,TGFb_Family_Member_Receptor,Interleukins_Receptor
HCG11	Cytokine_Receptors,Antimicrobials,TGFb_Family_Member_Receptor,Antigen_Processing_and_Presentation,Chemokines,Chemokine_Receptors,Cytokines,Interleukins_Receptor,NaturalKiller_Cell_Cytotoxicity,TCRsignalingPathway
KCNJ2-AS1	Cytokines,Cytokine_Receptors,Antimicrobials,Chemokines,NaturalKiller_Cell_Cytotoxicity,Antigen_Processing_and_Presentation,Chemokine_Receptors,BCRSignalingPathway,Interleukins,TGFb_Family_Member
LINC00402	Antigen_Processing_and_Presentation,Antimicrobials,Chemokine_Receptors,Cytokine_Receptors,Interleukins_Receptor,TCRsignalingPathway,Cytokines,NaturalKiller_Cell_Cytotoxicity,Chemokines,TNF_Family_Members_Receptors
LINC00482	Cytokines,Cytokine_Receptors,Antigen_Processing_and_Presentation,Antimicrobials,NaturalKiller_Cell_Cytotoxicity,Chemokine_Receptors,TCRsignalingPathway,TGFb_Family_Member,Chemokines,Interleukins_Receptor
LINC00511	Antigen_Processing_and_Presentation,Antimicrobials,Chemokines,Cytokines,Cytokine_Receptors,NaturalKiller_Cell_Cytotoxicity,TCRsignalingPathway,TGFb_Family_Member,BCRSignalingPathway,Interleukins_Receptor
LINC00702	Antigen_Processing_and_Presentation,Antimicrobials,Chemokine_Receptors,Cytokines,Cytokine_Receptors,NaturalKiller_Cell_Cytotoxicity,TGFb_Family_Member_Receptor,Interferons,Chemokines,Interleukins_Receptor
LINC00890	Cytokine_Receptors,Chemokines,Cytokines,Antigen_Processing_and_Presentation,NaturalKiller_Cell_Cytotoxicity,TCRsignalingPathway,TGFb_Family_Member,Interleukins,Antimicrobials,Interleukins_Receptor
LINC00900	Antigen_Processing_and_Presentation,Cytokine_Receptors,Cytokines,Interleukins,TGFb_Family_Member,Antimicrobials,Chemokines,Chemokine_Receptors,Interleukins_Receptor,NaturalKiller_Cell_Cytotoxicity
LINC01127	Interleukins,Antimicrobials,Chemokines,Chemokine_Receptors,Cytokines,Cytokine_Receptors,Interleukins_Receptor,NaturalKiller_Cell_Cytotoxicity,TCRsignalingPathway,Antigen_Processing_and_Presentation
LINC01144	Antigen_Processing_and_Presentation,Antimicrobials,Chemokines,Chemokine_Receptors,Cytokines,Cytokine_Receptors,Interleukins_Receptor,NaturalKiller_Cell_Cytotoxicity,TCRsignalingPathway,TGFb_Family_Member
LINC01146	Antigen_Processing_and_Presentation,Antimicrobials,BCRSignalingPathway,Chemokine_Receptors,Cytokines,Cytokine_Receptors,Interleukins_Receptor,NaturalKiller_Cell_Cytotoxicity,TCRsignalingPathway,Chemokines
LINC01426	Antigen_Processing_and_Presentation,Antimicrobials,Cytokines,Cytokine_Receptors,NaturalKiller_Cell_Cytotoxicity,Interleukins_Receptor,Interferons,TCRsignalingPathway,TGFb_Family_Member,Chemokines
LY86-AS1	Antigen_Processing_and_Presentation,Antimicrobials,TNF_Family_Members,Chemokine_Receptors,Cytokine_Receptors,NaturalKiller_Cell_Cytotoxicity,TCRsignalingPathway,TNF_Family_Members_Receptors,Cytokines,TGFb_Family_Member
MAGI2-AS3	Cytokines,TNF_Family_Members,Cytokine_Receptors,Chemokines,Interleukins,TGFb_Family_Member,TGFb_Family_Member_Receptor,Antigen_Processing_and_Presentation,Antimicrobials,Interleukins_Receptor
MYCNOS	Antigen_Processing_and_Presentation,Antimicrobials,Cytokine_Receptors,Interleukins_Receptor,NaturalKiller_Cell_Cytotoxicity,TCRsignalingPathway,Cytokines,Chemokines,TNF_Family_Members,TGFb_Family_Member
NNT-AS1	Antigen_Processing_and_Presentation,Antimicrobials,BCRSignalingPathway,Cytokine_Receptors,NaturalKiller_Cell_Cytotoxicity,Interleukins,Cytokines,TCRsignalingPathway,TGFb_Family_Member,Chemokines
PCAT19	Cytokines,Cytokine_Receptors,Antigen_Processing_and_Presentation,Antimicrobials,NaturalKiller_Cell_Cytotoxicity,TNF_Family_Members_Receptors,Chemokine_Receptors,TCRsignalingPathway,Chemokines,Interleukins_Receptor
PCBP3-OT1	Antigen_Processing_and_Presentation,Antimicrobials,Chemokines,Cytokines,Cytokine_Receptors,TGFb_Family_Member,TCRsignalingPathway,NaturalKiller_Cell_Cytotoxicity,TNF_Family_Members,Chemokine_Receptors
PIK3CD-AS1	Antigen_Processing_and_Presentation,Antimicrobials,BCRSignalingPathway,Chemokine_Receptors,Cytokine_Receptors,Interleukins_Receptor,NaturalKiller_Cell_Cytotoxicity,Cytokines,Interferons,TCRsignalingPathway
PVRL3-AS1	BCRSignalingPathway,Antigen_Processing_and_Presentation,Antimicrobials,Chemokines,Cytokines,Cytokine_Receptors,Interleukins_Receptor,NaturalKiller_Cell_Cytotoxicity,TCRsignalingPathway,TGFb_Family_Member
RP1-193H18.2	Antimicrobials,NaturalKiller_Cell_Cytotoxicity,TCRsignalingPathway,Chemokines,Cytokine_Receptors,Antigen_Processing_and_Presentation,Cytokines,TGFb_Family_Member,Chemokine_Receptors,Interleukins_Receptor
RP1-30E17.2	Cytokine_Receptors,TGFb_Family_Member_Receptor,Antigen_Processing_and_Presentation,Antimicrobials,Chemokines,Chemokine_Receptors,Cytokines,Interleukins_Receptor,NaturalKiller_Cell_Cytotoxicity,TCRsignalingPathway
RP1-86C11.7	Antigen_Processing_and_Presentation,Antimicrobials,Chemokine_Receptors,Cytokine_Receptors,NaturalKiller_Cell_Cytotoxicity,TCRsignalingPathway,Cytokines,TGFb_Family_Member,Chemokines,Interleukins_Receptor
RP11-1024P17.1	Cytokines,Cytokine_Receptors,TGFb_Family_Member_Receptor,Antigen_Processing_and_Presentation,Antimicrobials,NaturalKiller_Cell_Cytotoxicity,Chemokines,Chemokine_Receptors,TCRsignalingPathway,Interleukins_Receptor
RP11-1070N10.3	Antigen_Processing_and_Presentation,Antimicrobials,Cytokine_Receptors,NaturalKiller_Cell_Cytotoxicity,TCRsignalingPathway,TNF_Family_Members_Receptors,Chemokine_Receptors,Interleukins_Receptor,BCRSignalingPathway,Cytokines
RP11-1191J2.5	Antigen_Processing_and_Presentation,Cytokine_Receptors,Antimicrobials,Chemokines,Cytokines,Interleukins_Receptor,TCRsignalingPathway,TNF_Family_Members_Receptors,NaturalKiller_Cell_Cytotoxicity,TGFb_Family_Member
RP11-141M3.6	Antimicrobials,Chemokine_Receptors,NaturalKiller_Cell_Cytotoxicity,Antigen_Processing_and_Presentation,Interleukins,Cytokines,Cytokine_Receptors,TGFb_Family_Member,TGFb_Family_Member_Receptor,Chemokines
RP11-164H13.1	NaturalKiller_Cell_Cytotoxicity,Cytokine_Receptors,TCRsignalingPathway,Antigen_Processing_and_Presentation,Antimicrobials,Chemokine_Receptors,Cytokines,TGFb_Family_Member,Chemokines,Interleukins_Receptor
RP11-164P12.4	Cytokines,Antigen_Processing_and_Presentation,NaturalKiller_Cell_Cytotoxicity,Antimicrobials,Cytokine_Receptors,Interleukins,TGFb_Family_Member,TGFb_Family_Member_Receptor,Chemokines,Interferons
RP11-172H24.4	Antigen_Processing_and_Presentation,Antimicrobials,NaturalKiller_Cell_Cytotoxicity,Cytokine_Receptors,Chemokine_Receptors,Chemokines,Interleukins,Interleukins_Receptor,TCRsignalingPathway,TGFb_Family_Member
RP11-174G6.5	TNF_Family_Members,Antigen_Processing_and_Presentation,Antimicrobials,Cytokine_Receptors,Cytokines,TGFb_Family_Member,Interleukins_Receptor,NaturalKiller_Cell_Cytotoxicity,TCRsignalingPathway,Chemokines
RP11-212I21.5	Antigen_Processing_and_Presentation,Antimicrobials,BCRSignalingPathway,Chemokine_Receptors,Cytokine_Receptors,Interleukins_Receptor,NaturalKiller_Cell_Cytotoxicity,TCRsignalingPathway,TNF_Family_Members_Receptors,Cytokines
RP11-214O1.2	Antigen_Processing_and_Presentation,Antimicrobials,Chemokine_Receptors,Cytokines,Cytokine_Receptors,Interleukins_Receptor,NaturalKiller_Cell_Cytotoxicity,TCRsignalingPathway,BCRSignalingPathway,Chemokines
RP11-223I10.1	Interferons,Antigen_Processing_and_Presentation,Antimicrobials,Cytokine_Receptors,NaturalKiller_Cell_Cytotoxicity,Chemokine_Receptors,TGFb_Family_Member,BCRSignalingPathway,Cytokines,TCRsignalingPathway
RP11-253E3.3	Antigen_Processing_and_Presentation,Antimicrobials,Cytokine_Receptors,NaturalKiller_Cell_Cytotoxicity,Chemokine_Receptors,Chemokines,Cytokines,TGFb_Family_Member,TGFb_Family_Member_Receptor,Interleukins_Receptor
RP11-25K19.1	Antimicrobials,Cytokines,Cytokine_Receptors,Interleukins_Receptor,NaturalKiller_Cell_Cytotoxicity,TCRsignalingPathway,Antigen_Processing_and_Presentation,Chemokines,TGFb_Family_Member,TGFb_Family_Member_Receptor
RP11-261N11.8	Antigen_Processing_and_Presentation,Antimicrobials,Cytokines,Interleukins_Receptor,NaturalKiller_Cell_Cytotoxicity,Chemokine_Receptors,TCRsignalingPathway,TGFb_Family_Member,Chemokines,Cytokine_Receptors
RP11-262A16.1	Antigen_Processing_and_Presentation,Antimicrobials,BCRSignalingPathway,NaturalKiller_Cell_Cytotoxicity,Cytokines,Cytokine_Receptors,Interferons,Interleukins,TGFb_Family_Member,Chemokines
RP11-266K4.9	Cytokine_Receptors,Antigen_Processing_and_Presentation,Chemokines,NaturalKiller_Cell_Cytotoxicity,Antimicrobials,Chemokine_Receptors,Interleukins_Receptor,TCRsignalingPathway,TGFb_Family_Member,Cytokines
RP11-274H2.5	Interferons,Antigen_Processing_and_Presentation,Antimicrobials,NaturalKiller_Cell_Cytotoxicity,Interleukins,Chemokine_Receptors,Cytokine_Receptors,TGFb_Family_Member_Receptor,Cytokines,Interleukins_Receptor
RP11-345N11.1	Antimicrobials,Cytokine_Receptors,Interleukins_Receptor,NaturalKiller_Cell_Cytotoxicity,Chemokines,Chemokine_Receptors,Cytokines,Antigen_Processing_and_Presentation,TCRsignalingPathway,TNF_Family_Members
RP11-356I2.4	Antimicrobials,Interleukins_Receptor,NaturalKiller_Cell_Cytotoxicity,TCRsignalingPathway,Cytokine_Receptors,Antigen_Processing_and_Presentation,Chemokine_Receptors,Chemokines,Cytokines,TGFb_Family_Member
RP11-383H13.1	Cytokine_Receptors,Antigen_Processing_and_Presentation,Antimicrobials,NaturalKiller_Cell_Cytotoxicity,Chemokines,Chemokine_Receptors,Cytokines,Interleukins_Receptor,TCRsignalingPathway,TGFb_Family_Member
RP11-404F10.2	Antigen_Processing_and_Presentation,Antimicrobials,Chemokine_Receptors,Cytokine_Receptors,NaturalKiller_Cell_Cytotoxicity,TCRsignalingPathway,TNF_Family_Members_Receptors,Cytokines,TGFb_Family_Member,Interleukins_Receptor
RP11-417E7.2	Antigen_Processing_and_Presentation,Antimicrobials,Chemokines,Chemokine_Receptors,Cytokines,Cytokine_Receptors,Interleukins_Receptor,NaturalKiller_Cell_Cytotoxicity,TNF_Family_Members_Receptors,TCRsignalingPathway
RP11-443B7.3	Antigen_Processing_and_Presentation,Antimicrobials,BCRSignalingPathway,Chemokine_Receptors,Cytokines,Cytokine_Receptors,Interleukins_Receptor,NaturalKiller_Cell_Cytotoxicity,Chemokines,TGFb_Family_Member
RP11-473M20.9	Antigen_Processing_and_Presentation,Antimicrobials,Cytokine_Receptors,Chemokine_Receptors,Cytokines,NaturalKiller_Cell_Cytotoxicity,Chemokines,Interleukins_Receptor,Interferons,TCRsignalingPathway
RP11-493L12.5	Antigen_Processing_and_Presentation,Antimicrobials,BCRSignalingPathway,Chemokines,Chemokine_Receptors,Cytokines,Cytokine_Receptors,NaturalKiller_Cell_Cytotoxicity,TCRsignalingPathway,Interleukins_Receptor
RP11-498E2.9	Antigen_Processing_and_Presentation,Antimicrobials,BCRSignalingPathway,Chemokine_Receptors,Cytokine_Receptors,NaturalKiller_Cell_Cytotoxicity,Interleukins_Receptor,Chemokines,Cytokines,Interferons
RP11-499O7.7	Antimicrobials,Cytokine_Receptors,NaturalKiller_Cell_Cytotoxicity,Antigen_Processing_and_Presentation,BCRSignalingPathway,Chemokines,Chemokine_Receptors,Cytokines,Interleukins_Receptor,TCRsignalingPathway
RP11-538D16.2	Antigen_Processing_and_Presentation,Antimicrobials,NaturalKiller_Cell_Cytotoxicity,Chemokines,Cytokines,Cytokine_Receptors,Chemokine_Receptors,Interleukins_Receptor,TCRsignalingPathway,TGFb_Family_Member
RP11-552F3.9	Antigen_Processing_and_Presentation,Interferons_Receptor,Antimicrobials,Interleukins_Receptor,NaturalKiller_Cell_Cytotoxicity,Chemokines,Chemokine_Receptors,Cytokines,Cytokine_Receptors,TNF_Family_Members
RP11-586D19.1	Chemokines,Antimicrobials,Cytokines,Cytokine_Receptors,TGFb_Family_Member,Antigen_Processing_and_Presentation,NaturalKiller_Cell_Cytotoxicity,Chemokine_Receptors,Interleukins,TCRsignalingPathway
RP11-58E21.3	Antigen_Processing_and_Presentation,Antimicrobials,BCRSignalingPathway,Chemokines,Chemokine_Receptors,Cytokines,Cytokine_Receptors,Interleukins_Receptor,NaturalKiller_Cell_Cytotoxicity,TCRsignalingPathway
RP11-598F7.6	Cytokine_Receptors,Antigen_Processing_and_Presentation,Antimicrobials,Chemokines,Cytokines,TNF_Family_Members_Receptors,NaturalKiller_Cell_Cytotoxicity,TCRsignalingPathway,TGFb_Family_Member,TGFb_Family_Member_Receptor
RP11-60L3.1	Chemokines,Cytokines,Antimicrobials,Chemokine_Receptors,Cytokine_Receptors,NaturalKiller_Cell_Cytotoxicity,Antigen_Processing_and_Presentation,Interleukins,TCRsignalingPathway,TGFb_Family_Member
RP11-616M22.12	Cytokines,TGFb_Family_Member_Receptor,Cytokine_Receptors,Antimicrobials,TCRsignalingPathway,TGFb_Family_Member,Chemokines,Interleukins_Receptor,Antigen_Processing_and_Presentation,NaturalKiller_Cell_Cytotoxicity
RP11-627G23.1	Antigen_Processing_and_Presentation,NaturalKiller_Cell_Cytotoxicity,Cytokines,Cytokine_Receptors,TGFb_Family_Member,TCRsignalingPathway,Antimicrobials,Chemokine_Receptors,Interleukins,TNF_Family_Members
RP11-65I12.1	Cytokine_Receptors,Antigen_Processing_and_Presentation,Antimicrobials,BCRSignalingPathway,Chemokine_Receptors,Interleukins_Receptor,NaturalKiller_Cell_Cytotoxicity,TCRsignalingPathway,Cytokines,TGFb_Family_Member
RP11-67C2.2	Antigen_Processing_and_Presentation,Antimicrobials,BCRSignalingPathway,Chemokine_Receptors,Cytokines,Cytokine_Receptors,Interleukins_Receptor,NaturalKiller_Cell_Cytotoxicity,TCRsignalingPathway,Chemokines
RP11-689B22.2	Antigen_Processing_and_Presentation,Antimicrobials,BCRSignalingPathway,Chemokines,Chemokine_Receptors,Cytokines,Cytokine_Receptors,Interleukins_Receptor,NaturalKiller_Cell_Cytotoxicity,TCRsignalingPathway
RP11-703I16.1	Chemokines,Antigen_Processing_and_Presentation,Antimicrobials,Cytokines,Cytokine_Receptors,NaturalKiller_Cell_Cytotoxicity,TCRsignalingPathway,TGFb_Family_Member_Receptor,TNF_Family_Members_Receptors,Interleukins_Receptor
RP11-710C12.1	Cytokine_Receptors,Cytokines,Antigen_Processing_and_Presentation,NaturalKiller_Cell_Cytotoxicity,Antimicrobials,TGFb_Family_Member,TGFb_Family_Member_Receptor,Chemokines,Chemokine_Receptors,Interleukins_Receptor
RP11-757F18.5	Antimicrobials,Antigen_Processing_and_Presentation,Cytokines,Cytokine_Receptors,NaturalKiller_Cell_Cytotoxicity,Interleukins,TCRsignalingPathway,TGFb_Family_Member,Interleukins_Receptor,Chemokines
RP11-789C17.1	Cytokines,Cytokine_Receptors,BCRSignalingPathway,Interleukins_Receptor,TGFb_Family_Member,TGFb_Family_Member_Receptor,Antigen_Processing_and_Presentation,Antimicrobials,NaturalKiller_Cell_Cytotoxicity,Chemokine_Receptors
RP11-80H8.4	TNF_Family_Members_Receptors,Antigen_Processing_and_Presentation,Antimicrobials,NaturalKiller_Cell_Cytotoxicity,BCRSignalingPathway,Cytokines,Cytokine_Receptors,Chemokine_Receptors,Interleukins_Receptor,TNF_Family_Members
RP11-81H14.1	Antigen_Processing_and_Presentation,Antimicrobials,BCRSignalingPathway,Cytokine_Receptors,Interleukins_Receptor,NaturalKiller_Cell_Cytotoxicity,TCRsignalingPathway,TGFb_Family_Member,Chemokine_Receptors,Cytokines
RP11-848P1.2	Antigen_Processing_and_Presentation,Antimicrobials,Chemokine_Receptors,Cytokine_Receptors,Interleukins_Receptor,NaturalKiller_Cell_Cytotoxicity,TCRsignalingPathway,Cytokines,Chemokines,TGFb_Family_Member_Receptor
RP11-863P13.3	Antimicrobials,Antigen_Processing_and_Presentation,Chemokines,Chemokine_Receptors,Cytokines,Cytokine_Receptors,Interleukins_Receptor,NaturalKiller_Cell_Cytotoxicity,TGFb_Family_Member,TNF_Family_Members_Receptors
RP11-89K21.1	BCRSignalingPathway,Antigen_Processing_and_Presentation,Antimicrobials,Interleukins_Receptor,Cytokines,NaturalKiller_Cell_Cytotoxicity,TCRsignalingPathway,TGFb_Family_Member,Chemokines,Cytokine_Receptors
RP3-402G11.28	Cytokines,TNF_Family_Members,Antigen_Processing_and_Presentation,Antimicrobials,Cytokine_Receptors,Chemokines,Chemokine_Receptors,Interleukins_Receptor,NaturalKiller_Cell_Cytotoxicity,TCRsignalingPathway
RP4-794I6.4	Antigen_Processing_and_Presentation,Antimicrobials,Chemokine_Receptors,Cytokines,Cytokine_Receptors,Interleukins_Receptor,NaturalKiller_Cell_Cytotoxicity,Chemokines,TGFb_Family_Member,TGFb_Family_Member_Receptor
RP4-813D12.3	Antigen_Processing_and_Presentation,Antimicrobials,NaturalKiller_Cell_Cytotoxicity,Cytokine_Receptors,Cytokines,Interleukins_Receptor,TGFb_Family_Member,Chemokine_Receptors,TCRsignalingPathway,Chemokines
RP5-1065P14.2	Antigen_Processing_and_Presentation,Chemokine_Receptors,Cytokines,TCRsignalingPathway,TGFb_Family_Member,Antimicrobials,Cytokine_Receptors,Interleukins_Receptor,NaturalKiller_Cell_Cytotoxicity,BCRSignalingPathway
RP5-1086K13.1	Antigen_Processing_and_Presentation,Antimicrobials,Chemokines,Chemokine_Receptors,Cytokines,Cytokine_Receptors,Interleukins_Receptor,NaturalKiller_Cell_Cytotoxicity,TGFb_Family_Member_Receptor,TNF_Family_Members_Receptors
RP5-1115A15.1	BCRSignalingPathway,Chemokines,Cytokines,Antigen_Processing_and_Presentation,Antimicrobials,Chemokine_Receptors,Cytokine_Receptors,Interleukins_Receptor,NaturalKiller_Cell_Cytotoxicity,TCRsignalingPathway
RP5-1172A22.1	Antigen_Processing_and_Presentation,Antimicrobials,Chemokines,Chemokine_Receptors,Cytokines,Cytokine_Receptors,NaturalKiller_Cell_Cytotoxicity,TCRsignalingPathway,TGFb_Family_Member_Receptor,TGFb_Family_Member
RP6-24A23.3	Cytokine_Receptors,TNF_Family_Members_Receptors,Antigen_Processing_and_Presentation,Chemokines,Cytokines,NaturalKiller_Cell_Cytotoxicity,Antimicrobials,Interleukins_Receptor,TCRsignalingPathway,TGFb_Family_Member
SLC25A21-AS1	Antigen_Processing_and_Presentation,Antimicrobials,NaturalKiller_Cell_Cytotoxicity,Chemokine_Receptors,Cytokine_Receptors,Cytokines,TGFb_Family_Member,TGFb_Family_Member_Receptor,Interferons,BCRSignalingPathway
SSTR5-AS1	Antigen_Processing_and_Presentation,Antimicrobials,NaturalKiller_Cell_Cytotoxicity,Cytokine_Receptors,Interleukins_Receptor,Cytokines,TNF_Family_Members,TGFb_Family_Member,Chemokines,Chemokine_Receptors
ST3GAL6-AS1	Antigen_Processing_and_Presentation,Antimicrobials,Chemokine_Receptors,NaturalKiller_Cell_Cytotoxicity,Chemokines,Cytokines,Cytokine_Receptors,Interleukins_Receptor,TCRsignalingPathway,TGFb_Family_Member
TBX5-AS1	Cytokine_Receptors,Antimicrobials,BCRSignalingPathway,Chemokines,Cytokines,TNF_Family_Members,Chemokine_Receptors,TCRsignalingPathway,TGFb_Family_Member,Antigen_Processing_and_Presentation
TGFB2-AS1	NaturalKiller_Cell_Cytotoxicity,Cytokines,Cytokine_Receptors,TGFb_Family_Member,TGFb_Family_Member_Receptor,Antimicrobials,Antigen_Processing_and_Presentation,BCRSignalingPathway,TCRsignalingPathway,Chemokines
THRB-AS1	Antigen_Processing_and_Presentation,Antimicrobials,Chemokines,Cytokines,Cytokine_Receptors,Interleukins_Receptor,NaturalKiller_Cell_Cytotoxicity,Chemokine_Receptors,TGFb_Family_Member,TGFb_Family_Member_Receptor
TRG-AS1	Antigen_Processing_and_Presentation,Antimicrobials,Chemokine_Receptors,Cytokine_Receptors,Interleukins_Receptor,NaturalKiller_Cell_Cytotoxicity,TCRsignalingPathway,BCRSignalingPathway,Cytokines,Chemokines
TSPEAR-AS2	Antigen_Processing_and_Presentation,Antimicrobials,TNF_Family_Members_Receptors,Chemokine_Receptors,NaturalKiller_Cell_Cytotoxicity,Interleukins_Receptor,Cytokines,TCRsignalingPathway,TGFb_Family_Member,Cytokine_Receptors
U62631.5	Chemokine_Receptors,Cytokine_Receptors,Interleukins_Receptor,Antimicrobials,Chemokines,Cytokines,NaturalKiller_Cell_Cytotoxicity,TCRsignalingPathway,TNF_Family_Members_Receptors,TGFb_Family_Member_Receptor
VIM-AS1	Antigen_Processing_and_Presentation,Antimicrobials,Chemokine_Receptors,Interleukins_Receptor,NaturalKiller_Cell_Cytotoxicity,Cytokines,TCRsignalingPathway,TGFb_Family_Member,Chemokines,Cytokine_Receptors
XIST	Antimicrobials,TCRsignalingPathway,Chemokine_Receptors,Antigen_Processing_and_Presentation,NaturalKiller_Cell_Cytotoxicity,Cytokine_Receptors,Interleukins_Receptor,TGFb_Family_Member,Cytokines,TGFb_Family_Member_Receptor
ZNF582-AS1	Cytokines,Cytokine_Receptors,Antimicrobials,NaturalKiller_Cell_Cytotoxicity,Antigen_Processing_and_Presentation,Interleukins_Receptor,TGFb_Family_Member_Receptor,Interferons_Receptor,BCRSignalingPathway,TGFb_Family_Member
A1BG-AS1	Cytokine_Receptors,TGFb_Family_Member_Receptor,Antimicrobials,Antigen_Processing_and_Presentation,Chemokines,Cytokines,Interleukins_Receptor,TNF_Family_Members_Receptors,NaturalKiller_Cell_Cytotoxicity
AC002398.13	Antimicrobials,Antigen_Processing_and_Presentation,Chemokine_Receptors,NaturalKiller_Cell_Cytotoxicity,TCRsignalingPathway,TGFb_Family_Member,TGFb_Family_Member_Receptor,Cytokine_Receptors,Interleukins_Receptor
AC005609.16	Cytokine_Receptors,Antigen_Processing_and_Presentation,Antimicrobials,Chemokines,Chemokine_Receptors,Cytokines,Interleukins_Receptor,NaturalKiller_Cell_Cytotoxicity,TCRsignalingPathway
AC005754.8	Antigen_Processing_and_Presentation,Antimicrobials,NaturalKiller_Cell_Cytotoxicity,Interleukins_Receptor,Cytokine_Receptors,BCRSignalingPathway,Chemokines,Cytokines,TGFb_Family_Member
AC007750.5	Antigen_Processing_and_Presentation,Antimicrobials,Chemokine_Receptors,Cytokine_Receptors,Interleukins_Receptor,NaturalKiller_Cell_Cytotoxicity,Chemokines,Cytokines,TGFb_Family_Member
AC008074.4	Interleukins,Cytokines,Cytokine_Receptors,TGFb_Family_Member,Antigen_Processing_and_Presentation,Chemokines,Chemokine_Receptors,Interleukins_Receptor,NaturalKiller_Cell_Cytotoxicity
AC009133.17	Antigen_Processing_and_Presentation,Antimicrobials,Cytokine_Receptors,NaturalKiller_Cell_Cytotoxicity,Interleukins_Receptor,TCRsignalingPathway,Chemokines,Chemokine_Receptors,Cytokines
AC009950.2	Antigen_Processing_and_Presentation,Antimicrobials,Chemokine_Receptors,Interleukins_Receptor,TCRsignalingPathway,BCRSignalingPathway,Cytokine_Receptors,NaturalKiller_Cell_Cytotoxicity,TNF_Family_Members
AC012368.1	Antigen_Processing_and_Presentation,Antimicrobials,Chemokines,Chemokine_Receptors,Cytokines,Cytokine_Receptors,Interleukins_Receptor,NaturalKiller_Cell_Cytotoxicity,TCRsignalingPathway
AC016738.4	Cytokine_Receptors,Antimicrobials,Interleukins,Antigen_Processing_and_Presentation,TCRsignalingPathway,Cytokines,TGFb_Family_Member,TGFb_Family_Member_Receptor,Chemokines
AC017104.6	Antimicrobials,Chemokines,Cytokines,Cytokine_Receptors,TCRsignalingPathway,Interleukins_Receptor,Antigen_Processing_and_Presentation,NaturalKiller_Cell_Cytotoxicity,TNF_Family_Members_Receptors
AC020571.3	Antigen_Processing_and_Presentation,Antimicrobials,Chemokines,Chemokine_Receptors,Cytokines,Cytokine_Receptors,Interleukins_Receptor,NaturalKiller_Cell_Cytotoxicity,TCRsignalingPathway
AC022007.5	Antimicrobials,Chemokines,Chemokine_Receptors,Cytokines,Cytokine_Receptors,Interleukins_Receptor,NaturalKiller_Cell_Cytotoxicity,TGFb_Family_Member_Receptor,Antigen_Processing_and_Presentation
AC023590.1	Antimicrobials,Cytokines,Cytokine_Receptors,Antigen_Processing_and_Presentation,BCRSignalingPathway,Interleukins_Receptor,NaturalKiller_Cell_Cytotoxicity,TCRsignalingPathway,TGFb_Family_Member
AC025165.8	Antigen_Processing_and_Presentation,Antimicrobials,Cytokines,Cytokine_Receptors,NaturalKiller_Cell_Cytotoxicity,BCRSignalingPathway,Chemokine_Receptors,Chemokines,TGFb_Family_Member_Receptor
AC068580.6	Antimicrobials,Antigen_Processing_and_Presentation,NaturalKiller_Cell_Cytotoxicity,Cytokine_Receptors,Interleukins_Receptor,TCRsignalingPathway,Cytokines,Chemokines,Chemokine_Receptors
AC074289.1	Antigen_Processing_and_Presentation,Antimicrobials,Chemokines,Chemokine_Receptors,Cytokines,Cytokine_Receptors,NaturalKiller_Cell_Cytotoxicity,TCRsignalingPathway,TNF_Family_Members_Receptors
AC084219.4	Chemokines,Cytokines,Cytokine_Receptors,TGFb_Family_Member,Antigen_Processing_and_Presentation,Antimicrobials,Chemokine_Receptors,Interleukins_Receptor,NaturalKiller_Cell_Cytotoxicity
AC093673.5	Antimicrobials,Cytokine_Receptors,Antigen_Processing_and_Presentation,NaturalKiller_Cell_Cytotoxicity,Chemokines,Cytokines,TGFb_Family_Member,Interleukins_Receptor,Chemokine_Receptors
AC093850.2	Antigen_Processing_and_Presentation,Antimicrobials,Chemokine_Receptors,Cytokine_Receptors,NaturalKiller_Cell_Cytotoxicity,TGFb_Family_Member_Receptor,Cytokines,Chemokines,TGFb_Family_Member
AC103563.9	Antigen_Processing_and_Presentation,Antimicrobials,Interleukins_Receptor,NaturalKiller_Cell_Cytotoxicity,Chemokine_Receptors,Cytokine_Receptors,TCRsignalingPathway,Chemokines,Interferons_Receptor
AC104667.3	Antigen_Processing_and_Presentation,Cytokine_Receptors,Antimicrobials,BCRSignalingPathway,Cytokines,TGFb_Family_Member,NaturalKiller_Cell_Cytotoxicity,TCRsignalingPathway,TNF_Family_Members_Receptors
AC116366.6	Antimicrobials,Cytokine_Receptors,Chemokine_Receptors,Interleukins_Receptor,Antigen_Processing_and_Presentation,NaturalKiller_Cell_Cytotoxicity,TCRsignalingPathway,BCRSignalingPathway,Cytokines
AC129492.6	Chemokine_Receptors,NaturalKiller_Cell_Cytotoxicity,TCRsignalingPathway,Antimicrobials,Cytokine_Receptors,Antigen_Processing_and_Presentation,TGFb_Family_Member,Cytokines,Chemokines
AC142472.6	Antimicrobials,Chemokines,Chemokine_Receptors,Cytokines,Cytokine_Receptors,NaturalKiller_Cell_Cytotoxicity,BCRSignalingPathway,TGFb_Family_Member,TGFb_Family_Member_Receptor
AC144652.1	Cytokines,Cytokine_Receptors,TCRsignalingPathway,TGFb_Family_Member,Antigen_Processing_and_Presentation,Antimicrobials,Chemokine_Receptors,Interleukins_Receptor,NaturalKiller_Cell_Cytotoxicity
AC144831.3	Antigen_Processing_and_Presentation,NaturalKiller_Cell_Cytotoxicity,Antimicrobials,Chemokines,Cytokines,Cytokine_Receptors,TGFb_Family_Member,TCRsignalingPathway,BCRSignalingPathway
ADAMTS19-AS1	Antigen_Processing_and_Presentation,Antimicrobials,Interferons,NaturalKiller_Cell_Cytotoxicity,TGFb_Family_Member,Chemokine_Receptors,Interleukins_Receptor,Cytokine_Receptors,TNF_Family_Members_Receptors
ADAMTS9-AS1	Cytokines,Cytokine_Receptors,NaturalKiller_Cell_Cytotoxicity,Antimicrobials,Chemokines,Chemokine_Receptors,Interleukins_Receptor,TCRsignalingPathway,TGFb_Family_Member
AJ003147.9	Antimicrobials,Cytokine_Receptors,Interferons,Antigen_Processing_and_Presentation,Cytokines,TCRsignalingPathway,TGFb_Family_Member,Interleukins_Receptor,NaturalKiller_Cell_Cytotoxicity
ALDH1L1-AS2	Cytokines,Cytokine_Receptors,Interleukins_Receptor,NaturalKiller_Cell_Cytotoxicity,Antimicrobials,Chemokines,Antigen_Processing_and_Presentation,TGFb_Family_Member,TGFb_Family_Member_Receptor
AP001626.2	Chemokines,Cytokines,Antimicrobials,NaturalKiller_Cell_Cytotoxicity,Antigen_Processing_and_Presentation,TCRsignalingPathway,TGFb_Family_Member,Cytokine_Receptors,Interleukins_Receptor
AP003774.1	Antigen_Processing_and_Presentation,Antimicrobials,Cytokine_Receptors,Interleukins_Receptor,NaturalKiller_Cell_Cytotoxicity,TCRsignalingPathway,BCRSignalingPathway,TGFb_Family_Member,TGFb_Family_Member_Receptor
ARHGEF26-AS1	Antigen_Processing_and_Presentation,Antimicrobials,Cytokine_Receptors,Interleukins_Receptor,Cytokines,NaturalKiller_Cell_Cytotoxicity,TCRsignalingPathway,TGFb_Family_Member_Receptor,BCRSignalingPathway
ARRDC1-AS1	TGFb_Family_Member_Receptor,Antigen_Processing_and_Presentation,Antimicrobials,NaturalKiller_Cell_Cytotoxicity,Cytokines,Chemokine_Receptors,Cytokine_Receptors,TGFb_Family_Member,Chemokines
BHLHE40-AS1	Antimicrobials,Cytokine_Receptors,Cytokines,TGFb_Family_Member_Receptor,TNF_Family_Members,Antigen_Processing_and_Presentation,Chemokine_Receptors,Interleukins_Receptor,NaturalKiller_Cell_Cytotoxicity
BX470102.3	NaturalKiller_Cell_Cytotoxicity,Antigen_Processing_and_Presentation,Antimicrobials,Interleukins_Receptor,Chemokines,Cytokines,Cytokine_Receptors,TGFb_Family_Member,Interferons
C22orf34	Cytokines,Antigen_Processing_and_Presentation,Antimicrobials,Cytokine_Receptors,NaturalKiller_Cell_Cytotoxicity,Chemokines,Chemokine_Receptors,Interleukins_Receptor,TCRsignalingPathway
C9orf173-AS1	Antigen_Processing_and_Presentation,NaturalKiller_Cell_Cytotoxicity,Antimicrobials,BCRSignalingPathway,Cytokine_Receptors,Interleukins_Receptor,Cytokines,TGFb_Family_Member,TGFb_Family_Member_Receptor
CASC2	Antigen_Processing_and_Presentation,Antimicrobials,BCRSignalingPathway,Cytokine_Receptors,Chemokines,Cytokines,Interleukins_Receptor,NaturalKiller_Cell_Cytotoxicity,TGFb_Family_Member_Receptor
CRNDE	Cytokine_Receptors,Antigen_Processing_and_Presentation,Antimicrobials,NaturalKiller_Cell_Cytotoxicity,Chemokine_Receptors,Chemokines,Cytokines,TCRsignalingPathway,Interleukins_Receptor
CTA-280A3.2	Antigen_Processing_and_Presentation,Antimicrobials,Chemokines,Chemokine_Receptors,Cytokines,Cytokine_Receptors,Interleukins_Receptor,NaturalKiller_Cell_Cytotoxicity,TCRsignalingPathway
CTA-384D8.31	Antigen_Processing_and_Presentation,Antimicrobials,Interleukins_Receptor,NaturalKiller_Cell_Cytotoxicity,Cytokine_Receptors,Chemokines,Cytokines,Chemokine_Receptors,TNF_Family_Members
CTB-41I6.1	Antigen_Processing_and_Presentation,Antimicrobials,BCRSignalingPathway,Chemokine_Receptors,Cytokine_Receptors,Interleukins_Receptor,NaturalKiller_Cell_Cytotoxicity,TCRsignalingPathway,Chemokines
CTBP1-AS	Chemokine_Receptors,BCRSignalingPathway,Cytokines,Antimicrobials,Chemokines,Antigen_Processing_and_Presentation,NaturalKiller_Cell_Cytotoxicity,Cytokine_Receptors,TGFb_Family_Member_Receptor
CTC-321K16.1	Cytokines,Cytokine_Receptors,Antimicrobials,Chemokines,Chemokine_Receptors,Interleukins_Receptor,NaturalKiller_Cell_Cytotoxicity,TNF_Family_Members_Receptors,Antigen_Processing_and_Presentation
CTC-441N14.1	Antigen_Processing_and_Presentation,Antimicrobials,Chemokine_Receptors,Cytokine_Receptors,NaturalKiller_Cell_Cytotoxicity,BCRSignalingPathway,Chemokines,Cytokines,TCRsignalingPathway
CTC-524C5.2	Antimicrobials,Antigen_Processing_and_Presentation,Cytokine_Receptors,BCRSignalingPathway,Interleukins,TCRsignalingPathway,NaturalKiller_Cell_Cytotoxicity,Cytokines,Interleukins_Receptor
CTD-2033D15.2	Antigen_Processing_and_Presentation,Antimicrobials,Chemokines,Cytokines,Cytokine_Receptors,NaturalKiller_Cell_Cytotoxicity,TCRsignalingPathway,Chemokine_Receptors,TGFb_Family_Member
CTD-2035E11.4	TGFb_Family_Member_Receptor,Cytokines,Antigen_Processing_and_Presentation,Antimicrobials,Interleukins_Receptor,NaturalKiller_Cell_Cytotoxicity,Cytokine_Receptors,TNF_Family_Members_Receptors,Chemokine_Receptors
CTD-2132N18.2	Antigen_Processing_and_Presentation,Antimicrobials,Cytokine_Receptors,TGFb_Family_Member,TGFb_Family_Member_Receptor,Chemokines,Cytokines,NaturalKiller_Cell_Cytotoxicity,Interleukins_Receptor
CTD-2201I18.1	Cytokines,Cytokine_Receptors,Antigen_Processing_and_Presentation,Antimicrobials,NaturalKiller_Cell_Cytotoxicity,TGFb_Family_Member_Receptor,TCRsignalingPathway,TGFb_Family_Member,Chemokine_Receptors
CTD-2298J14.2	Cytokines,Cytokine_Receptors,Antigen_Processing_and_Presentation,Antimicrobials,Interleukins_Receptor,NaturalKiller_Cell_Cytotoxicity,BCRSignalingPathway,Chemokines,TGFb_Family_Member
CTD-2308L22.1	Interleukins_Receptor,Interleukins,Antimicrobials,Cytokine_Receptors,Antigen_Processing_and_Presentation,NaturalKiller_Cell_Cytotoxicity,Chemokines,Cytokines,TGFb_Family_Member
CTD-2311M21.3	Antigen_Processing_and_Presentation,Antimicrobials,Chemokine_Receptors,NaturalKiller_Cell_Cytotoxicity,TCRsignalingPathway,Cytokines,Interleukins_Receptor,TGFb_Family_Member,Cytokine_Receptors
CTD-2341M24.1	Antigen_Processing_and_Presentation,Antimicrobials,Chemokines,Chemokine_Receptors,Cytokines,Cytokine_Receptors,Interleukins_Receptor,NaturalKiller_Cell_Cytotoxicity,TCRsignalingPathway
CTD-2396E7.11	Cytokine_Receptors,Antimicrobials,Interleukins_Receptor,NaturalKiller_Cell_Cytotoxicity,TCRsignalingPathway,Cytokines,TGFb_Family_Member,Antigen_Processing_and_Presentation,Chemokine_Receptors
CTD-2515H24.2	Cytokine_Receptors,Antimicrobials,Antigen_Processing_and_Presentation,NaturalKiller_Cell_Cytotoxicity,Cytokines,TGFb_Family_Member_Receptor,Chemokines,TGFb_Family_Member,Interleukins_Receptor
CTD-2540F13.2	Cytokine_Receptors,Antimicrobials,NaturalKiller_Cell_Cytotoxicity,TNF_Family_Members_Receptors,Chemokines,Cytokines,Antigen_Processing_and_Presentation,Chemokine_Receptors,Interleukins_Receptor
CTD-2547G23.4	Antigen_Processing_and_Presentation,Antimicrobials,TGFb_Family_Member_Receptor,TCRsignalingPathway,Cytokine_Receptors,Cytokines,Chemokine_Receptors,NaturalKiller_Cell_Cytotoxicity,Chemokines
CTD-2554C21.2	Cytokines,Antigen_Processing_and_Presentation,Chemokines,NaturalKiller_Cell_Cytotoxicity,Antimicrobials,TGFb_Family_Member_Receptor,Chemokine_Receptors,Cytokine_Receptors,Interleukins_Receptor
CTD-3035K23.7	Cytokines,Cytokine_Receptors,Chemokine_Receptors,TGFb_Family_Member_Receptor,Antigen_Processing_and_Presentation,Antimicrobials,Chemokines,TGFb_Family_Member,NaturalKiller_Cell_Cytotoxicity
CTD-3187F8.14	Antigen_Processing_and_Presentation,Antimicrobials,BCRSignalingPathway,Chemokine_Receptors,Cytokines,Cytokine_Receptors,Interleukins_Receptor,NaturalKiller_Cell_Cytotoxicity,Chemokines
CYP1B1-AS1	Cytokines,Cytokine_Receptors,Interferons,Antimicrobials,Antigen_Processing_and_Presentation,Chemokine_Receptors,TCRsignalingPathway,TGFb_Family_Member,Chemokines
DNAJC3-AS1	Antigen_Processing_and_Presentation,Antimicrobials,Chemokines,Cytokines,Cytokine_Receptors,NaturalKiller_Cell_Cytotoxicity,TCRsignalingPathway,Chemokine_Receptors,Interleukins_Receptor
EMX2OS	Cytokine_Receptors,Antimicrobials,TGFb_Family_Member,Antigen_Processing_and_Presentation,Chemokines,NaturalKiller_Cell_Cytotoxicity,Chemokine_Receptors,Cytokines,Interleukins_Receptor
FAM83H-AS1	Cytokine_Receptors,Antigen_Processing_and_Presentation,NaturalKiller_Cell_Cytotoxicity,Cytokines,Antimicrobials,Interleukins_Receptor,TCRsignalingPathway,TGFb_Family_Member,Interferons_Receptor
GS1-124K5.3	Antigen_Processing_and_Presentation,Antimicrobials,NaturalKiller_Cell_Cytotoxicity,BCRSignalingPathway,Chemokines,Interleukins,TGFb_Family_Member,Cytokines,Cytokine_Receptors
GS1-600G8.5	Antigen_Processing_and_Presentation,Antimicrobials,Chemokine_Receptors,Cytokine_Receptors,Interleukins_Receptor,NaturalKiller_Cell_Cytotoxicity,TCRsignalingPathway,TGFb_Family_Member,Cytokines
HHIP-AS1	Cytokine_Receptors,Antigen_Processing_and_Presentation,Chemokines,Cytokines,Antimicrobials,NaturalKiller_Cell_Cytotoxicity,Interleukins_Receptor,TGFb_Family_Member,Chemokine_Receptors
HOXA-AS2	Cytokines,Antigen_Processing_and_Presentation,Antimicrobials,NaturalKiller_Cell_Cytotoxicity,Chemokines,Chemokine_Receptors,Cytokine_Receptors,Interleukins_Receptor,TGFb_Family_Member
HOXB-AS3	Antigen_Processing_and_Presentation,Cytokine_Receptors,Antimicrobials,Chemokines,Interleukins_Receptor,NaturalKiller_Cell_Cytotoxicity,Chemokine_Receptors,Cytokines,TGFb_Family_Member
HOXB-AS4	Antigen_Processing_and_Presentation,Chemokine_Receptors,Cytokine_Receptors,Antimicrobials,Interleukins_Receptor,NaturalKiller_Cell_Cytotoxicity,Chemokines,Cytokines,TGFb_Family_Member
IGF2-AS	Cytokines,Antigen_Processing_and_Presentation,TNF_Family_Members_Receptors,Antimicrobials,Chemokines,NaturalKiller_Cell_Cytotoxicity,Cytokine_Receptors,TCRsignalingPathway,TGFb_Family_Member
IGFBP7-AS1	Antigen_Processing_and_Presentation,Antimicrobials,NaturalKiller_Cell_Cytotoxicity,Chemokine_Receptors,Chemokines,Cytokines,Cytokine_Receptors,TGFb_Family_Member,BCRSignalingPathway
LBX2-AS1	NaturalKiller_Cell_Cytotoxicity,Antigen_Processing_and_Presentation,Antimicrobials,Chemokines,Cytokine_Receptors,Cytokines,Chemokine_Receptors,TGFb_Family_Member,TGFb_Family_Member_Receptor
LINC-PINT	Antigen_Processing_and_Presentation,Antimicrobials,Cytokines,Interleukins_Receptor,NaturalKiller_Cell_Cytotoxicity,TCRsignalingPathway,TGFb_Family_Member,Cytokine_Receptors,TGFb_Family_Member_Receptor
LINC00092	Antimicrobials,Cytokines,Cytokine_Receptors,TCRsignalingPathway,Chemokines,TGFb_Family_Member,Chemokine_Receptors,NaturalKiller_Cell_Cytotoxicity,TNF_Family_Members_Receptors
LINC00239	Antigen_Processing_and_Presentation,Antimicrobials,Chemokine_Receptors,Cytokines,Cytokine_Receptors,NaturalKiller_Cell_Cytotoxicity,TCRsignalingPathway,TNF_Family_Members,TNF_Family_Members_Receptors
LINC00243	Antigen_Processing_and_Presentation,Antimicrobials,Chemokine_Receptors,Cytokine_Receptors,Interleukins_Receptor,NaturalKiller_Cell_Cytotoxicity,TCRsignalingPathway,TNF_Family_Members_Receptors,Cytokines
LINC00261	TGFb_Family_Member_Receptor,Antigen_Processing_and_Presentation,Antimicrobials,NaturalKiller_Cell_Cytotoxicity,Cytokines,Cytokine_Receptors,TCRsignalingPathway,TGFb_Family_Member,BCRSignalingPathway
LINC00342	Antigen_Processing_and_Presentation,TNF_Family_Members_Receptors,BCRSignalingPathway,Antimicrobials,Chemokines,Cytokines,TCRsignalingPathway,NaturalKiller_Cell_Cytotoxicity,Cytokine_Receptors
LINC00920	Antigen_Processing_and_Presentation,NaturalKiller_Cell_Cytotoxicity,Antimicrobials,Chemokines,Chemokine_Receptors,Cytokines,Cytokine_Receptors,Interleukins_Receptor,TNF_Family_Members
LINC00936	NaturalKiller_Cell_Cytotoxicity,Cytokine_Receptors,TCRsignalingPathway,Antigen_Processing_and_Presentation,Antimicrobials,Chemokines,Chemokine_Receptors,Cytokines,Interleukins_Receptor
LINC00961	Cytokines,Antigen_Processing_and_Presentation,Antimicrobials,NaturalKiller_Cell_Cytotoxicity,Cytokine_Receptors,TGFb_Family_Member,Interferons_Receptor,Chemokine_Receptors,Interleukins_Receptor
LINC00963	Antimicrobials,Chemokines,Chemokine_Receptors,Cytokines,Cytokine_Receptors,TGFb_Family_Member,Antigen_Processing_and_Presentation,NaturalKiller_Cell_Cytotoxicity,TCRsignalingPathway
LINC00982	Cytokines,Cytokine_Receptors,Antimicrobials,Antigen_Processing_and_Presentation,Chemokines,Interleukins_Receptor,NaturalKiller_Cell_Cytotoxicity,Interleukins,TGFb_Family_Member
LINC01355	Antigen_Processing_and_Presentation,Antimicrobials,NaturalKiller_Cell_Cytotoxicity,Chemokines,Chemokine_Receptors,Cytokine_Receptors,Interleukins,BCRSignalingPathway,Cytokines
LINC01537	Cytokines,Cytokine_Receptors,Antimicrobials,Chemokine_Receptors,Antigen_Processing_and_Presentation,NaturalKiller_Cell_Cytotoxicity,Chemokines,TGFb_Family_Member,Interleukins_Receptor
LINC01550	Chemokines,Cytokines,Cytokine_Receptors,TCRsignalingPathway,Antimicrobials,Antigen_Processing_and_Presentation,Chemokine_Receptors,NaturalKiller_Cell_Cytotoxicity,TNF_Family_Members_Receptors
LINC01561	Antigen_Processing_and_Presentation,Antimicrobials,Interleukins_Receptor,NaturalKiller_Cell_Cytotoxicity,Chemokine_Receptors,Cytokine_Receptors,Chemokines,Cytokines,TGFb_Family_Member
LINC01586	Chemokine_Receptors,Antigen_Processing_and_Presentation,Antimicrobials,Chemokines,Cytokines,Cytokine_Receptors,NaturalKiller_Cell_Cytotoxicity,TCRsignalingPathway,TGFb_Family_Member
LOXL1-AS1	Antigen_Processing_and_Presentation,Antimicrobials,Cytokines,Cytokine_Receptors,Chemokines,Chemokine_Receptors,Interleukins,NaturalKiller_Cell_Cytotoxicity,TNF_Family_Members
LRP4-AS1	Antigen_Processing_and_Presentation,Antimicrobials,BCRSignalingPathway,Chemokine_Receptors,NaturalKiller_Cell_Cytotoxicity,Cytokine_Receptors,Chemokines,Cytokines,TGFb_Family_Member
LRRC75A-AS1	Antigen_Processing_and_Presentation,Cytokines,Antimicrobials,Cytokine_Receptors,Interleukins_Receptor,NaturalKiller_Cell_Cytotoxicity,Chemokine_Receptors,TGFb_Family_Member,Chemokines
LUCAT1	Antigen_Processing_and_Presentation,Antimicrobials,Cytokine_Receptors,Interleukins_Receptor,NaturalKiller_Cell_Cytotoxicity,TCRsignalingPathway,Chemokines,Cytokines,Chemokine_Receptors
MEG3	Cytokines,Cytokine_Receptors,Antigen_Processing_and_Presentation,Antimicrobials,Chemokines,Chemokine_Receptors,Interleukins_Receptor,NaturalKiller_Cell_Cytotoxicity,TCRsignalingPathway
MEOX2-AS1	Cytokines,Cytokine_Receptors,Antigen_Processing_and_Presentation,NaturalKiller_Cell_Cytotoxicity,Antimicrobials,Chemokine_Receptors,TGFb_Family_Member,TCRsignalingPathway,Chemokines
MRGPRF-AS1	Antigen_Processing_and_Presentation,Antimicrobials,NaturalKiller_Cell_Cytotoxicity,BCRSignalingPathway,Cytokine_Receptors,Cytokines,TGFb_Family_Member,Chemokines,TCRsignalingPathway
NKX2-1-AS1	Antimicrobials,Chemokine_Receptors,Interleukins_Receptor,Cytokines,Antigen_Processing_and_Presentation,Cytokine_Receptors,NaturalKiller_Cell_Cytotoxicity,TGFb_Family_Member,Chemokines
OIP5-AS1	Cytokine_Receptors,Chemokine_Receptors,Antigen_Processing_and_Presentation,Antimicrobials,NaturalKiller_Cell_Cytotoxicity,Chemokines,Cytokines,TGFb_Family_Member,Interleukins_Receptor
PAX8-AS1	Cytokines,Cytokine_Receptors,Antigen_Processing_and_Presentation,Antimicrobials,NaturalKiller_Cell_Cytotoxicity,BCRSignalingPathway,Chemokines,Interleukins_Receptor,TCRsignalingPathway
PPP1R26-AS1	Antimicrobials,Antigen_Processing_and_Presentation,Chemokines,NaturalKiller_Cell_Cytotoxicity,TGFb_Family_Member_Receptor,Cytokine_Receptors,Interleukins,Chemokine_Receptors,TNF_Family_Members
PTPRG-AS1	Cytokines,Cytokine_Receptors,NaturalKiller_Cell_Cytotoxicity,Antigen_Processing_and_Presentation,Interleukins_Receptor,Antimicrobials,Chemokines,TGFb_Family_Member,BCRSignalingPathway
PWRN1	Antigen_Processing_and_Presentation,Antimicrobials,NaturalKiller_Cell_Cytotoxicity,Cytokines,TGFb_Family_Member,Interferons_Receptor,Chemokines,Cytokine_Receptors,Interleukins_Receptor
RAP2C-AS1	Interleukins,Antimicrobials,Cytokine_Receptors,Cytokines,BCRSignalingPathway,TGFb_Family_Member,TGFb_Family_Member_Receptor,Antigen_Processing_and_Presentation,NaturalKiller_Cell_Cytotoxicity
RFPL1S	Chemokines,TGFb_Family_Member_Receptor,Antimicrobials,Cytokine_Receptors,Antigen_Processing_and_Presentation,Chemokine_Receptors,Cytokines,Interleukins_Receptor,NaturalKiller_Cell_Cytotoxicity
RP1-167F1.2	Antigen_Processing_and_Presentation,Antimicrobials,NaturalKiller_Cell_Cytotoxicity,Chemokines,Cytokine_Receptors,Chemokine_Receptors,Cytokines,Interleukins_Receptor,TGFb_Family_Member
RP1-170O19.14	Antigen_Processing_and_Presentation,Antimicrobials,NaturalKiller_Cell_Cytotoxicity,Chemokine_Receptors,Cytokine_Receptors,Interleukins_Receptor,Chemokines,Cytokines,TGFb_Family_Member
RP1-18D14.7	Cytokine_Receptors,Antimicrobials,Antigen_Processing_and_Presentation,Chemokines,Cytokines,Interferons,NaturalKiller_Cell_Cytotoxicity,BCRSignalingPathway,TGFb_Family_Member_Receptor
RP1-193H18.3	Cytokines,Cytokine_Receptors,Antigen_Processing_and_Presentation,Antimicrobials,Chemokines,Chemokine_Receptors,TCRsignalingPathway,Interleukins,NaturalKiller_Cell_Cytotoxicity
RP1-228H13.5	Antigen_Processing_and_Presentation,Antimicrobials,NaturalKiller_Cell_Cytotoxicity,TGFb_Family_Member,Cytokine_Receptors,Chemokines,Cytokines,Interleukins_Receptor,TCRsignalingPathway
RP1-292L20.3	Antimicrobials,Chemokines,Cytokines,Cytokine_Receptors,NaturalKiller_Cell_Cytotoxicity,Antigen_Processing_and_Presentation,TCRsignalingPathway,Chemokine_Receptors,Interleukins_Receptor
RP11-107N15.1	Interleukins_Receptor,Antimicrobials,Cytokine_Receptors,Antigen_Processing_and_Presentation,NaturalKiller_Cell_Cytotoxicity,Cytokines,Interferons,TCRsignalingPathway,TGFb_Family_Member
RP11-1082L8.3	Antigen_Processing_and_Presentation,Antimicrobials,Chemokine_Receptors,Cytokines,Cytokine_Receptors,NaturalKiller_Cell_Cytotoxicity,BCRSignalingPathway,Chemokines,Interleukins
RP11-1094H24.4	Antigen_Processing_and_Presentation,NaturalKiller_Cell_Cytotoxicity,Cytokines,Cytokine_Receptors,Antimicrobials,Chemokines,Interleukins_Receptor,TGFb_Family_Member,TGFb_Family_Member_Receptor
RP11-109E24.1	Antimicrobials,Cytokines,Antigen_Processing_and_Presentation,BCRSignalingPathway,Chemokine_Receptors,Cytokine_Receptors,Interleukins_Receptor,NaturalKiller_Cell_Cytotoxicity,TCRsignalingPathway
RP11-10N23.2	Antigen_Processing_and_Presentation,Antimicrobials,Cytokine_Receptors,NaturalKiller_Cell_Cytotoxicity,Cytokines,Interferons_Receptor,Chemokines,Interferons,TGFb_Family_Member_Receptor
RP11-1100L3.8	Cytokines,Cytokine_Receptors,TCRsignalingPathway,Interleukins_Receptor,Antigen_Processing_and_Presentation,NaturalKiller_Cell_Cytotoxicity,Antimicrobials,Chemokine_Receptors,Chemokines
RP11-115H13.1	NaturalKiller_Cell_Cytotoxicity,Antigen_Processing_and_Presentation,Antimicrobials,Chemokines,Chemokine_Receptors,Cytokines,Cytokine_Receptors,TGFb_Family_Member,TGFb_Family_Member_Receptor
RP11-117L5.4	Antigen_Processing_and_Presentation,Antimicrobials,Chemokines,Chemokine_Receptors,Cytokines,Cytokine_Receptors,NaturalKiller_Cell_Cytotoxicity,TCRsignalingPathway,Interleukins_Receptor
RP11-120K24.3	Antigen_Processing_and_Presentation,Antimicrobials,Interleukins_Receptor,NaturalKiller_Cell_Cytotoxicity,Cytokine_Receptors,Cytokines,TCRsignalingPathway,TGFb_Family_Member,Chemokines
RP11-123K19.1	Antimicrobials,Cytokines,NaturalKiller_Cell_Cytotoxicity,Cytokine_Receptors,Interleukins,Antigen_Processing_and_Presentation,TGFb_Family_Member,Chemokines,Chemokine_Receptors
RP11-126K1.6	Antigen_Processing_and_Presentation,Antimicrobials,Chemokines,Chemokine_Receptors,Cytokines,Cytokine_Receptors,Interleukins_Receptor,NaturalKiller_Cell_Cytotoxicity,TCRsignalingPathway
RP11-128A17.2	Antigen_Processing_and_Presentation,Cytokines,Cytokine_Receptors,TGFb_Family_Member,Antimicrobials,Chemokine_Receptors,Interleukins_Receptor,TCRsignalingPathway,Chemokines
RP11-146F11.1	Antimicrobials,Chemokines,Cytokines,Cytokine_Receptors,NaturalKiller_Cell_Cytotoxicity,Antigen_Processing_and_Presentation,Chemokine_Receptors,Interleukins_Receptor,TGFb_Family_Member_Receptor
RP11-157P1.4	Antimicrobials,Antigen_Processing_and_Presentation,Chemokine_Receptors,Cytokine_Receptors,BCRSignalingPathway,Chemokines,Cytokines,TCRsignalingPathway,NaturalKiller_Cell_Cytotoxicity
RP11-159H10.3	Antimicrobials,Chemokine_Receptors,Interleukins_Receptor,Interleukins,Antigen_Processing_and_Presentation,Cytokine_Receptors,TCRsignalingPathway,Chemokines,NaturalKiller_Cell_Cytotoxicity
RP11-15A1.2	BCRSignalingPathway,Chemokines,Interleukins_Receptor,NaturalKiller_Cell_Cytotoxicity,TCRsignalingPathway,Cytokines,Interferons,Antigen_Processing_and_Presentation,Antimicrobials
RP11-165A20.3	Antimicrobials,Chemokines,Chemokine_Receptors,Cytokines,Cytokine_Receptors,Interferons_Receptor,Interleukins_Receptor,NaturalKiller_Cell_Cytotoxicity,TGFb_Family_Member
RP11-175K6.1	Cytokines,Cytokine_Receptors,Antigen_Processing_and_Presentation,Chemokine_Receptors,Antimicrobials,NaturalKiller_Cell_Cytotoxicity,Chemokines,TGFb_Family_Member,BCRSignalingPathway
RP11-202G18.1	Antigen_Processing_and_Presentation,Antimicrobials,Cytokine_Receptors,BCRSignalingPathway,Chemokine_Receptors,Interleukins_Receptor,NaturalKiller_Cell_Cytotoxicity,TCRsignalingPathway,Chemokines
RP11-20G13.3	Antigen_Processing_and_Presentation,Antimicrobials,Cytokine_Receptors,Interleukins_Receptor,NaturalKiller_Cell_Cytotoxicity,TCRsignalingPathway,TGFb_Family_Member,Chemokine_Receptors,Cytokines
RP11-20I20.4	Interferons,Antimicrobials,Chemokines,Cytokines,Cytokine_Receptors,Interferons_Receptor,NaturalKiller_Cell_Cytotoxicity,Antigen_Processing_and_Presentation,Interleukins_Receptor
RP11-21C4.1	Cytokines,Cytokine_Receptors,Antimicrobials,Chemokine_Receptors,TCRsignalingPathway,Chemokines,Antigen_Processing_and_Presentation,Interleukins_Receptor,NaturalKiller_Cell_Cytotoxicity
RP11-21L23.2	Antigen_Processing_and_Presentation,Antimicrobials,Cytokine_Receptors,Cytokines,NaturalKiller_Cell_Cytotoxicity,Chemokines,Interleukins_Receptor,Chemokine_Receptors,TGFb_Family_Member
RP11-251M1.1	Cytokines,Cytokine_Receptors,Antigen_Processing_and_Presentation,Antimicrobials,NaturalKiller_Cell_Cytotoxicity,Chemokines,Chemokine_Receptors,TCRsignalingPathway,TGFb_Family_Member_Receptor
RP11-259N19.1	Antigen_Processing_and_Presentation,Antimicrobials,Cytokines,Cytokine_Receptors,Interleukins_Receptor,NaturalKiller_Cell_Cytotoxicity,Chemokines,Chemokine_Receptors,TNF_Family_Members
RP11-268J15.5	Antigen_Processing_and_Presentation,Cytokine_Receptors,Antimicrobials,NaturalKiller_Cell_Cytotoxicity,Cytokines,Interleukins,Chemokines,TGFb_Family_Member,BCRSignalingPathway
RP11-286H14.8	Antigen_Processing_and_Presentation,Antimicrobials,Chemokine_Receptors,Cytokine_Receptors,NaturalKiller_Cell_Cytotoxicity,Interleukins_Receptor,TCRsignalingPathway,TGFb_Family_Member,TGFb_Family_Member_Receptor
RP11-288L9.1	Antimicrobials,NaturalKiller_Cell_Cytotoxicity,Antigen_Processing_and_Presentation,Cytokines,Cytokine_Receptors,Interleukins_Receptor,TCRsignalingPathway,TNF_Family_Members_Receptors,TGFb_Family_Member_Receptor
RP11-288L9.4	Antigen_Processing_and_Presentation,Antimicrobials,NaturalKiller_Cell_Cytotoxicity,Cytokine_Receptors,Interleukins_Receptor,Chemokine_Receptors,TCRsignalingPathway,Cytokines,TGFb_Family_Member
RP11-2N1.2	Cytokine_Receptors,Antigen_Processing_and_Presentation,Antimicrobials,Cytokines,Interleukins_Receptor,NaturalKiller_Cell_Cytotoxicity,Interferons_Receptor,TGFb_Family_Member,Chemokines
RP11-311F12.1	Antigen_Processing_and_Presentation,NaturalKiller_Cell_Cytotoxicity,Antimicrobials,Cytokine_Receptors,Chemokine_Receptors,Chemokines,Cytokines,Interleukins_Receptor,TCRsignalingPathway
RP11-322E11.5	Antigen_Processing_and_Presentation,Antimicrobials,Cytokine_Receptors,NaturalKiller_Cell_Cytotoxicity,Cytokines,TCRsignalingPathway,TGFb_Family_Member,Chemokines,Interferons
RP11-336K24.12	Cytokines,Antigen_Processing_and_Presentation,Antimicrobials,Chemokine_Receptors,Cytokine_Receptors,Interleukins_Receptor,NaturalKiller_Cell_Cytotoxicity,TCRsignalingPathway,Chemokines
RP11-344B5.2	Antigen_Processing_and_Presentation,Antimicrobials,Chemokine_Receptors,Cytokines,Cytokine_Receptors,Interleukins_Receptor,NaturalKiller_Cell_Cytotoxicity,Chemokines,TCRsignalingPathway
RP11-352D13.6	NaturalKiller_Cell_Cytotoxicity,Cytokines,TCRsignalingPathway,TGFb_Family_Member,Antimicrobials,Chemokine_Receptors,Antigen_Processing_and_Presentation,Cytokine_Receptors,Interleukins_Receptor
RP11-359E3.4	Antigen_Processing_and_Presentation,Antimicrobials,Chemokines,Cytokines,Cytokine_Receptors,NaturalKiller_Cell_Cytotoxicity,TGFb_Family_Member_Receptor,TCRsignalingPathway,TGFb_Family_Member
RP11-35G9.3	Antigen_Processing_and_Presentation,Antimicrobials,Chemokine_Receptors,Cytokine_Receptors,Interleukins_Receptor,NaturalKiller_Cell_Cytotoxicity,TCRsignalingPathway,Cytokines,TGFb_Family_Member
RP11-367G6.3	Antigen_Processing_and_Presentation,Antimicrobials,Chemokine_Receptors,Cytokines,Cytokine_Receptors,Interleukins_Receptor,NaturalKiller_Cell_Cytotoxicity,TCRsignalingPathway,Chemokines
RP11-373D23.3	Antigen_Processing_and_Presentation,Antimicrobials,Chemokines,Chemokine_Receptors,Cytokine_Receptors,Interleukins_Receptor,NaturalKiller_Cell_Cytotoxicity,TCRsignalingPathway,Cytokines
RP11-381K20.2	NaturalKiller_Cell_Cytotoxicity,Antigen_Processing_and_Presentation,Antimicrobials,Chemokine_Receptors,Cytokine_Receptors,Chemokines,Cytokines,Interleukins_Receptor,TCRsignalingPathway
RP11-395B7.4	Antigen_Processing_and_Presentation,NaturalKiller_Cell_Cytotoxicity,Antimicrobials,Cytokines,Cytokine_Receptors,Interleukins_Receptor,TGFb_Family_Member,Chemokines,TNF_Family_Members_Receptors
RP11-3D4.3	Cytokine_Receptors,Antigen_Processing_and_Presentation,Antimicrobials,Chemokine_Receptors,Cytokines,TCRsignalingPathway,TGFb_Family_Member,Interleukins_Receptor,NaturalKiller_Cell_Cytotoxicity
RP11-415F23.3	Cytokine_Receptors,TCRsignalingPathway,Antimicrobials,Chemokines,Cytokines,Antigen_Processing_and_Presentation,NaturalKiller_Cell_Cytotoxicity,Chemokine_Receptors,Interleukins_Receptor
RP11-415F23.4	Chemokine_Receptors,Cytokine_Receptors,Interleukins_Receptor,TCRsignalingPathway,NaturalKiller_Cell_Cytotoxicity,Antimicrobials,Chemokines,Cytokines,TNF_Family_Members_Receptors
RP11-417E7.1	Antigen_Processing_and_Presentation,Antimicrobials,Chemokines,Chemokine_Receptors,Cytokines,Cytokine_Receptors,Interleukins_Receptor,NaturalKiller_Cell_Cytotoxicity,Interferons
RP11-420L9.5	TNF_Family_Members,Antigen_Processing_and_Presentation,Chemokine_Receptors,Cytokine_Receptors,Antimicrobials,Cytokines,NaturalKiller_Cell_Cytotoxicity,TGFb_Family_Member,Chemokines
RP11-424G14.1	Antigen_Processing_and_Presentation,Cytokines,Antimicrobials,Chemokine_Receptors,Cytokine_Receptors,NaturalKiller_Cell_Cytotoxicity,BCRSignalingPathway,TCRsignalingPathway,Chemokines
RP11-426C22.5	Antigen_Processing_and_Presentation,Antimicrobials,Chemokines,Chemokine_Receptors,Cytokines,Cytokine_Receptors,NaturalKiller_Cell_Cytotoxicity,TCRsignalingPathway,TGFb_Family_Member
RP11-428K3.1	Antimicrobials,Chemokines,Chemokine_Receptors,Cytokines,Cytokine_Receptors,Interleukins_Receptor,TCRsignalingPathway,Antigen_Processing_and_Presentation,NaturalKiller_Cell_Cytotoxicity
RP11-42O15.3	Antigen_Processing_and_Presentation,Antimicrobials,Chemokine_Receptors,Cytokines,Cytokine_Receptors,Interleukins,NaturalKiller_Cell_Cytotoxicity,TCRsignalingPathway,Chemokines
RP11-435O5.2	Antigen_Processing_and_Presentation,Chemokines,Interleukins_Receptor,NaturalKiller_Cell_Cytotoxicity,TCRsignalingPathway,TGFb_Family_Member,Antimicrobials,Cytokines,Cytokine_Receptors
RP11-439A17.9	Antigen_Processing_and_Presentation,Antimicrobials,BCRSignalingPathway,Cytokine_Receptors,NaturalKiller_Cell_Cytotoxicity,Chemokine_Receptors,Chemokines,Interleukins_Receptor,TCRsignalingPathway
RP11-439E19.10	Antigen_Processing_and_Presentation,Antimicrobials,NaturalKiller_Cell_Cytotoxicity,Interleukins,Cytokines,Cytokine_Receptors,TGFb_Family_Member,TGFb_Family_Member_Receptor,Chemokines
RP11-443B7.1	Antigen_Processing_and_Presentation,Antimicrobials,Chemokine_Receptors,Cytokines,Cytokine_Receptors,Interleukins_Receptor,NaturalKiller_Cell_Cytotoxicity,Chemokines,TGFb_Family_Member
RP11-456K23.1	Cytokine_Receptors,Antimicrobials,TGFb_Family_Member_Receptor,Antigen_Processing_and_Presentation,NaturalKiller_Cell_Cytotoxicity,Chemokine_Receptors,Chemokines,Cytokines,TGFb_Family_Member
RP11-469H8.6	Antigen_Processing_and_Presentation,Cytokines,Antimicrobials,Interleukins_Receptor,NaturalKiller_Cell_Cytotoxicity,Cytokine_Receptors,BCRSignalingPathway,TCRsignalingPathway,TGFb_Family_Member
RP11-46D6.1	Antigen_Processing_and_Presentation,Antimicrobials,NaturalKiller_Cell_Cytotoxicity,Cytokine_Receptors,Interleukins_Receptor,Cytokines,TGFb_Family_Member,Chemokines,Chemokine_Receptors
RP11-472N13.3	Antigen_Processing_and_Presentation,Antimicrobials,Interleukins_Receptor,NaturalKiller_Cell_Cytotoxicity,Cytokine_Receptors,Chemokine_Receptors,Cytokines,Chemokines,TGFb_Family_Member
RP11-473M20.5	Interleukins,Cytokine_Receptors,Antimicrobials,Antigen_Processing_and_Presentation,TNF_Family_Members_Receptors,NaturalKiller_Cell_Cytotoxicity,Cytokines,TCRsignalingPathway,TGFb_Family_Member
RP11-478J18.2	Cytokines,Cytokine_Receptors,Chemokines,Antigen_Processing_and_Presentation,Antimicrobials,NaturalKiller_Cell_Cytotoxicity,TGFb_Family_Member,Interferons,TNF_Family_Members_Receptors
RP11-480C22.1	Antigen_Processing_and_Presentation,Antimicrobials,BCRSignalingPathway,Cytokine_Receptors,NaturalKiller_Cell_Cytotoxicity,Cytokines,TGFb_Family_Member,Chemokines,Chemokine_Receptors
RP11-483P21.2	Antigen_Processing_and_Presentation,Antimicrobials,Cytokine_Receptors,Interleukins_Receptor,NaturalKiller_Cell_Cytotoxicity,Chemokines,Chemokine_Receptors,Cytokines,TCRsignalingPathway
RP11-494M8.4	Antimicrobials,NaturalKiller_Cell_Cytotoxicity,Cytokine_Receptors,Chemokines,Cytokines,Antigen_Processing_and_Presentation,TCRsignalingPathway,TGFb_Family_Member,TGFb_Family_Member_Receptor
RP11-4O1.2	Antimicrobials,Cytokines,Interferons,Antigen_Processing_and_Presentation,Cytokine_Receptors,NaturalKiller_Cell_Cytotoxicity,Chemokines,Chemokine_Receptors,TGFb_Family_Member
RP11-519G16.5	Antigen_Processing_and_Presentation,Antimicrobials,Chemokines,Chemokine_Receptors,Cytokines,Cytokine_Receptors,NaturalKiller_Cell_Cytotoxicity,TNF_Family_Members_Receptors,Interleukins_Receptor
RP11-531A24.3	Cytokine_Receptors,TGFb_Family_Member,NaturalKiller_Cell_Cytotoxicity,Cytokines,Interleukins,Chemokines,Antigen_Processing_and_Presentation,Antimicrobials,Interleukins_Receptor
RP11-532F6.3	Antimicrobials,Chemokines,Cytokines,Cytokine_Receptors,Antigen_Processing_and_Presentation,Chemokine_Receptors,Interleukins_Receptor,NaturalKiller_Cell_Cytotoxicity,TCRsignalingPathway
RP11-539L10.2	Antigen_Processing_and_Presentation,Antimicrobials,Chemokines,Chemokine_Receptors,Cytokines,Cytokine_Receptors,NaturalKiller_Cell_Cytotoxicity,Interleukins_Receptor,TCRsignalingPathway
RP11-53O19.3	TGFb_Family_Member_Receptor,Chemokines,Cytokines,Cytokine_Receptors,Antimicrobials,Antigen_Processing_and_Presentation,Chemokine_Receptors,Interleukins_Receptor,NaturalKiller_Cell_Cytotoxicity
RP11-547D24.1	Cytokine_Receptors,NaturalKiller_Cell_Cytotoxicity,Antimicrobials,Antigen_Processing_and_Presentation,Cytokines,Interleukins_Receptor,TCRsignalingPathway,TGFb_Family_Member,Chemokines
RP11-54O7.16	Antigen_Processing_and_Presentation,Antimicrobials,NaturalKiller_Cell_Cytotoxicity,Chemokine_Receptors,Cytokines,Interleukins_Receptor,TCRsignalingPathway,TGFb_Family_Member,BCRSignalingPathway
RP11-553A21.3	Antigen_Processing_and_Presentation,Antimicrobials,Chemokine_Receptors,Cytokine_Receptors,NaturalKiller_Cell_Cytotoxicity,Chemokines,Cytokines,TNF_Family_Members_Receptors,TGFb_Family_Member
RP11-57A19.2	Cytokines,Cytokine_Receptors,Antigen_Processing_and_Presentation,Antimicrobials,Interleukins,Interleukins_Receptor,Chemokine_Receptors,NaturalKiller_Cell_Cytotoxicity,TGFb_Family_Member_Receptor
RP11-598F7.5	Antigen_Processing_and_Presentation,Antimicrobials,Chemokine_Receptors,Cytokine_Receptors,NaturalKiller_Cell_Cytotoxicity,Chemokines,Cytokines,TCRsignalingPathway,TGFb_Family_Member
RP11-626G11.1	Antigen_Processing_and_Presentation,Antimicrobials,BCRSignalingPathway,NaturalKiller_Cell_Cytotoxicity,Chemokine_Receptors,Cytokine_Receptors,Chemokines,Cytokines,TGFb_Family_Member
RP11-664D7.4	Cytokines,Antigen_Processing_and_Presentation,Antimicrobials,NaturalKiller_Cell_Cytotoxicity,Cytokine_Receptors,BCRSignalingPathway,TCRsignalingPathway,TGFb_Family_Member_Receptor,Chemokines
RP11-66B24.4	Cytokine_Receptors,Antigen_Processing_and_Presentation,Antimicrobials,Chemokines,Cytokines,Interleukins_Receptor,NaturalKiller_Cell_Cytotoxicity,TGFb_Family_Member,TGFb_Family_Member_Receptor
RP11-679B19.1	Cytokines,Cytokine_Receptors,Antimicrobials,Chemokines,TGFb_Family_Member,TGFb_Family_Member_Receptor,Interleukins,NaturalKiller_Cell_Cytotoxicity,Antigen_Processing_and_Presentation
RP11-68L18.1	Antigen_Processing_and_Presentation,Antimicrobials,NaturalKiller_Cell_Cytotoxicity,Chemokine_Receptors,Cytokine_Receptors,Interleukins_Receptor,TCRsignalingPathway,Cytokines,TGFb_Family_Member_Receptor
RP11-699C17.1	Antimicrobials,TCRsignalingPathway,Antigen_Processing_and_Presentation,Chemokines,Chemokine_Receptors,Cytokines,Cytokine_Receptors,Interleukins_Receptor,NaturalKiller_Cell_Cytotoxicity
RP11-70D24.2	Cytokines,Antigen_Processing_and_Presentation,Cytokine_Receptors,Chemokines,Antimicrobials,Chemokine_Receptors,Interleukins,NaturalKiller_Cell_Cytotoxicity,TNF_Family_Members
RP11-713C5.1	Chemokines,Cytokines,Cytokine_Receptors,NaturalKiller_Cell_Cytotoxicity,Antimicrobials,Antigen_Processing_and_Presentation,Interleukins_Receptor,TGFb_Family_Member,TGFb_Family_Member_Receptor
RP11-728F11.4	Antigen_Processing_and_Presentation,Antimicrobials,Chemokine_Receptors,Cytokines,Cytokine_Receptors,Interleukins_Receptor,NaturalKiller_Cell_Cytotoxicity,TNF_Family_Members,TGFb_Family_Member_Receptor
RP11-736N17.8	Antigen_Processing_and_Presentation,Antimicrobials,Cytokine_Receptors,Interleukins_Receptor,NaturalKiller_Cell_Cytotoxicity,TCRsignalingPathway,Chemokines,Cytokines,TGFb_Family_Member
RP11-73E17.2	Antimicrobials,Chemokines,Cytokines,Cytokine_Receptors,TGFb_Family_Member,Antigen_Processing_and_Presentation,Chemokine_Receptors,Interleukins_Receptor,NaturalKiller_Cell_Cytotoxicity
RP11-73M7.6	Antigen_Processing_and_Presentation,TGFb_Family_Member_Receptor,Antimicrobials,NaturalKiller_Cell_Cytotoxicity,Cytokines,Cytokine_Receptors,TGFb_Family_Member,Interleukins_Receptor,TCRsignalingPathway
RP11-742D12.2	Antigen_Processing_and_Presentation,Antimicrobials,Chemokines,Interleukins_Receptor,NaturalKiller_Cell_Cytotoxicity,Cytokines,Cytokine_Receptors,TCRsignalingPathway,TGFb_Family_Member
RP11-756G20.1	Antigen_Processing_and_Presentation,Antimicrobials,BCRSignalingPathway,Chemokines,Chemokine_Receptors,Cytokines,Cytokine_Receptors,NaturalKiller_Cell_Cytotoxicity,TCRsignalingPathway
RP11-767N6.7	Antigen_Processing_and_Presentation,Antimicrobials,Chemokine_Receptors,NaturalKiller_Cell_Cytotoxicity,BCRSignalingPathway,Chemokines,Cytokines,Cytokine_Receptors,TGFb_Family_Member
RP11-783K16.5	Antigen_Processing_and_Presentation,Antimicrobials,NaturalKiller_Cell_Cytotoxicity,Cytokine_Receptors,Chemokines,Cytokines,Interleukins,TGFb_Family_Member_Receptor,TNF_Family_Members_Receptors
RP11-798M19.6	Antigen_Processing_and_Presentation,Antimicrobials,Cytokine_Receptors,NaturalKiller_Cell_Cytotoxicity,Interleukins_Receptor,Chemokines,Chemokine_Receptors,Cytokines,TCRsignalingPathway
RP11-799B12.4	Cytokine_Receptors,Antimicrobials,NaturalKiller_Cell_Cytotoxicity,Antigen_Processing_and_Presentation,Chemokine_Receptors,TCRsignalingPathway,Cytokines,TGFb_Family_Member,Chemokines
RP11-800A3.4	Cytokines,Cytokine_Receptors,Antimicrobials,Chemokines,NaturalKiller_Cell_Cytotoxicity,Antigen_Processing_and_Presentation,Interleukins,TGFb_Family_Member,Interleukins_Receptor
RP11-804H8.6	Antigen_Processing_and_Presentation,Antimicrobials,Chemokines,Chemokine_Receptors,Cytokines,Cytokine_Receptors,Interleukins_Receptor,NaturalKiller_Cell_Cytotoxicity,TNF_Family_Members
RP11-823E8.3	Cytokines,Cytokine_Receptors,Antimicrobials,Antigen_Processing_and_Presentation,Chemokine_Receptors,Interleukins,TGFb_Family_Member,TCRsignalingPathway,TGFb_Family_Member_Receptor
RP11-890B15.3	Antigen_Processing_and_Presentation,Cytokine_Receptors,Antimicrobials,NaturalKiller_Cell_Cytotoxicity,Interleukins_Receptor,Cytokines,TCRsignalingPathway,Chemokines,Interferons
RP11-90P13.1	Antigen_Processing_and_Presentation,Antimicrobials,BCRSignalingPathway,Chemokine_Receptors,Cytokines,Cytokine_Receptors,NaturalKiller_Cell_Cytotoxicity,TCRsignalingPathway,Chemokines
RP11-92C4.6	Cytokine_Receptors,Chemokines,Chemokine_Receptors,Antimicrobials,TCRsignalingPathway,Cytokines,TGFb_Family_Member,Antigen_Processing_and_Presentation,NaturalKiller_Cell_Cytotoxicity
RP13-1032I1.7	Antimicrobials,Cytokines,Cytokine_Receptors,Interleukins_Receptor,TGFb_Family_Member_Receptor,TNF_Family_Members_Receptors,TGFb_Family_Member,Chemokines,Antigen_Processing_and_Presentation
RP13-297E16.4	Antigen_Processing_and_Presentation,NaturalKiller_Cell_Cytotoxicity,Antimicrobials,Cytokine_Receptors,Chemokines,Chemokine_Receptors,Cytokines,Interleukins_Receptor,TCRsignalingPathway
RP13-452N2.1	Antigen_Processing_and_Presentation,Antimicrobials,Cytokine_Receptors,Interleukins_Receptor,NaturalKiller_Cell_Cytotoxicity,TCRsignalingPathway,TNF_Family_Members,Chemokines,Cytokines
RP3-439F8.1	Antigen_Processing_and_Presentation,Antimicrobials,Chemokine_Receptors,Cytokine_Receptors,NaturalKiller_Cell_Cytotoxicity,Cytokines,Interferons,Chemokines,BCRSignalingPathway
RP3-523K23.2	Antigen_Processing_and_Presentation,Antimicrobials,NaturalKiller_Cell_Cytotoxicity,Cytokine_Receptors,Chemokines,Cytokines,Interleukins,TCRsignalingPathway,TGFb_Family_Member
RP3-525N10.2	Cytokine_Receptors,Antimicrobials,Antigen_Processing_and_Presentation,NaturalKiller_Cell_Cytotoxicity,Interleukins_Receptor,Cytokines,TNF_Family_Members,Chemokines,TGFb_Family_Member
RP4-639F20.1	Cytokine_Receptors,Antigen_Processing_and_Presentation,NaturalKiller_Cell_Cytotoxicity,Antimicrobials,Cytokines,Interleukins,TGFb_Family_Member,Chemokines,Interleukins_Receptor
RP4-758J18.10	Antigen_Processing_and_Presentation,Cytokines,Cytokine_Receptors,Antimicrobials,NaturalKiller_Cell_Cytotoxicity,TGFb_Family_Member,TCRsignalingPathway,TGFb_Family_Member_Receptor,Chemokines
RP6-24A23.7	Antigen_Processing_and_Presentation,Antimicrobials,Cytokines,Cytokine_Receptors,NaturalKiller_Cell_Cytotoxicity,Interleukins_Receptor,TCRsignalingPathway,TGFb_Family_Member,Chemokines
SATB2-AS1	Antigen_Processing_and_Presentation,Antimicrobials,Chemokine_Receptors,Cytokine_Receptors,NaturalKiller_Cell_Cytotoxicity,TGFb_Family_Member_Receptor,Chemokines,Cytokines,TGFb_Family_Member
SERTAD4-AS1	Antigen_Processing_and_Presentation,Cytokines,Cytokine_Receptors,Antimicrobials,NaturalKiller_Cell_Cytotoxicity,Chemokines,TCRsignalingPathway,TGFb_Family_Member,Interleukins_Receptor
SH3RF3-AS1	Cytokines,Cytokine_Receptors,TGFb_Family_Member_Receptor,Antigen_Processing_and_Presentation,Antimicrobials,TNF_Family_Members_Receptors,TGFb_Family_Member,Chemokines,Chemokine_Receptors
SLC25A25-AS1	Antigen_Processing_and_Presentation,Interleukins_Receptor,Cytokines,TCRsignalingPathway,BCRSignalingPathway,Antimicrobials,Chemokines,Chemokine_Receptors,Cytokine_Receptors
SLC7A11-AS1	Antigen_Processing_and_Presentation,NaturalKiller_Cell_Cytotoxicity,Antimicrobials,Cytokine_Receptors,Interleukins_Receptor,Interferons_Receptor,Chemokines,Cytokines,TCRsignalingPathway
SLCO4A1-AS1	Antigen_Processing_and_Presentation,NaturalKiller_Cell_Cytotoxicity,Antimicrobials,Cytokine_Receptors,Chemokines,Chemokine_Receptors,Cytokines,TGFb_Family_Member,Interleukins
SNHG5	TGFb_Family_Member,Antigen_Processing_and_Presentation,Antimicrobials,Chemokines,Chemokine_Receptors,Cytokines,Cytokine_Receptors,Interleukins_Receptor,NaturalKiller_Cell_Cytotoxicity
SNHG7	Cytokines,Antimicrobials,BCRSignalingPathway,Cytokine_Receptors,Chemokines,Chemokine_Receptors,TCRsignalingPathway,NaturalKiller_Cell_Cytotoxicity,TNF_Family_Members_Receptors
SRD5A3-AS1	Antimicrobials,Antigen_Processing_and_Presentation,Interleukins_Receptor,NaturalKiller_Cell_Cytotoxicity,Chemokine_Receptors,Cytokine_Receptors,Cytokines,TCRsignalingPathway,TGFb_Family_Member
TARID	Antigen_Processing_and_Presentation,Antimicrobials,Chemokines,Interleukins_Receptor,NaturalKiller_Cell_Cytotoxicity,Cytokines,Cytokine_Receptors,TGFb_Family_Member,TGFb_Family_Member_Receptor
TRPM2-AS	Antimicrobials,Antigen_Processing_and_Presentation,Cytokine_Receptors,TGFb_Family_Member_Receptor,Cytokines,Interleukins_Receptor,NaturalKiller_Cell_Cytotoxicity,TGFb_Family_Member,Interferons_Receptor
TSPEAR-AS1	Antigen_Processing_and_Presentation,Antimicrobials,NaturalKiller_Cell_Cytotoxicity,TNF_Family_Members_Receptors,Chemokine_Receptors,Cytokines,TCRsignalingPathway,TGFb_Family_Member,Cytokine_Receptors
TTN-AS1	Antigen_Processing_and_Presentation,Antimicrobials,Interleukins_Receptor,NaturalKiller_Cell_Cytotoxicity,Cytokine_Receptors,Chemokines,TCRsignalingPathway,Cytokines,TGFb_Family_Member
TTTY14	Antimicrobials,NaturalKiller_Cell_Cytotoxicity,Antigen_Processing_and_Presentation,Chemokine_Receptors,Cytokine_Receptors,TCRsignalingPathway,Cytokines,TGFb_Family_Member,Chemokines
U47924.27	Antigen_Processing_and_Presentation,Antimicrobials,Cytokine_Receptors,NaturalKiller_Cell_Cytotoxicity,Cytokines,TCRsignalingPathway,TGFb_Family_Member,Chemokine_Receptors,TNF_Family_Members
UG0898H09	Antigen_Processing_and_Presentation,Antimicrobials,Cytokine_Receptors,NaturalKiller_Cell_Cytotoxicity,TNF_Family_Members_Receptors,Chemokines,Cytokines,TGFb_Family_Member,Interleukins_Receptor
USP3-AS1	Antigen_Processing_and_Presentation,Antimicrobials,Chemokines,Cytokines,Cytokine_Receptors,NaturalKiller_Cell_Cytotoxicity,Chemokine_Receptors,TGFb_Family_Member,TCRsignalingPathway
VLDLR-AS1	Antigen_Processing_and_Presentation,Antimicrobials,Chemokine_Receptors,NaturalKiller_Cell_Cytotoxicity,Cytokines,Cytokine_Receptors,Interleukins_Receptor,TCRsignalingPathway,TGFb_Family_Member
WDR86-AS1	Cytokines,Cytokine_Receptors,Antigen_Processing_and_Presentation,Antimicrobials,Chemokine_Receptors,NaturalKiller_Cell_Cytotoxicity,Chemokines,Interleukins_Receptor,TCRsignalingPathway
WWTR1-AS1	Antigen_Processing_and_Presentation,Antimicrobials,Chemokines,Cytokines,Cytokine_Receptors,Interleukins_Receptor,NaturalKiller_Cell_Cytotoxicity,TCRsignalingPathway,TGFb_Family_Member
XXbac-BPG299F13.17	Antigen_Processing_and_Presentation,Antimicrobials,BCRSignalingPathway,Chemokine_Receptors,Cytokine_Receptors,Interleukins_Receptor,NaturalKiller_Cell_Cytotoxicity,TCRsignalingPathway,TNF_Family_Members
ZFAS1	Cytokines,Antigen_Processing_and_Presentation,Antimicrobials,NaturalKiller_Cell_Cytotoxicity,Chemokines,Chemokine_Receptors,Cytokine_Receptors,Interleukins_Receptor,TGFb_Family_Member
ZNF503-AS2	NaturalKiller_Cell_Cytotoxicity,Antimicrobials,Interleukins,Cytokines,Cytokine_Receptors,TCRsignalingPathway,Antigen_Processing_and_Presentation,Chemokines,Chemokine_Receptors
ABALON	Antimicrobials,Chemokines,Cytokines,Cytokine_Receptors,Antigen_Processing_and_Presentation,NaturalKiller_Cell_Cytotoxicity,TCRsignalingPathway,TGFb_Family_Member
AC002454.1	Antimicrobials,Interleukins_Receptor,Antigen_Processing_and_Presentation,Interferons,Cytokines,TCRsignalingPathway,TGFb_Family_Member,Chemokines
AC003986.7	Antigen_Processing_and_Presentation,Antimicrobials,Chemokine_Receptors,Cytokine_Receptors,NaturalKiller_Cell_Cytotoxicity,TGFb_Family_Member,Cytokines,Interferons
AC004067.5	Antimicrobials,NaturalKiller_Cell_Cytotoxicity,Antigen_Processing_and_Presentation,Interleukins_Receptor,Chemokines,Chemokine_Receptors,Cytokines,Cytokine_Receptors
AC004076.5	Antigen_Processing_and_Presentation,Antimicrobials,Cytokines,Cytokine_Receptors,NaturalKiller_Cell_Cytotoxicity,TNF_Family_Members,Chemokine_Receptors,Chemokines
AC004447.2	Chemokines,Antigen_Processing_and_Presentation,Antimicrobials,Chemokine_Receptors,Cytokine_Receptors,Cytokines,TCRsignalingPathway,TGFb_Family_Member
AC005154.6	TGFb_Family_Member,Cytokine_Receptors,Antimicrobials,Chemokines,Cytokines,TCRsignalingPathway,Antigen_Processing_and_Presentation,Interleukins_Receptor
AC005281.2	Antigen_Processing_and_Presentation,Antimicrobials,NaturalKiller_Cell_Cytotoxicity,Interleukins_Receptor,Cytokine_Receptors,Interferons,Cytokines,TNF_Family_Members_Receptors
AC007255.8	NaturalKiller_Cell_Cytotoxicity,Antigen_Processing_and_Presentation,Antimicrobials,Cytokines,Cytokine_Receptors,Interleukins_Receptor,TGFb_Family_Member,TGFb_Family_Member_Receptor
AC007278.3	Antimicrobials,Cytokine_Receptors,Antigen_Processing_and_Presentation,Chemokine_Receptors,NaturalKiller_Cell_Cytotoxicity,TCRsignalingPathway,Interleukins_Receptor,TGFb_Family_Member
AC007405.8	Cytokine_Receptors,Antigen_Processing_and_Presentation,NaturalKiller_Cell_Cytotoxicity,Antimicrobials,Cytokines,TGFb_Family_Member,Chemokines,Interleukins_Receptor
AC007743.1	Cytokine_Receptors,Antimicrobials,Antigen_Processing_and_Presentation,Cytokines,TGFb_Family_Member_Receptor,TCRsignalingPathway,NaturalKiller_Cell_Cytotoxicity,Chemokine_Receptors
AC009120.5	Antigen_Processing_and_Presentation,Antimicrobials,Cytokines,NaturalKiller_Cell_Cytotoxicity,TGFb_Family_Member,Cytokine_Receptors,Chemokines,Chemokine_Receptors
AC010524.2	Antigen_Processing_and_Presentation,Antimicrobials,Cytokine_Receptors,Interleukins_Receptor,NaturalKiller_Cell_Cytotoxicity,Cytokines,TCRsignalingPathway,TGFb_Family_Member
AC010641.1	Antigen_Processing_and_Presentation,Antimicrobials,Chemokines,Chemokine_Receptors,Cytokines,Cytokine_Receptors,NaturalKiller_Cell_Cytotoxicity,TCRsignalingPathway
AC012123.1	TGFb_Family_Member,Antigen_Processing_and_Presentation,Antimicrobials,NaturalKiller_Cell_Cytotoxicity,Chemokines,Cytokines,Cytokine_Receptors,TGFb_Family_Member_Receptor
AC012531.25	Antigen_Processing_and_Presentation,Antimicrobials,Chemokines,Cytokines,Cytokine_Receptors,TGFb_Family_Member,NaturalKiller_Cell_Cytotoxicity,TCRsignalingPathway
AC019117.1	Antigen_Processing_and_Presentation,Antimicrobials,Chemokines,Chemokine_Receptors,Cytokines,Cytokine_Receptors,Interleukins_Receptor,NaturalKiller_Cell_Cytotoxicity
AC074212.5	Antimicrobials,Antigen_Processing_and_Presentation,Chemokine_Receptors,Cytokine_Receptors,Cytokines,TGFb_Family_Member,Interleukins_Receptor,NaturalKiller_Cell_Cytotoxicity
AC074212.6	Antigen_Processing_and_Presentation,Antimicrobials,Chemokines,Cytokine_Receptors,Interferons,NaturalKiller_Cell_Cytotoxicity,Cytokines,TGFb_Family_Member
AC092171.4	Antigen_Processing_and_Presentation,Antimicrobials,NaturalKiller_Cell_Cytotoxicity,Cytokines,Chemokines,Cytokine_Receptors,TGFb_Family_Member,TGFb_Family_Member_Receptor
AC092667.2	Antimicrobials,Cytokine_Receptors,Antigen_Processing_and_Presentation,NaturalKiller_Cell_Cytotoxicity,Interleukins_Receptor,Chemokines,Cytokines,Chemokine_Receptors
AC093818.1	Cytokines,Cytokine_Receptors,TGFb_Family_Member,Chemokines,Chemokine_Receptors,NaturalKiller_Cell_Cytotoxicity,TNF_Family_Members,TCRsignalingPathway
AC096574.5	Antigen_Processing_and_Presentation,Cytokines,Interleukins_Receptor,NaturalKiller_Cell_Cytotoxicity,TCRsignalingPathway,TGFb_Family_Member,Cytokine_Receptors,TGFb_Family_Member_Receptor
AC103563.8	Antigen_Processing_and_Presentation,Antimicrobials,Cytokine_Receptors,Interleukins_Receptor,NaturalKiller_Cell_Cytotoxicity,Chemokine_Receptors,Cytokines,TCRsignalingPathway
AC104809.2	Antigen_Processing_and_Presentation,Antimicrobials,Cytokines,NaturalKiller_Cell_Cytotoxicity,TNF_Family_Members,Chemokine_Receptors,Cytokine_Receptors,TCRsignalingPathway
AC114730.3	Antigen_Processing_and_Presentation,Antimicrobials,Cytokines,Cytokine_Receptors,Chemokines,NaturalKiller_Cell_Cytotoxicity,Chemokine_Receptors,Interleukins_Receptor
AC124789.1	Cytokine_Receptors,NaturalKiller_Cell_Cytotoxicity,Interleukins,Cytokines,TCRsignalingPathway,TGFb_Family_Member,Antimicrobials,Chemokines
AC141928.1	Cytokine_Receptors,Antimicrobials,Antigen_Processing_and_Presentation,NaturalKiller_Cell_Cytotoxicity,Cytokines,TGFb_Family_Member,Chemokines,Interferons_Receptor
AC144831.1	Antigen_Processing_and_Presentation,Antimicrobials,Chemokines,Cytokines,NaturalKiller_Cell_Cytotoxicity,Cytokine_Receptors,TGFb_Family_Member,TGFb_Family_Member_Receptor
AC145124.2	Cytokine_Receptors,TGFb_Family_Member,Interleukins_Receptor,TGFb_Family_Member_Receptor,Antigen_Processing_and_Presentation,Antimicrobials,Cytokines,NaturalKiller_Cell_Cytotoxicity
ACTA2-AS1	Cytokines,Cytokine_Receptors,Chemokine_Receptors,Interleukins_Receptor,NaturalKiller_Cell_Cytotoxicity,Antimicrobials,Chemokines,TGFb_Family_Member
AF131215.2	Cytokine_Receptors,Antigen_Processing_and_Presentation,Antimicrobials,Cytokines,NaturalKiller_Cell_Cytotoxicity,TGFb_Family_Member_Receptor,TNF_Family_Members,TGFb_Family_Member
AL450992.2	Antimicrobials,Cytokine_Receptors,NaturalKiller_Cell_Cytotoxicity,Antigen_Processing_and_Presentation,Chemokine_Receptors,Interleukins_Receptor,TCRsignalingPathway,Chemokines
AP000439.1	Antigen_Processing_and_Presentation,Antimicrobials,Cytokines,Cytokine_Receptors,NaturalKiller_Cell_Cytotoxicity,BCRSignalingPathway,Chemokine_Receptors,TCRsignalingPathway
AP000696.2	Cytokine_Receptors,TNF_Family_Members,Antigen_Processing_and_Presentation,Antimicrobials,NaturalKiller_Cell_Cytotoxicity,Cytokines,TGFb_Family_Member,Chemokines
B3GALT5-AS1	Antigen_Processing_and_Presentation,Antimicrobials,Chemokine_Receptors,Cytokine_Receptors,NaturalKiller_Cell_Cytotoxicity,Cytokines,Chemokines,TCRsignalingPathway
BVES-AS1	Antigen_Processing_and_Presentation,NaturalKiller_Cell_Cytotoxicity,Antimicrobials,Cytokines,Cytokine_Receptors,TCRsignalingPathway,TGFb_Family_Member,Chemokines
C17orf82	Antimicrobials,Chemokine_Receptors,Cytokines,Cytokine_Receptors,TCRsignalingPathway,TGFb_Family_Member,NaturalKiller_Cell_Cytotoxicity,Antigen_Processing_and_Presentation
CACNA1C-AS1	Antimicrobials,Cytokines,Cytokine_Receptors,TGFb_Family_Member,Antigen_Processing_and_Presentation,NaturalKiller_Cell_Cytotoxicity,Chemokine_Receptors,TCRsignalingPathway
CALML3-AS1	Antimicrobials,Cytokine_Receptors,Antigen_Processing_and_Presentation,Cytokines,Chemokines,TGFb_Family_Member,NaturalKiller_Cell_Cytotoxicity,TGFb_Family_Member_Receptor
CASC21	Cytokines,Cytokine_Receptors,BCRSignalingPathway,Antigen_Processing_and_Presentation,NaturalKiller_Cell_Cytotoxicity,Antimicrobials,Chemokines,Chemokine_Receptors
CCDC144NL-AS1	Cytokines,Cytokine_Receptors,BCRSignalingPathway,TCRsignalingPathway,TGFb_Family_Member,Antimicrobials,Chemokines,Chemokine_Receptors
CCND2-AS1	Antimicrobials,Interleukins_Receptor,NaturalKiller_Cell_Cytotoxicity,Cytokine_Receptors,Cytokines,TCRsignalingPathway,Chemokines,TGFb_Family_Member
CCND2-AS2	Antigen_Processing_and_Presentation,Antimicrobials,NaturalKiller_Cell_Cytotoxicity,Cytokine_Receptors,TGFb_Family_Member,TGFb_Family_Member_Receptor,Chemokines,Cytokines
CFLAR-AS1	Cytokine_Receptors,Antimicrobials,Chemokines,Chemokine_Receptors,Cytokines,Antigen_Processing_and_Presentation,Interferons,TCRsignalingPathway
CH17-140K24.6	Antimicrobials,BCRSignalingPathway,Antigen_Processing_and_Presentation,NaturalKiller_Cell_Cytotoxicity,Cytokine_Receptors,Interferons,Cytokines,TGFb_Family_Member
CH17-340M24.3	Antigen_Processing_and_Presentation,Antimicrobials,NaturalKiller_Cell_Cytotoxicity,Cytokines,Chemokines,Chemokine_Receptors,Cytokine_Receptors,Interleukins_Receptor
CPB2-AS1	Antigen_Processing_and_Presentation,Antimicrobials,BCRSignalingPathway,Chemokines,Cytokines,Cytokine_Receptors,NaturalKiller_Cell_Cytotoxicity,TNF_Family_Members_Receptors
CTA-384D8.36	Antimicrobials,NaturalKiller_Cell_Cytotoxicity,Antigen_Processing_and_Presentation,Interleukins_Receptor,Chemokines,Cytokines,TGFb_Family_Member,TCRsignalingPathway
CTA-796E4.3	Antigen_Processing_and_Presentation,Antimicrobials,BCRSignalingPathway,Chemokine_Receptors,Cytokine_Receptors,NaturalKiller_Cell_Cytotoxicity,TCRsignalingPathway,Cytokines
CTA-796E4.5	Antigen_Processing_and_Presentation,Antimicrobials,NaturalKiller_Cell_Cytotoxicity,Interleukins_Receptor,TGFb_Family_Member,Cytokines,Cytokine_Receptors,TCRsignalingPathway
CTB-131K11.1	Cytokine_Receptors,Antimicrobials,Interleukins,Cytokines,Antigen_Processing_and_Presentation,NaturalKiller_Cell_Cytotoxicity,TGFb_Family_Member,Chemokines
CTB-13F3.1	Cytokine_Receptors,Antigen_Processing_and_Presentation,Cytokines,TCRsignalingPathway,TGFb_Family_Member,Chemokines,Antimicrobials,NaturalKiller_Cell_Cytotoxicity
CTB-31O20.4	Antigen_Processing_and_Presentation,Cytokine_Receptors,TGFb_Family_Member_Receptor,Antimicrobials,Chemokines,Cytokines,NaturalKiller_Cell_Cytotoxicity,TGFb_Family_Member
CTB-60B18.18	Cytokine_Receptors,Antigen_Processing_and_Presentation,Antimicrobials,Chemokine_Receptors,Cytokines,TGFb_Family_Member_Receptor,Interleukins_Receptor,NaturalKiller_Cell_Cytotoxicity
CTC-276P9.4	Antimicrobials,Cytokine_Receptors,Antigen_Processing_and_Presentation,NaturalKiller_Cell_Cytotoxicity,TGFb_Family_Member_Receptor,Interleukins,Cytokines,TGFb_Family_Member
CTC-277H1.7	Antigen_Processing_and_Presentation,Cytokines,Antimicrobials,Chemokines,Cytokine_Receptors,NaturalKiller_Cell_Cytotoxicity,TGFb_Family_Member,Chemokine_Receptors
CTC-327F10.4	Cytokine_Receptors,Antigen_Processing_and_Presentation,Antimicrobials,Chemokine_Receptors,NaturalKiller_Cell_Cytotoxicity,Cytokines,Interleukins_Receptor,TGFb_Family_Member
CTC-429P9.2	Antigen_Processing_and_Presentation,Antimicrobials,Cytokines,NaturalKiller_Cell_Cytotoxicity,Cytokine_Receptors,TGFb_Family_Member,Chemokines,TNF_Family_Members_Receptors
CTC-786C10.1	Cytokine_Receptors,Antigen_Processing_and_Presentation,BCRSignalingPathway,Interleukins_Receptor,NaturalKiller_Cell_Cytotoxicity,Antimicrobials,Chemokines,Cytokines
CTD-2002H8.2	Antigen_Processing_and_Presentation,NaturalKiller_Cell_Cytotoxicity,TGFb_Family_Member_Receptor,Antimicrobials,TCRsignalingPathway,Chemokines,Cytokines,Cytokine_Receptors
CTD-2008L17.1	Antigen_Processing_and_Presentation,Cytokines,Interleukins_Receptor,NaturalKiller_Cell_Cytotoxicity,TCRsignalingPathway,TGFb_Family_Member,Cytokine_Receptors,TGFb_Family_Member_Receptor
CTD-2024I7.18	Cytokine_Receptors,TGFb_Family_Member_Receptor,Antigen_Processing_and_Presentation,Antimicrobials,Chemokines,Cytokines,Interleukins_Receptor,NaturalKiller_Cell_Cytotoxicity
CTD-2033D15.3	Antigen_Processing_and_Presentation,Antimicrobials,Chemokine_Receptors,Cytokine_Receptors,NaturalKiller_Cell_Cytotoxicity,Chemokines,Cytokines,TGFb_Family_Member
CTD-2194D22.3	TGFb_Family_Member,Antimicrobials,Cytokine_Receptors,Antigen_Processing_and_Presentation,Interleukins_Receptor,NaturalKiller_Cell_Cytotoxicity,TCRsignalingPathway,Cytokines
CTD-2201G3.1	Antigen_Processing_and_Presentation,Cytokine_Receptors,Cytokines,TCRsignalingPathway,TGFb_Family_Member_Receptor,Antimicrobials,Chemokines,NaturalKiller_Cell_Cytotoxicity
CTD-2291D10.4	Antigen_Processing_and_Presentation,Cytokines,NaturalKiller_Cell_Cytotoxicity,Antimicrobials,TGFb_Family_Member_Receptor,Chemokine_Receptors,TGFb_Family_Member,Cytokine_Receptors
CTD-2297D10.2	Antigen_Processing_and_Presentation,NaturalKiller_Cell_Cytotoxicity,Antimicrobials,Cytokines,Cytokine_Receptors,TCRsignalingPathway,TGFb_Family_Member,Chemokines
CTD-2349P21.12	Interleukins_Receptor,Chemokines,Chemokine_Receptors,Cytokines,Cytokine_Receptors,TGFb_Family_Member,Antimicrobials,NaturalKiller_Cell_Cytotoxicity
CTD-2368P22.1	Antigen_Processing_and_Presentation,Antimicrobials,NaturalKiller_Cell_Cytotoxicity,TCRsignalingPathway,Interleukins,TGFb_Family_Member_Receptor,Chemokines,Interleukins_Receptor
CTD-2501M5.1	Antigen_Processing_and_Presentation,Antimicrobials,Chemokine_Receptors,NaturalKiller_Cell_Cytotoxicity,Cytokine_Receptors,Cytokines,TCRsignalingPathway,TGFb_Family_Member
CTD-2554C21.3	Antigen_Processing_and_Presentation,Cytokines,Interleukins_Receptor,NaturalKiller_Cell_Cytotoxicity,TCRsignalingPathway,TGFb_Family_Member,Cytokine_Receptors,Antimicrobials
CTD-2595P9.4	Antigen_Processing_and_Presentation,Antimicrobials,NaturalKiller_Cell_Cytotoxicity,TNF_Family_Members_Receptors,Cytokines,Cytokine_Receptors,TCRsignalingPathway,TGFb_Family_Member
CTD-3064M3.3	Cytokine_Receptors,Cytokines,Antigen_Processing_and_Presentation,Antimicrobials,NaturalKiller_Cell_Cytotoxicity,Chemokine_Receptors,TGFb_Family_Member,TGFb_Family_Member_Receptor
CTD-3193O13.8	Chemokines,Cytokines,Cytokine_Receptors,Antigen_Processing_and_Presentation,Antimicrobials,NaturalKiller_Cell_Cytotoxicity,TGFb_Family_Member,Interleukins
CTD-3247F14.2	Cytokines,Cytokine_Receptors,Antimicrobials,Chemokines,Chemokine_Receptors,Interleukins_Receptor,TCRsignalingPathway,TNF_Family_Members
CTD-3252C9.4	Antimicrobials,Chemokines,Cytokines,Cytokine_Receptors,Interleukins_Receptor,NaturalKiller_Cell_Cytotoxicity,Chemokine_Receptors,TGFb_Family_Member
DLX6-AS1	Cytokine_Receptors,NaturalKiller_Cell_Cytotoxicity,Antigen_Processing_and_Presentation,Antimicrobials,Cytokines,Chemokine_Receptors,Interleukins_Receptor,TGFb_Family_Member
EGOT	Antigen_Processing_and_Presentation,Antimicrobials,Chemokines,Chemokine_Receptors,Cytokines,Cytokine_Receptors,Interleukins_Receptor,NaturalKiller_Cell_Cytotoxicity
EIF1B-AS1	Chemokines,Cytokines,Cytokine_Receptors,TGFb_Family_Member,NaturalKiller_Cell_Cytotoxicity,TGFb_Family_Member_Receptor,Antigen_Processing_and_Presentation,Antimicrobials
FAM95C	Antigen_Processing_and_Presentation,Antimicrobials,Chemokines,Cytokines,Cytokine_Receptors,NaturalKiller_Cell_Cytotoxicity,Chemokine_Receptors,Interleukins_Receptor
FLJ16779	Antigen_Processing_and_Presentation,Antimicrobials,NaturalKiller_Cell_Cytotoxicity,Cytokines,Chemokines,Cytokine_Receptors,TGFb_Family_Member_Receptor,TGFb_Family_Member
FLNB-AS1	NaturalKiller_Cell_Cytotoxicity,Antimicrobials,Antigen_Processing_and_Presentation,Cytokines,Cytokine_Receptors,Interleukins_Receptor,TNF_Family_Members_Receptors,Chemokines
FOXCUT	Antigen_Processing_and_Presentation,NaturalKiller_Cell_Cytotoxicity,Antimicrobials,Cytokines,Cytokine_Receptors,TGFb_Family_Member,TGFb_Family_Member_Receptor,Chemokines
FOXD2-AS1	Antimicrobials,Cytokine_Receptors,NaturalKiller_Cell_Cytotoxicity,Interleukins_Receptor,Antigen_Processing_and_Presentation,Cytokines,Chemokines,TGFb_Family_Member
FUT8-AS1	Antimicrobials,Cytokine_Receptors,Chemokines,NaturalKiller_Cell_Cytotoxicity,Interleukins_Receptor,Antigen_Processing_and_Presentation,TCRsignalingPathway,Cytokines
GAS6-AS2	Cytokine_Receptors,Antigen_Processing_and_Presentation,Antimicrobials,Cytokines,Chemokine_Receptors,NaturalKiller_Cell_Cytotoxicity,TGFb_Family_Member_Receptor,Chemokines
H1FX-AS1	Antimicrobials,TNF_Family_Members_Receptors,Cytokines,TGFb_Family_Member,Chemokines,Interferons_Receptor,Interferons,NaturalKiller_Cell_Cytotoxicity
HCG15	Antigen_Processing_and_Presentation,Cytokines,NaturalKiller_Cell_Cytotoxicity,TCRsignalingPathway,TGFb_Family_Member,Cytokine_Receptors,TGFb_Family_Member_Receptor,Chemokines
HCG16	Antigen_Processing_and_Presentation,Cytokines,Interleukins_Receptor,NaturalKiller_Cell_Cytotoxicity,TCRsignalingPathway,TGFb_Family_Member,Cytokine_Receptors,Chemokines
HCG23	Antigen_Processing_and_Presentation,Antimicrobials,Chemokine_Receptors,Cytokine_Receptors,NaturalKiller_Cell_Cytotoxicity,Cytokines,TGFb_Family_Member_Receptor,Chemokines
HID1-AS1	Cytokine_Receptors,Antigen_Processing_and_Presentation,NaturalKiller_Cell_Cytotoxicity,Chemokines,Cytokines,TCRsignalingPathway,TGFb_Family_Member_Receptor,Antimicrobials
HOTAIR	Cytokine_Receptors,Antigen_Processing_and_Presentation,Antimicrobials,NaturalKiller_Cell_Cytotoxicity,Cytokines,Chemokines,TGFb_Family_Member,Interleukins_Receptor
HOTTIP	Antigen_Processing_and_Presentation,Cytokine_Receptors,Antimicrobials,Cytokines,Interleukins_Receptor,NaturalKiller_Cell_Cytotoxicity,Chemokines,TGFb_Family_Member
HOXA-AS3	Cytokines,Cytokine_Receptors,Antigen_Processing_and_Presentation,Antimicrobials,Chemokine_Receptors,NaturalKiller_Cell_Cytotoxicity,Chemokines,TGFb_Family_Member
HOXA10-AS	Cytokines,TNF_Family_Members_Receptors,Antimicrobials,Antigen_Processing_and_Presentation,Cytokine_Receptors,NaturalKiller_Cell_Cytotoxicity,Chemokines,TGFb_Family_Member
HOXC-AS3	Antimicrobials,Cytokine_Receptors,NaturalKiller_Cell_Cytotoxicity,Antigen_Processing_and_Presentation,Cytokines,TGFb_Family_Member,Chemokines,TNF_Family_Members_Receptors
HOXC13-AS	Cytokines,Antimicrobials,Cytokine_Receptors,NaturalKiller_Cell_Cytotoxicity,Antigen_Processing_and_Presentation,Chemokines,TCRsignalingPathway,TGFb_Family_Member
HPN-AS1	Interferons_Receptor,Cytokine_Receptors,Antigen_Processing_and_Presentation,Cytokines,Interleukins_Receptor,NaturalKiller_Cell_Cytotoxicity,TCRsignalingPathway,TGFb_Family_Member
IGBP1-AS2	Antigen_Processing_and_Presentation,Antimicrobials,Chemokines,Chemokine_Receptors,Cytokines,Cytokine_Receptors,Interleukins_Receptor,NaturalKiller_Cell_Cytotoxicity
IQCH-AS1	Antigen_Processing_and_Presentation,Chemokines,Cytokines,Cytokine_Receptors,TGFb_Family_Member,Antimicrobials,BCRSignalingPathway,TNF_Family_Members_Receptors
KB-208E9.1	Cytokines,Antigen_Processing_and_Presentation,Antimicrobials,Chemokines,Chemokine_Receptors,Cytokine_Receptors,Interleukins_Receptor,NaturalKiller_Cell_Cytotoxicity
KB-68A7.1	Cytokine_Receptors,Chemokine_Receptors,Cytokines,Antigen_Processing_and_Presentation,Antimicrobials,NaturalKiller_Cell_Cytotoxicity,TCRsignalingPathway,TGFb_Family_Member
KC6	Antigen_Processing_and_Presentation,Cytokines,Cytokine_Receptors,Interleukins_Receptor,NaturalKiller_Cell_Cytotoxicity,TCRsignalingPathway,TGFb_Family_Member,Antimicrobials
LA16c-390H2.4	Antimicrobials,Cytokine_Receptors,Antigen_Processing_and_Presentation,NaturalKiller_Cell_Cytotoxicity,Chemokine_Receptors,Interleukins_Receptor,TCRsignalingPathway,TNF_Family_Members_Receptors
LHFPL3-AS1	Cytokine_Receptors,Antimicrobials,Chemokines,Cytokines,TCRsignalingPathway,Antigen_Processing_and_Presentation,NaturalKiller_Cell_Cytotoxicity,Interleukins_Receptor
LINC00087	Antigen_Processing_and_Presentation,Antimicrobials,NaturalKiller_Cell_Cytotoxicity,Cytokines,Cytokine_Receptors,TGFb_Family_Member,Chemokines,TGFb_Family_Member_Receptor
LINC00094	Antimicrobials,Chemokines,Cytokines,Antigen_Processing_and_Presentation,NaturalKiller_Cell_Cytotoxicity,TCRsignalingPathway,TGFb_Family_Member,Cytokine_Receptors
LINC00152	Antigen_Processing_and_Presentation,Antimicrobials,Chemokines,Cytokines,Cytokine_Receptors,Interleukins_Receptor,NaturalKiller_Cell_Cytotoxicity,Chemokine_Receptors
LINC00158	Antigen_Processing_and_Presentation,Antimicrobials,Chemokine_Receptors,Cytokine_Receptors,Interleukins_Receptor,NaturalKiller_Cell_Cytotoxicity,TCRsignalingPathway,TNF_Family_Members_Receptors
LINC00294	Antimicrobials,BCRSignalingPathway,Cytokine_Receptors,Antigen_Processing_and_Presentation,Cytokines,TCRsignalingPathway,TGFb_Family_Member,NaturalKiller_Cell_Cytotoxicity
LINC00346	Antimicrobials,Chemokines,Cytokines,Cytokine_Receptors,TGFb_Family_Member,Antigen_Processing_and_Presentation,NaturalKiller_Cell_Cytotoxicity,TNF_Family_Members_Receptors
LINC00475	Antimicrobials,Chemokines,Cytokines,Cytokine_Receptors,TCRsignalingPathway,TGFb_Family_Member,Chemokine_Receptors,NaturalKiller_Cell_Cytotoxicity
LINC00622	Antigen_Processing_and_Presentation,Antimicrobials,Chemokine_Receptors,Cytokines,Cytokine_Receptors,NaturalKiller_Cell_Cytotoxicity,TGFb_Family_Member_Receptor,Interleukins_Receptor
LINC00630	Antimicrobials,Antigen_Processing_and_Presentation,BCRSignalingPathway,Interleukins_Receptor,NaturalKiller_Cell_Cytotoxicity,TGFb_Family_Member,Cytokine_Receptors,TGFb_Family_Member_Receptor
LINC00675	Antigen_Processing_and_Presentation,Antimicrobials,BCRSignalingPathway,Cytokine_Receptors,NaturalKiller_Cell_Cytotoxicity,Cytokines,TGFb_Family_Member,Chemokines
LINC01057	Antigen_Processing_and_Presentation,Antimicrobials,BCRSignalingPathway,Cytokine_Receptors,NaturalKiller_Cell_Cytotoxicity,Cytokines,TCRsignalingPathway,TGFb_Family_Member
LINC01096	Antigen_Processing_and_Presentation,Antimicrobials,Cytokines,NaturalKiller_Cell_Cytotoxicity,TCRsignalingPathway,TGFb_Family_Member,Cytokine_Receptors,BCRSignalingPathway
LINC01140	Antigen_Processing_and_Presentation,Antimicrobials,Chemokines,Chemokine_Receptors,Cytokines,Cytokine_Receptors,Interleukins_Receptor,NaturalKiller_Cell_Cytotoxicity
LINC01229	Antimicrobials,Chemokine_Receptors,Cytokines,Cytokine_Receptors,Interleukins,NaturalKiller_Cell_Cytotoxicity,TCRsignalingPathway,TNF_Family_Members_Receptors
LINC01420	Antigen_Processing_and_Presentation,Antimicrobials,NaturalKiller_Cell_Cytotoxicity,Cytokine_Receptors,Cytokines,TGFb_Family_Member,TGFb_Family_Member_Receptor,Chemokines
LINC01431	Antigen_Processing_and_Presentation,Antimicrobials,Chemokines,Cytokines,Cytokine_Receptors,Interleukins_Receptor,NaturalKiller_Cell_Cytotoxicity,TGFb_Family_Member_Receptor
LINC01503	Antimicrobials,Cytokines,Cytokine_Receptors,Antigen_Processing_and_Presentation,Chemokine_Receptors,Interferons,TGFb_Family_Member,Chemokines
LINC01504	Antigen_Processing_and_Presentation,Antimicrobials,BCRSignalingPathway,Chemokine_Receptors,Cytokines,Cytokine_Receptors,Interleukins_Receptor,NaturalKiller_Cell_Cytotoxicity
LINC01552	Antigen_Processing_and_Presentation,Antimicrobials,Chemokines,Chemokine_Receptors,NaturalKiller_Cell_Cytotoxicity,Cytokine_Receptors,Cytokines,TGFb_Family_Member
LINC01588	Antigen_Processing_and_Presentation,Antimicrobials,NaturalKiller_Cell_Cytotoxicity,Chemokines,Chemokine_Receptors,Cytokines,Cytokine_Receptors,Interleukins_Receptor
LL0XNC01-237H1.2	Antimicrobials,Cytokine_Receptors,Antigen_Processing_and_Presentation,Chemokines,Cytokines,Interleukins_Receptor,NaturalKiller_Cell_Cytotoxicity,TCRsignalingPathway
LL0XNC01-250H12.3	Interleukins,Cytokines,Cytokine_Receptors,TGFb_Family_Member_Receptor,NaturalKiller_Cell_Cytotoxicity,Antigen_Processing_and_Presentation,Antimicrobials,Chemokine_Receptors
LL22NC03-63E9.3	Antigen_Processing_and_Presentation,Cytokine_Receptors,Cytokines,TGFb_Family_Member,NaturalKiller_Cell_Cytotoxicity,TGFb_Family_Member_Receptor,Antimicrobials,Interleukins_Receptor
MAMDC2-AS1	Antigen_Processing_and_Presentation,Antimicrobials,Chemokines,Cytokines,Cytokine_Receptors,TGFb_Family_Member,TGFb_Family_Member_Receptor,TCRsignalingPathway
MAST4-AS1	Cytokines,Cytokine_Receptors,TCRsignalingPathway,TGFb_Family_Member,Chemokines,Antigen_Processing_and_Presentation,Antimicrobials,NaturalKiller_Cell_Cytotoxicity
MCF2L-AS1	Antigen_Processing_and_Presentation,Antimicrobials,NaturalKiller_Cell_Cytotoxicity,Cytokine_Receptors,Interleukins,Cytokines,TGFb_Family_Member,Chemokines
MEIS1-AS2	Antigen_Processing_and_Presentation,Antimicrobials,Chemokine_Receptors,NaturalKiller_Cell_Cytotoxicity,Cytokines,Cytokine_Receptors,TGFb_Family_Member,TGFb_Family_Member_Receptor
MMP24-AS1	Cytokines,TCRsignalingPathway,BCRSignalingPathway,Chemokines,TGFb_Family_Member,Cytokine_Receptors,Interleukins_Receptor,Antimicrobials
MNX1-AS1	Cytokines,Cytokine_Receptors,Antimicrobials,BCRSignalingPathway,TGFb_Family_Member,TNF_Family_Members_Receptors,Chemokine_Receptors,Interleukins
NCBP2-AS2	Cytokines,Cytokine_Receptors,TGFb_Family_Member_Receptor,Antimicrobials,Chemokines,Antigen_Processing_and_Presentation,NaturalKiller_Cell_Cytotoxicity,TNF_Family_Members_Receptors
NEBL-AS1	Chemokines,Antigen_Processing_and_Presentation,Antimicrobials,Chemokine_Receptors,NaturalKiller_Cell_Cytotoxicity,Cytokines,TGFb_Family_Member,Cytokine_Receptors
PAQR9-AS1	Interleukins_Receptor,Antigen_Processing_and_Presentation,Antimicrobials,NaturalKiller_Cell_Cytotoxicity,Cytokine_Receptors,Cytokines,TCRsignalingPathway,TGFb_Family_Member
PCAT18	Antigen_Processing_and_Presentation,Antimicrobials,Chemokines,Chemokine_Receptors,Cytokines,Cytokine_Receptors,NaturalKiller_Cell_Cytotoxicity,TGFb_Family_Member
PP7080	Antigen_Processing_and_Presentation,NaturalKiller_Cell_Cytotoxicity,Antimicrobials,Cytokine_Receptors,Chemokine_Receptors,TCRsignalingPathway,Cytokines,Interleukins_Receptor
PROX1-AS1	Cytokine_Receptors,Antigen_Processing_and_Presentation,Antimicrobials,NaturalKiller_Cell_Cytotoxicity,Interleukins_Receptor,Cytokines,TGFb_Family_Member,Chemokines
RNF217-AS1	Antigen_Processing_and_Presentation,Antimicrobials,NaturalKiller_Cell_Cytotoxicity,Cytokine_Receptors,Interleukins_Receptor,Cytokines,TGFb_Family_Member,TGFb_Family_Member_Receptor
RP1-118J21.25	Antigen_Processing_and_Presentation,Antimicrobials,Chemokine_Receptors,Cytokines,Cytokine_Receptors,NaturalKiller_Cell_Cytotoxicity,Chemokines,TGFb_Family_Member
RP1-167O22.1	Cytokine_Receptors,TGFb_Family_Member_Receptor,Antimicrobials,Chemokine_Receptors,Cytokines,Interleukins_Receptor,NaturalKiller_Cell_Cytotoxicity,TCRsignalingPathway
RP1-269M15.3	Antigen_Processing_and_Presentation,Antimicrobials,NaturalKiller_Cell_Cytotoxicity,Cytokine_Receptors,Cytokines,Chemokine_Receptors,Interleukins,TCRsignalingPathway
RP1-29C18.9	Antigen_Processing_and_Presentation,Antimicrobials,Chemokine_Receptors,Cytokine_Receptors,NaturalKiller_Cell_Cytotoxicity,TCRsignalingPathway,Cytokines,TGFb_Family_Member
RP1-59D14.5	Antigen_Processing_and_Presentation,Cytokine_Receptors,Interleukins,Antimicrobials,Cytokines,Chemokines,BCRSignalingPathway,Interleukins_Receptor
RP1-67A8.3	Interleukins,Cytokines,Cytokine_Receptors,TGFb_Family_Member_Receptor,Chemokines,TCRsignalingPathway,Antigen_Processing_and_Presentation,NaturalKiller_Cell_Cytotoxicity
RP11-1008C21.1	Cytokines,Antigen_Processing_and_Presentation,Antimicrobials,Chemokines,Chemokine_Receptors,Cytokine_Receptors,Interleukins_Receptor,NaturalKiller_Cell_Cytotoxicity
RP11-100L22.1	Cytokine_Receptors,TGFb_Family_Member_Receptor,Antigen_Processing_and_Presentation,Antimicrobials,Chemokines,Cytokines,Interleukins_Receptor,NaturalKiller_Cell_Cytotoxicity
RP11-1029J19.4	Antigen_Processing_and_Presentation,Antimicrobials,Chemokines,Chemokine_Receptors,Cytokine_Receptors,NaturalKiller_Cell_Cytotoxicity,TCRsignalingPathway,TNF_Family_Members
RP11-102N12.3	NaturalKiller_Cell_Cytotoxicity,Cytokine_Receptors,Antigen_Processing_and_Presentation,Antimicrobials,Chemokines,Chemokine_Receptors,Cytokines,TCRsignalingPathway
RP11-1081L13.4	Cytokine_Receptors,Antimicrobials,Interleukins_Receptor,NaturalKiller_Cell_Cytotoxicity,Cytokines,TGFb_Family_Member,Antigen_Processing_and_Presentation,Interleukins
RP11-1094M14.12	Antigen_Processing_and_Presentation,Antimicrobials,Chemokine_Receptors,Cytokines,Cytokine_Receptors,NaturalKiller_Cell_Cytotoxicity,TCRsignalingPathway,TNF_Family_Members
RP11-10J5.1	Antigen_Processing_and_Presentation,Antimicrobials,Interleukins_Receptor,NaturalKiller_Cell_Cytotoxicity,Cytokine_Receptors,Cytokines,TCRsignalingPathway,Chemokine_Receptors
RP11-1191J2.2	BCRSignalingPathway,Cytokine_Receptors,Antigen_Processing_and_Presentation,Cytokines,Interleukins_Receptor,NaturalKiller_Cell_Cytotoxicity,TCRsignalingPathway,TGFb_Family_Member
RP11-120M18.2	Antigen_Processing_and_Presentation,Antimicrobials,Chemokines,Chemokine_Receptors,Cytokines,Cytokine_Receptors,NaturalKiller_Cell_Cytotoxicity,Interleukins_Receptor
RP11-120M18.5	Interleukins_Receptor,Antigen_Processing_and_Presentation,Antimicrobials,Chemokines,Cytokines,Cytokine_Receptors,NaturalKiller_Cell_Cytotoxicity,Interleukins
RP11-122C5.3	Antigen_Processing_and_Presentation,Antimicrobials,Interleukins,NaturalKiller_Cell_Cytotoxicity,TGFb_Family_Member_Receptor,Chemokine_Receptors,Cytokine_Receptors,TCRsignalingPathway
RP11-1260E13.1	Antigen_Processing_and_Presentation,Antimicrobials,Cytokine_Receptors,Chemokines,Chemokine_Receptors,Cytokines,Interleukins_Receptor,NaturalKiller_Cell_Cytotoxicity
RP11-128M1.1	Cytokines,Antimicrobials,Antigen_Processing_and_Presentation,Chemokine_Receptors,Cytokine_Receptors,Interleukins_Receptor,NaturalKiller_Cell_Cytotoxicity,TCRsignalingPathway
RP11-134L10.1	Antigen_Processing_and_Presentation,Antimicrobials,NaturalKiller_Cell_Cytotoxicity,Cytokine_Receptors,TGFb_Family_Member_Receptor,Cytokines,Interleukins_Receptor,Chemokines
RP11-138I18.2	Antimicrobials,Antigen_Processing_and_Presentation,BCRSignalingPathway,Cytokine_Receptors,NaturalKiller_Cell_Cytotoxicity,Chemokine_Receptors,TCRsignalingPathway,Interleukins_Receptor
RP11-1398P2.1	Antigen_Processing_and_Presentation,Antimicrobials,Chemokine_Receptors,Cytokines,Cytokine_Receptors,Interleukins_Receptor,NaturalKiller_Cell_Cytotoxicity,Chemokines
RP11-13A1.1	Antimicrobials,Chemokines,Chemokine_Receptors,Cytokines,Cytokine_Receptors,NaturalKiller_Cell_Cytotoxicity,TGFb_Family_Member,Interleukins
RP11-13P5.2	Chemokines,Cytokine_Receptors,Antimicrobials,Cytokines,Antigen_Processing_and_Presentation,TGFb_Family_Member,TCRsignalingPathway,NaturalKiller_Cell_Cytotoxicity
RP11-147L13.13	BCRSignalingPathway,Chemokines,Cytokines,Cytokine_Receptors,TGFb_Family_Member,TGFb_Family_Member_Receptor,Antimicrobials,Interleukins_Receptor
RP11-153F5.7	Antigen_Processing_and_Presentation,Chemokines,Cytokines,Cytokine_Receptors,TGFb_Family_Member,NaturalKiller_Cell_Cytotoxicity,Antimicrobials,Interleukins_Receptor
RP11-15H20.6	Antimicrobials,Cytokines,Interleukins_Receptor,NaturalKiller_Cell_Cytotoxicity,Cytokine_Receptors,Antigen_Processing_and_Presentation,TCRsignalingPathway,TGFb_Family_Member
RP11-166D19.1	Cytokines,Chemokines,Cytokine_Receptors,Antigen_Processing_and_Presentation,Antimicrobials,TGFb_Family_Member,Chemokine_Receptors,Interleukins_Receptor
RP11-171I2.2	Antigen_Processing_and_Presentation,Antimicrobials,Cytokine_Receptors,NaturalKiller_Cell_Cytotoxicity,Chemokine_Receptors,TNF_Family_Members_Receptors,Cytokines,TGFb_Family_Member
RP11-181B11.2	Cytokines,Cytokine_Receptors,TGFb_Family_Member,Antigen_Processing_and_Presentation,Antimicrobials,BCRSignalingPathway,NaturalKiller_Cell_Cytotoxicity,TNF_Family_Members_Receptors
RP11-181G12.2	NaturalKiller_Cell_Cytotoxicity,Antigen_Processing_and_Presentation,Cytokines,Cytokine_Receptors,TCRsignalingPathway,TGFb_Family_Member,TGFb_Family_Member_Receptor,Antimicrobials
RP11-186B7.4	Cytokine_Receptors,Antimicrobials,Cytokines,TGFb_Family_Member_Receptor,Chemokines,TNF_Family_Members,NaturalKiller_Cell_Cytotoxicity,Antigen_Processing_and_Presentation
RP11-193M21.1	Antimicrobials,NaturalKiller_Cell_Cytotoxicity,Interferons,Cytokines,Chemokine_Receptors,Cytokine_Receptors,Chemokines,Antigen_Processing_and_Presentation
RP11-20I20.2	Antigen_Processing_and_Presentation,Antimicrobials,Interleukins_Receptor,NaturalKiller_Cell_Cytotoxicity,Chemokines,Cytokines,Cytokine_Receptors,TNF_Family_Members_Receptors
RP11-20J15.3	Antigen_Processing_and_Presentation,NaturalKiller_Cell_Cytotoxicity,Antimicrobials,Cytokines,Interleukins_Receptor,Cytokine_Receptors,Chemokines,TGFb_Family_Member
RP11-211G23.2	Cytokines,Interferons,Antimicrobials,BCRSignalingPathway,Interleukins_Receptor,NaturalKiller_Cell_Cytotoxicity,Antigen_Processing_and_Presentation,Cytokine_Receptors
RP11-216L13.19	Antigen_Processing_and_Presentation,Antimicrobials,Cytokines,Cytokine_Receptors,Chemokine_Receptors,TCRsignalingPathway,TGFb_Family_Member_Receptor,Interleukins_Receptor
RP11-21A7A.4	Antigen_Processing_and_Presentation,Antimicrobials,Cytokines,Cytokine_Receptors,NaturalKiller_Cell_Cytotoxicity,Interleukins_Receptor,Chemokine_Receptors,Chemokines
RP11-247C2.2	Cytokine_Receptors,Cytokines,Antigen_Processing_and_Presentation,Antimicrobials,Chemokines,NaturalKiller_Cell_Cytotoxicity,Chemokine_Receptors,TCRsignalingPathway
RP11-254F7.2	Antigen_Processing_and_Presentation,Antimicrobials,Chemokine_Receptors,Cytokines,Cytokine_Receptors,Interleukins_Receptor,NaturalKiller_Cell_Cytotoxicity,TGFb_Family_Member
RP11-258C19.7	Antigen_Processing_and_Presentation,Antimicrobials,BCRSignalingPathway,Chemokine_Receptors,NaturalKiller_Cell_Cytotoxicity,Cytokines,Cytokine_Receptors,Interleukins_Receptor
RP11-264I13.2	Antigen_Processing_and_Presentation,Antimicrobials,Cytokine_Receptors,Interleukins_Receptor,NaturalKiller_Cell_Cytotoxicity,Cytokines,TGFb_Family_Member,TNF_Family_Members_Receptors
RP11-276H19.1	Cytokines,Cytokine_Receptors,Antigen_Processing_and_Presentation,NaturalKiller_Cell_Cytotoxicity,Chemokines,Antimicrobials,BCRSignalingPathway,Interleukins_Receptor
RP11-276H7.2	Antimicrobials,Chemokines,Cytokines,Cytokine_Receptors,TGFb_Family_Member,TGFb_Family_Member_Receptor,Antigen_Processing_and_Presentation,Interleukins
RP11-281O15.4	Antigen_Processing_and_Presentation,Antimicrobials,Chemokine_Receptors,NaturalKiller_Cell_Cytotoxicity,Cytokine_Receptors,TGFb_Family_Member_Receptor,Cytokines,Chemokines
RP11-283G6.3	Antigen_Processing_and_Presentation,NaturalKiller_Cell_Cytotoxicity,Cytokine_Receptors,Interleukins_Receptor,Antimicrobials,Cytokines,TGFb_Family_Member_Receptor,TNF_Family_Members_Receptors
RP11-284F21.9	NaturalKiller_Cell_Cytotoxicity,Antigen_Processing_and_Presentation,Cytokines,Cytokine_Receptors,TGFb_Family_Member,Antimicrobials,Chemokines,Interleukins_Receptor
RP11-286B14.1	Chemokines,Antigen_Processing_and_Presentation,BCRSignalingPathway,Cytokines,Interleukins_Receptor,NaturalKiller_Cell_Cytotoxicity,TCRsignalingPathway,TGFb_Family_Member
RP11-290L1.3	Cytokines,Antigen_Processing_and_Presentation,Antimicrobials,Cytokine_Receptors,Interleukins_Receptor,NaturalKiller_Cell_Cytotoxicity,Interleukins,Chemokines
RP11-314B1.2	Cytokine_Receptors,Antimicrobials,Chemokines,Cytokines,Antigen_Processing_and_Presentation,NaturalKiller_Cell_Cytotoxicity,Interleukins,Chemokine_Receptors
RP11-317J10.2	Antimicrobials,Antigen_Processing_and_Presentation,BCRSignalingPathway,Interleukins_Receptor,Cytokines,TGFb_Family_Member,Chemokines,TCRsignalingPathway
RP11-321G12.1	Antigen_Processing_and_Presentation,Antimicrobials,Chemokines,Cytokines,Cytokine_Receptors,NaturalKiller_Cell_Cytotoxicity,Interleukins_Receptor,TCRsignalingPathway
RP11-324I22.3	Antigen_Processing_and_Presentation,Antimicrobials,Cytokine_Receptors,NaturalKiller_Cell_Cytotoxicity,Chemokines,Cytokines,BCRSignalingPathway,Interleukins_Receptor
RP11-332M2.1	Antigen_Processing_and_Presentation,Antimicrobials,Cytokine_Receptors,Cytokines,NaturalKiller_Cell_Cytotoxicity,TGFb_Family_Member,TGFb_Family_Member_Receptor,Interferons
RP11-346C4.3	Cytokine_Receptors,Antigen_Processing_and_Presentation,Chemokine_Receptors,Chemokines,Cytokines,Interleukins_Receptor,NaturalKiller_Cell_Cytotoxicity,BCRSignalingPathway
RP11-347I19.8	Antigen_Processing_and_Presentation,Cytokines,Antimicrobials,NaturalKiller_Cell_Cytotoxicity,TCRsignalingPathway,TGFb_Family_Member,Chemokines,Cytokine_Receptors
RP11-357H14.17	Antigen_Processing_and_Presentation,Antimicrobials,NaturalKiller_Cell_Cytotoxicity,Cytokine_Receptors,Interleukins_Receptor,Chemokines,Cytokines,TGFb_Family_Member
RP11-35G9.5	Antigen_Processing_and_Presentation,Antimicrobials,Chemokine_Receptors,Cytokine_Receptors,Interleukins_Receptor,TCRsignalingPathway,TGFb_Family_Member,TNF_Family_Members
RP11-35J10.6	Cytokines,Cytokine_Receptors,Antigen_Processing_and_Presentation,Antimicrobials,NaturalKiller_Cell_Cytotoxicity,TCRsignalingPathway,TGFb_Family_Member,TGFb_Family_Member_Receptor
RP11-363E6.3	Cytokine_Receptors,Antigen_Processing_and_Presentation,Antimicrobials,Chemokine_Receptors,NaturalKiller_Cell_Cytotoxicity,Cytokines,TCRsignalingPathway,TGFb_Family_Member
RP11-366L5.1	Antimicrobials,Chemokines,Cytokines,Cytokine_Receptors,Interleukins,TGFb_Family_Member,TNF_Family_Members_Receptors,TGFb_Family_Member_Receptor
RP11-396F22.1	Antigen_Processing_and_Presentation,TCRsignalingPathway,Antimicrobials,Cytokines,TGFb_Family_Member,Chemokines,Cytokine_Receptors,NaturalKiller_Cell_Cytotoxicity
RP11-3B7.1	Cytokines,Cytokine_Receptors,Antimicrobials,TCRsignalingPathway,Antigen_Processing_and_Presentation,TGFb_Family_Member,Chemokines,Chemokine_Receptors
RP11-400N13.3	Antigen_Processing_and_Presentation,Antimicrobials,Chemokines,Chemokine_Receptors,Cytokines,Cytokine_Receptors,NaturalKiller_Cell_Cytotoxicity,Interferons_Receptor
RP11-402J6.1	Cytokine_Receptors,Antigen_Processing_and_Presentation,Antimicrobials,BCRSignalingPathway,Chemokine_Receptors,NaturalKiller_Cell_Cytotoxicity,Interleukins_Receptor,TCRsignalingPathway
RP11-415J8.3	Cytokine_Receptors,Antigen_Processing_and_Presentation,Antimicrobials,NaturalKiller_Cell_Cytotoxicity,Cytokines,Chemokines,TGFb_Family_Member,TGFb_Family_Member_Receptor
RP11-416N2.4	Antigen_Processing_and_Presentation,Interferons,TGFb_Family_Member_Receptor,Antimicrobials,Cytokine_Receptors,NaturalKiller_Cell_Cytotoxicity,Cytokines,TGFb_Family_Member
RP11-424M24.5	Antigen_Processing_and_Presentation,Antimicrobials,NaturalKiller_Cell_Cytotoxicity,Cytokine_Receptors,Cytokines,Chemokines,TGFb_Family_Member,TGFb_Family_Member_Receptor
RP11-426C22.4	Antimicrobials,Chemokine_Receptors,Cytokines,Cytokine_Receptors,NaturalKiller_Cell_Cytotoxicity,Antigen_Processing_and_Presentation,Chemokines,TGFb_Family_Member
RP11-431J24.2	Antimicrobials,Antigen_Processing_and_Presentation,NaturalKiller_Cell_Cytotoxicity,Cytokines,Cytokine_Receptors,Chemokine_Receptors,Interferons_Receptor,TGFb_Family_Member
RP11-434I12.2	Antigen_Processing_and_Presentation,Antimicrobials,Cytokine_Receptors,Interleukins_Receptor,NaturalKiller_Cell_Cytotoxicity,Cytokines,TCRsignalingPathway,Chemokines
RP11-438B23.2	Antigen_Processing_and_Presentation,Antimicrobials,Interleukins_Receptor,NaturalKiller_Cell_Cytotoxicity,Cytokines,Cytokine_Receptors,TCRsignalingPathway,Chemokines
RP11-438D14.2	Antigen_Processing_and_Presentation,Antimicrobials,Cytokine_Receptors,Interleukins_Receptor,NaturalKiller_Cell_Cytotoxicity,Chemokines,Cytokines,TGFb_Family_Member
RP11-43F13.4	Cytokine_Receptors,Chemokine_Receptors,Antimicrobials,NaturalKiller_Cell_Cytotoxicity,Cytokines,Interferons_Receptor,TGFb_Family_Member,Interleukins
RP11-445F12.1	Antigen_Processing_and_Presentation,Antimicrobials,NaturalKiller_Cell_Cytotoxicity,Chemokines,Cytokine_Receptors,Cytokines,TCRsignalingPathway,TGFb_Family_Member
RP11-449J21.5	Antigen_Processing_and_Presentation,Antimicrobials,Cytokines,NaturalKiller_Cell_Cytotoxicity,Chemokine_Receptors,Cytokine_Receptors,TCRsignalingPathway,TGFb_Family_Member
RP11-44K6.2	Antigen_Processing_and_Presentation,Antimicrobials,NaturalKiller_Cell_Cytotoxicity,Cytokine_Receptors,Interleukins_Receptor,TCRsignalingPathway,Chemokine_Receptors,Interferons
RP11-44M6.7	Chemokine_Receptors,Cytokine_Receptors,Cytokines,TNF_Family_Members_Receptors,Antigen_Processing_and_Presentation,Antimicrobials,NaturalKiller_Cell_Cytotoxicity,TCRsignalingPathway
RP11-465B22.8	Antimicrobials,TNF_Family_Members_Receptors,TCRsignalingPathway,Chemokines,Cytokines,Cytokine_Receptors,TGFb_Family_Member,Interleukins_Receptor
RP11-474P2.4	Antigen_Processing_and_Presentation,Antimicrobials,Chemokines,Chemokine_Receptors,Cytokines,Cytokine_Receptors,Interleukins_Receptor,NaturalKiller_Cell_Cytotoxicity
RP11-493L12.4	Antimicrobials,Cytokine_Receptors,Interleukins_Receptor,NaturalKiller_Cell_Cytotoxicity,Antigen_Processing_and_Presentation,Cytokines,TCRsignalingPathway,TGFb_Family_Member
RP11-497E19.1	Cytokines,Chemokines,NaturalKiller_Cell_Cytotoxicity,Cytokine_Receptors,Antigen_Processing_and_Presentation,Antimicrobials,TGFb_Family_Member,Interleukins_Receptor
RP11-4B16.3	Cytokines,TCRsignalingPathway,TGFb_Family_Member,Antigen_Processing_and_Presentation,NaturalKiller_Cell_Cytotoxicity,Antimicrobials,Chemokines,Cytokine_Receptors
RP11-500G22.5	Antigen_Processing_and_Presentation,Antimicrobials,Chemokine_Receptors,Cytokines,Cytokine_Receptors,Interleukins_Receptor,NaturalKiller_Cell_Cytotoxicity,TCRsignalingPathway
RP11-510N19.5	TCRsignalingPathway,Antimicrobials,Chemokines,Cytokines,Cytokine_Receptors,TGFb_Family_Member,Antigen_Processing_and_Presentation,NaturalKiller_Cell_Cytotoxicity
RP11-519G16.3	Antigen_Processing_and_Presentation,Antimicrobials,Chemokines,Chemokine_Receptors,Cytokines,Cytokine_Receptors,Interleukins_Receptor,NaturalKiller_Cell_Cytotoxicity
RP11-521B24.5	Antigen_Processing_and_Presentation,Cytokines,Antimicrobials,Cytokine_Receptors,TCRsignalingPathway,NaturalKiller_Cell_Cytotoxicity,TGFb_Family_Member,Chemokines
RP11-522B15.3	Cytokines,Cytokine_Receptors,Antigen_Processing_and_Presentation,Antimicrobials,NaturalKiller_Cell_Cytotoxicity,Chemokine_Receptors,Chemokines,TGFb_Family_Member
RP11-536K7.3	Antigen_Processing_and_Presentation,Antimicrobials,Chemokine_Receptors,Cytokines,Cytokine_Receptors,Interleukins_Receptor,NaturalKiller_Cell_Cytotoxicity,BCRSignalingPathway
RP11-548P2.2	Antigen_Processing_and_Presentation,Cytokine_Receptors,Antimicrobials,Chemokines,Cytokines,NaturalKiller_Cell_Cytotoxicity,Interferons,TGFb_Family_Member
RP11-552D4.1	Antigen_Processing_and_Presentation,Antimicrobials,Cytokines,Cytokine_Receptors,NaturalKiller_Cell_Cytotoxicity,BCRSignalingPathway,Chemokine_Receptors,TGFb_Family_Member
RP11-553L6.5	Antigen_Processing_and_Presentation,Antimicrobials,Chemokine_Receptors,Cytokine_Receptors,TCRsignalingPathway,Chemokines,Cytokines,NaturalKiller_Cell_Cytotoxicity
RP11-556E13.1	Antigen_Processing_and_Presentation,Antimicrobials,Chemokine_Receptors,Cytokines,Cytokine_Receptors,Interleukins_Receptor,NaturalKiller_Cell_Cytotoxicity,BCRSignalingPathway
RP11-572O17.1	Antimicrobials,Cytokines,Antigen_Processing_and_Presentation,NaturalKiller_Cell_Cytotoxicity,TCRsignalingPathway,TGFb_Family_Member,TGFb_Family_Member_Receptor,Cytokine_Receptors
RP11-589N15.2	Antigen_Processing_and_Presentation,Antimicrobials,NaturalKiller_Cell_Cytotoxicity,Cytokines,Cytokine_Receptors,Interleukins,Chemokines,Chemokine_Receptors
RP11-613M10.6	TGFb_Family_Member,Chemokines,Cytokines,Cytokine_Receptors,Antigen_Processing_and_Presentation,Antimicrobials,Chemokine_Receptors,NaturalKiller_Cell_Cytotoxicity
RP11-617F23.1	NaturalKiller_Cell_Cytotoxicity,Chemokines,Cytokines,Cytokine_Receptors,TGFb_Family_Member,Antigen_Processing_and_Presentation,Antimicrobials,Interleukins_Receptor
RP11-62F24.2	Chemokines,Cytokines,Cytokine_Receptors,Interleukins_Receptor,Antimicrobials,BCRSignalingPathway,Antigen_Processing_and_Presentation,NaturalKiller_Cell_Cytotoxicity
RP11-632L2.2	Antigen_Processing_and_Presentation,NaturalKiller_Cell_Cytotoxicity,Cytokine_Receptors,Chemokines,Cytokines,Antimicrobials,TCRsignalingPathway,TGFb_Family_Member
RP11-66B24.2	Antimicrobials,Cytokines,Cytokine_Receptors,NaturalKiller_Cell_Cytotoxicity,TCRsignalingPathway,TGFb_Family_Member,TGFb_Family_Member_Receptor,TNF_Family_Members_Receptors
RP11-677M24.1	Antigen_Processing_and_Presentation,Antimicrobials,NaturalKiller_Cell_Cytotoxicity,Cytokines,Cytokine_Receptors,TNF_Family_Members,TCRsignalingPathway,TGFb_Family_Member
RP11-686D22.4	Antigen_Processing_and_Presentation,Antimicrobials,Cytokine_Receptors,Interleukins_Receptor,NaturalKiller_Cell_Cytotoxicity,TGFb_Family_Member,Chemokine_Receptors,TCRsignalingPathway
RP11-715J22.6	Antigen_Processing_and_Presentation,Antimicrobials,Chemokine_Receptors,NaturalKiller_Cell_Cytotoxicity,Cytokine_Receptors,Chemokines,Cytokines,Interleukins_Receptor
RP11-731J8.2	TCRsignalingPathway,NaturalKiller_Cell_Cytotoxicity,Antigen_Processing_and_Presentation,Antimicrobials,Cytokines,Cytokine_Receptors,Interferons,TGFb_Family_Member_Receptor
RP11-736N17.10	Cytokines,Cytokine_Receptors,TCRsignalingPathway,TGFb_Family_Member,NaturalKiller_Cell_Cytotoxicity,Antimicrobials,Chemokine_Receptors,Interleukins_Receptor
RP11-73M18.8	Antigen_Processing_and_Presentation,Chemokines,Cytokines,Interleukins,Cytokine_Receptors,NaturalKiller_Cell_Cytotoxicity,TGFb_Family_Member,TGFb_Family_Member_Receptor
RP11-74E22.8	Antigen_Processing_and_Presentation,Antimicrobials,BCRSignalingPathway,Chemokine_Receptors,Chemokines,Cytokines,Cytokine_Receptors,TGFb_Family_Member
RP11-758H9.2	Antigen_Processing_and_Presentation,Antimicrobials,Chemokines,Chemokine_Receptors,Cytokines,Cytokine_Receptors,Interleukins_Receptor,NaturalKiller_Cell_Cytotoxicity
RP11-799D4.4	Antigen_Processing_and_Presentation,NaturalKiller_Cell_Cytotoxicity,Chemokines,Cytokines,Cytokine_Receptors,Antimicrobials,Chemokine_Receptors,TCRsignalingPathway
RP11-817J15.2	Cytokines,Antigen_Processing_and_Presentation,Antimicrobials,NaturalKiller_Cell_Cytotoxicity,Chemokines,Chemokine_Receptors,Cytokine_Receptors,Interleukins_Receptor
RP11-82L18.2	Cytokine_Receptors,Cytokines,TGFb_Family_Member_Receptor,NaturalKiller_Cell_Cytotoxicity,Chemokine_Receptors,TCRsignalingPathway,Antigen_Processing_and_Presentation,Interleukins_Receptor
RP11-849I19.1	Antigen_Processing_and_Presentation,Antimicrobials,Cytokine_Receptors,NaturalKiller_Cell_Cytotoxicity,TCRsignalingPathway,Cytokines,Interleukins_Receptor,Interferons
RP11-84C10.2	Antigen_Processing_and_Presentation,Antimicrobials,BCRSignalingPathway,Chemokine_Receptors,Cytokines,Cytokine_Receptors,Interleukins_Receptor,NaturalKiller_Cell_Cytotoxicity
RP11-85B7.2	Antimicrobials,Chemokine_Receptors,Antigen_Processing_and_Presentation,Cytokines,NaturalKiller_Cell_Cytotoxicity,TCRsignalingPathway,TGFb_Family_Member,Cytokine_Receptors
RP11-876N24.5	Antigen_Processing_and_Presentation,Antimicrobials,Chemokines,Cytokines,Cytokine_Receptors,NaturalKiller_Cell_Cytotoxicity,TNF_Family_Members,Interleukins_Receptor
RP11-893F2.5	Antigen_Processing_and_Presentation,Antimicrobials,Chemokines,Chemokine_Receptors,Cytokines,Cytokine_Receptors,NaturalKiller_Cell_Cytotoxicity,TGFb_Family_Member
RP11-902B17.1	Cytokine_Receptors,Antigen_Processing_and_Presentation,NaturalKiller_Cell_Cytotoxicity,TCRsignalingPathway,Antimicrobials,Chemokine_Receptors,Interleukins_Receptor,Cytokines
RP11-923I11.5	Antimicrobials,Chemokines,Cytokines,Cytokine_Receptors,Antigen_Processing_and_Presentation,NaturalKiller_Cell_Cytotoxicity,TCRsignalingPathway,TGFb_Family_Member
RP11-96D1.6	Antimicrobials,Cytokine_Receptors,TCRsignalingPathway,Antigen_Processing_and_Presentation,NaturalKiller_Cell_Cytotoxicity,TGFb_Family_Member_Receptor,Chemokines,Cytokines
RP11-96K19.2	Cytokine_Receptors,Antigen_Processing_and_Presentation,Chemokine_Receptors,TCRsignalingPathway,NaturalKiller_Cell_Cytotoxicity,Antimicrobials,Cytokines,TGFb_Family_Member
RP11-973H7.4	Antigen_Processing_and_Presentation,Antimicrobials,Chemokine_Receptors,Cytokines,Cytokine_Receptors,NaturalKiller_Cell_Cytotoxicity,TCRsignalingPathway,TNF_Family_Members
RP13-895J2.2	Antigen_Processing_and_Presentation,NaturalKiller_Cell_Cytotoxicity,Interleukins_Receptor,Cytokines,Cytokine_Receptors,TGFb_Family_Member,Antimicrobials,Interferons
RP3-333A15.2	Antigen_Processing_and_Presentation,Antimicrobials,NaturalKiller_Cell_Cytotoxicity,Cytokine_Receptors,TNF_Family_Members,Cytokines,TGFb_Family_Member,TGFb_Family_Member_Receptor
RP3-370M22.8	Antimicrobials,Cytokine_Receptors,TCRsignalingPathway,Antigen_Processing_and_Presentation,NaturalKiller_Cell_Cytotoxicity,Chemokines,Chemokine_Receptors,Cytokines
RP3-416H24.1	Cytokines,Antigen_Processing_and_Presentation,Antimicrobials,Chemokines,Interleukins_Receptor,NaturalKiller_Cell_Cytotoxicity,Cytokine_Receptors,TCRsignalingPathway
RP3-492J12.2	Antimicrobials,Chemokine_Receptors,Cytokine_Receptors,TCRsignalingPathway,Antigen_Processing_and_Presentation,NaturalKiller_Cell_Cytotoxicity,Interleukins_Receptor,TNF_Family_Members_Receptors
RP3-510D11.2	Antigen_Processing_and_Presentation,Antimicrobials,Chemokine_Receptors,Cytokines,Cytokine_Receptors,NaturalKiller_Cell_Cytotoxicity,TCRsignalingPathway,TGFb_Family_Member
RP4-555D20.2	Antigen_Processing_and_Presentation,Antimicrobials,Cytokine_Receptors,NaturalKiller_Cell_Cytotoxicity,Chemokines,Cytokines,Interleukins_Receptor,TCRsignalingPathway
RP4-635E18.8	Antigen_Processing_and_Presentation,Chemokine_Receptors,Interleukins_Receptor,NaturalKiller_Cell_Cytotoxicity,Cytokines,Cytokine_Receptors,BCRSignalingPathway,Interleukins
RP4-710M3.2	Antigen_Processing_and_Presentation,Antimicrobials,BCRSignalingPathway,Chemokines,Cytokines,Cytokine_Receptors,NaturalKiller_Cell_Cytotoxicity,TNF_Family_Members_Receptors
RP4-758J18.7	Antigen_Processing_and_Presentation,NaturalKiller_Cell_Cytotoxicity,Antimicrobials,Cytokines,Cytokine_Receptors,TCRsignalingPathway,TGFb_Family_Member_Receptor,Chemokines
RP4-773N10.4	Antigen_Processing_and_Presentation,Antimicrobials,Chemokine_Receptors,NaturalKiller_Cell_Cytotoxicity,TCRsignalingPathway,TGFb_Family_Member_Receptor,Cytokines,Cytokine_Receptors
RP5-1039K5.19	Antigen_Processing_and_Presentation,Antimicrobials,Cytokine_Receptors,Interferons,NaturalKiller_Cell_Cytotoxicity,Cytokines,TGFb_Family_Member_Receptor,BCRSignalingPathway
RP5-1054A22.4	Antigen_Processing_and_Presentation,Antimicrobials,Cytokine_Receptors,Interleukins_Receptor,TCRsignalingPathway,Chemokines,Cytokines,TGFb_Family_Member
RP5-1112D6.8	Antigen_Processing_and_Presentation,Antimicrobials,Chemokine_Receptors,Interleukins_Receptor,NaturalKiller_Cell_Cytotoxicity,Cytokines,Cytokine_Receptors,TGFb_Family_Member
RP5-827C21.4	Chemokine_Receptors,Cytokines,Antigen_Processing_and_Presentation,Antimicrobials,NaturalKiller_Cell_Cytotoxicity,Cytokine_Receptors,Chemokines,Interleukins_Receptor
RP5-839B4.8	Cytokine_Receptors,NaturalKiller_Cell_Cytotoxicity,Antigen_Processing_and_Presentation,Antimicrobials,Chemokines,Chemokine_Receptors,Cytokines,Interleukins_Receptor
RP5-858L17.1	Cytokines,Antigen_Processing_and_Presentation,Antimicrobials,Interleukins_Receptor,NaturalKiller_Cell_Cytotoxicity,Cytokine_Receptors,TGFb_Family_Member_Receptor,Chemokines
RP5-875H18.9	Antigen_Processing_and_Presentation,Antimicrobials,Chemokine_Receptors,Cytokine_Receptors,NaturalKiller_Cell_Cytotoxicity,Chemokines,Cytokines,Interleukins
RP5-940J5.6	Antigen_Processing_and_Presentation,Cytokines,NaturalKiller_Cell_Cytotoxicity,TCRsignalingPathway,TGFb_Family_Member,Antimicrobials,Cytokine_Receptors,Interferons
RP6-191P20.4	Chemokines,Antigen_Processing_and_Presentation,Antimicrobials,Cytokines,Cytokine_Receptors,NaturalKiller_Cell_Cytotoxicity,TCRsignalingPathway,TGFb_Family_Member
RUSC1-AS1	Antimicrobials,Cytokines,Cytokine_Receptors,Antigen_Processing_and_Presentation,BCRSignalingPathway,Chemokine_Receptors,TCRsignalingPathway,Interleukins_Receptor
SATB1-AS1	Interleukins,Chemokine_Receptors,Cytokine_Receptors,Antimicrobials,NaturalKiller_Cell_Cytotoxicity,Chemokines,Cytokines,TCRsignalingPathway
SIRPG-AS1	Cytokine_Receptors,Antimicrobials,Antigen_Processing_and_Presentation,Chemokine_Receptors,NaturalKiller_Cell_Cytotoxicity,TCRsignalingPathway,BCRSignalingPathway,Interleukins_Receptor
SNHG12	Antigen_Processing_and_Presentation,Cytokines,TGFb_Family_Member_Receptor,Antimicrobials,Chemokines,NaturalKiller_Cell_Cytotoxicity,TNF_Family_Members_Receptors,Cytokine_Receptors
SNHG6	NaturalKiller_Cell_Cytotoxicity,Antimicrobials,Antigen_Processing_and_Presentation,TNF_Family_Members,Cytokine_Receptors,Chemokine_Receptors,Interleukins_Receptor,Cytokines
SNHG8	Cytokine_Receptors,Antigen_Processing_and_Presentation,Antimicrobials,Cytokines,Interleukins,TCRsignalingPathway,TGFb_Family_Member,NaturalKiller_Cell_Cytotoxicity
SOX21-AS1	Antigen_Processing_and_Presentation,Antimicrobials,NaturalKiller_Cell_Cytotoxicity,TGFb_Family_Member,Cytokine_Receptors,Cytokines,TNF_Family_Members_Receptors,TCRsignalingPathway
ST6GAL2-IT1	Antigen_Processing_and_Presentation,Antimicrobials,Chemokine_Receptors,NaturalKiller_Cell_Cytotoxicity,Chemokines,Cytokines,Cytokine_Receptors,TGFb_Family_Member
TEX26-AS1	Cytokine_Receptors,Antigen_Processing_and_Presentation,Antimicrobials,Cytokines,NaturalKiller_Cell_Cytotoxicity,Chemokines,Chemokine_Receptors,Interleukins_Receptor
TMEM220-AS1	Cytokines,Cytokine_Receptors,Antigen_Processing_and_Presentation,Antimicrobials,NaturalKiller_Cell_Cytotoxicity,TNF_Family_Members,Chemokine_Receptors,Interleukins
TMEM26-AS1	NaturalKiller_Cell_Cytotoxicity,Antimicrobials,Cytokines,Cytokine_Receptors,Chemokines,Antigen_Processing_and_Presentation,Chemokine_Receptors,Interleukins_Receptor
TMEM51-AS1	Antigen_Processing_and_Presentation,Antimicrobials,Chemokines,Chemokine_Receptors,Cytokines,Cytokine_Receptors,NaturalKiller_Cell_Cytotoxicity,TGFb_Family_Member
TMEM92-AS1	Interleukins_Receptor,NaturalKiller_Cell_Cytotoxicity,Antigen_Processing_and_Presentation,Chemokines,Antimicrobials,Cytokines,Cytokine_Receptors,TGFb_Family_Member
TMPO-AS1	Cytokines,TGFb_Family_Member,Cytokine_Receptors,Chemokines,TCRsignalingPathway,Antigen_Processing_and_Presentation,NaturalKiller_Cell_Cytotoxicity,Chemokine_Receptors
TOPORS-AS1	Cytokine_Receptors,Antigen_Processing_and_Presentation,Antimicrobials,Interleukins_Receptor,NaturalKiller_Cell_Cytotoxicity,Chemokine_Receptors,Cytokines,TGFb_Family_Member_Receptor
TP73-AS1	Antimicrobials,Cytokine_Receptors,Antigen_Processing_and_Presentation,BCRSignalingPathway,NaturalKiller_Cell_Cytotoxicity,TCRsignalingPathway,TGFb_Family_Member,Cytokines
VCAN-AS1	Antigen_Processing_and_Presentation,Antimicrobials,NaturalKiller_Cell_Cytotoxicity,Chemokine_Receptors,Cytokines,TCRsignalingPathway,TGFb_Family_Member,TNF_Family_Members
WDFY3-AS2	Antigen_Processing_and_Presentation,Antimicrobials,Chemokines,Cytokines,Cytokine_Receptors,NaturalKiller_Cell_Cytotoxicity,Interferons_Receptor,TGFb_Family_Member_Receptor
WNT5A-AS1	Cytokine_Receptors,Antigen_Processing_and_Presentation,Antimicrobials,NaturalKiller_Cell_Cytotoxicity,Chemokines,Cytokines,TGFb_Family_Member,Interleukins_Receptor
XXbac-B135H6.15	Cytokines,TGFb_Family_Member,Antigen_Processing_and_Presentation,Antimicrobials,Chemokines,Chemokine_Receptors,Cytokine_Receptors,NaturalKiller_Cell_Cytotoxicity
XXYLT1-AS2	Antigen_Processing_and_Presentation,Antimicrobials,BCRSignalingPathway,Cytokine_Receptors,Interleukins_Receptor,NaturalKiller_Cell_Cytotoxicity,TCRsignalingPathway,TNF_Family_Members
ZBTB20-AS1	Antigen_Processing_and_Presentation,Antimicrobials,Chemokine_Receptors,Cytokines,Cytokine_Receptors,NaturalKiller_Cell_Cytotoxicity,TCRsignalingPathway,TNF_Family_Members
ZFY-AS1	Antigen_Processing_and_Presentation,Antimicrobials,Cytokines,Cytokine_Receptors,NaturalKiller_Cell_Cytotoxicity,BCRSignalingPathway,Chemokine_Receptors,Chemokines
ZNF571-AS1	Antigen_Processing_and_Presentation,Antimicrobials,Cytokine_Receptors,NaturalKiller_Cell_Cytotoxicity,Chemokines,Cytokines,TGFb_Family_Member,TGFb_Family_Member_Receptor
A2M-AS1	Antigen_Processing_and_Presentation,Chemokines,Cytokines,NaturalKiller_Cell_Cytotoxicity,Cytokine_Receptors,TGFb_Family_Member,TGFb_Family_Member_Receptor
AC002331.1	Antigen_Processing_and_Presentation,Antimicrobials,Chemokine_Receptors,Cytokine_Receptors,Interleukins_Receptor,NaturalKiller_Cell_Cytotoxicity,TCRsignalingPathway
AC002398.12	Cytokines,Cytokine_Receptors,Antigen_Processing_and_Presentation,Antimicrobials,NaturalKiller_Cell_Cytotoxicity,Chemokines,TGFb_Family_Member
AC004019.13	Antigen_Processing_and_Presentation,Antimicrobials,Chemokine_Receptors,NaturalKiller_Cell_Cytotoxicity,Chemokines,Cytokines,Cytokine_Receptors
AC004791.2	Antigen_Processing_and_Presentation,Antimicrobials,Chemokines,Cytokines,NaturalKiller_Cell_Cytotoxicity,Chemokine_Receptors,TGFb_Family_Member
AC004906.3	Antigen_Processing_and_Presentation,Chemokine_Receptors,Cytokine_Receptors,Interleukins_Receptor,TCRsignalingPathway,NaturalKiller_Cell_Cytotoxicity,Cytokines
AC005042.5	Cytokines,TCRsignalingPathway,TGFb_Family_Member,Antimicrobials,Chemokines,Chemokine_Receptors,Cytokine_Receptors
AC005329.7	Antigen_Processing_and_Presentation,Antimicrobials,Cytokines,Interleukins_Receptor,NaturalKiller_Cell_Cytotoxicity,TCRsignalingPathway,TGFb_Family_Member
AC005498.3	Antigen_Processing_and_Presentation,Cytokines,Cytokine_Receptors,TCRsignalingPathway,TGFb_Family_Member,Antimicrobials,Chemokines
AC005519.4	Antigen_Processing_and_Presentation,Antimicrobials,Cytokines,Chemokines,NaturalKiller_Cell_Cytotoxicity,TGFb_Family_Member,Cytokine_Receptors
AC005609.17	NaturalKiller_Cell_Cytotoxicity,Cytokine_Receptors,Interleukins,Antimicrobials,BCRSignalingPathway,Antigen_Processing_and_Presentation,Cytokines
AC005785.2	Antimicrobials,TCRsignalingPathway,Antigen_Processing_and_Presentation,NaturalKiller_Cell_Cytotoxicity,TGFb_Family_Member,TGFb_Family_Member_Receptor,Cytokine_Receptors
AC006262.4	Antimicrobials,Cytokines,Cytokine_Receptors,Interleukins_Receptor,NaturalKiller_Cell_Cytotoxicity,Chemokines,Chemokine_Receptors
AC007228.11	Antigen_Processing_and_Presentation,Antimicrobials,Cytokines,Interleukins_Receptor,NaturalKiller_Cell_Cytotoxicity,Cytokine_Receptors,TGFb_Family_Member
AC007277.3	Cytokine_Receptors,Chemokines,Antigen_Processing_and_Presentation,Antimicrobials,BCRSignalingPathway,Cytokines,TGFb_Family_Member
AC007392.3	Chemokine_Receptors,Cytokines,Cytokine_Receptors,Antimicrobials,TCRsignalingPathway,TGFb_Family_Member,Chemokines
AC009501.4	Antigen_Processing_and_Presentation,Antimicrobials,Cytokine_Receptors,Interleukins_Receptor,NaturalKiller_Cell_Cytotoxicity,TCRsignalingPathway,Cytokines
AC012354.6	Antigen_Processing_and_Presentation,Antimicrobials,Chemokine_Receptors,Cytokine_Receptors,NaturalKiller_Cell_Cytotoxicity,Interleukins_Receptor,TGFb_Family_Member
AC016747.3	Cytokine_Receptors,Antigen_Processing_and_Presentation,Antimicrobials,Interleukins_Receptor,NaturalKiller_Cell_Cytotoxicity,Cytokines,TCRsignalingPathway
AC019117.2	Antigen_Processing_and_Presentation,Antimicrobials,Chemokines,Chemokine_Receptors,Cytokines,Cytokine_Receptors,NaturalKiller_Cell_Cytotoxicity
AC019181.2	Antigen_Processing_and_Presentation,Antimicrobials,Interleukins_Receptor,NaturalKiller_Cell_Cytotoxicity,TGFb_Family_Member_Receptor,Cytokine_Receptors,Chemokine_Receptors
AC024592.9	Antigen_Processing_and_Presentation,Antimicrobials,Chemokine_Receptors,Cytokine_Receptors,NaturalKiller_Cell_Cytotoxicity,TCRsignalingPathway,Interleukins_Receptor
AC026471.6	Antigen_Processing_and_Presentation,NaturalKiller_Cell_Cytotoxicity,Antimicrobials,BCRSignalingPathway,Cytokines,Cytokine_Receptors,TGFb_Family_Member
AC027601.1	NaturalKiller_Cell_Cytotoxicity,Antimicrobials,Chemokines,Chemokine_Receptors,Cytokines,Cytokine_Receptors,Antigen_Processing_and_Presentation
AC061961.2	Cytokine_Receptors,Antimicrobials,Antigen_Processing_and_Presentation,NaturalKiller_Cell_Cytotoxicity,Cytokines,TGFb_Family_Member,Chemokines
AC073316.1	Antimicrobials,Chemokines,Chemokine_Receptors,Cytokines,Cytokine_Receptors,NaturalKiller_Cell_Cytotoxicity,Antigen_Processing_and_Presentation
AC087491.2	Antigen_Processing_and_Presentation,Antimicrobials,Cytokine_Receptors,NaturalKiller_Cell_Cytotoxicity,Cytokines,TCRsignalingPathway,TGFb_Family_Member
AC090587.5	Antigen_Processing_and_Presentation,Cytokines,NaturalKiller_Cell_Cytotoxicity,TCRsignalingPathway,TGFb_Family_Member,Antimicrobials,Cytokine_Receptors
AC091878.1	Antimicrobials,Chemokines,Cytokines,Cytokine_Receptors,Antigen_Processing_and_Presentation,NaturalKiller_Cell_Cytotoxicity,TGFb_Family_Member
AC093323.3	Antimicrobials,NaturalKiller_Cell_Cytotoxicity,TCRsignalingPathway,Cytokines,Chemokines,Antigen_Processing_and_Presentation,Cytokine_Receptors
AC093495.4	Cytokines,Antimicrobials,NaturalKiller_Cell_Cytotoxicity,Chemokine_Receptors,Cytokine_Receptors,Antigen_Processing_and_Presentation,TGFb_Family_Member_Receptor
AC093609.1	Antigen_Processing_and_Presentation,Antimicrobials,Chemokines,Cytokines,Cytokine_Receptors,TCRsignalingPathway,Interleukins_Receptor
AC106786.1	Cytokine_Receptors,Cytokines,Antigen_Processing_and_Presentation,Antimicrobials,NaturalKiller_Cell_Cytotoxicity,Chemokines,TGFb_Family_Member
AC109309.4	Antimicrobials,Cytokine_Receptors,TNF_Family_Members_Receptors,Cytokines,Antigen_Processing_and_Presentation,Chemokines,TGFb_Family_Member_Receptor
AC109642.1	Cytokines,Cytokine_Receptors,Antigen_Processing_and_Presentation,Antimicrobials,Chemokines,NaturalKiller_Cell_Cytotoxicity,TGFb_Family_Member
AC118754.4	Interleukins,Antimicrobials,Antigen_Processing_and_Presentation,Interferons_Receptor,Chemokines,Cytokines,Cytokine_Receptors
ADAMTS9-AS2	Cytokines,Cytokine_Receptors,NaturalKiller_Cell_Cytotoxicity,Interleukins,TGFb_Family_Member,TGFb_Family_Member_Receptor,Chemokines
ADORA2A-AS1	NaturalKiller_Cell_Cytotoxicity,Antigen_Processing_and_Presentation,Antimicrobials,Cytokine_Receptors,Cytokines,TGFb_Family_Member,Chemokines
AE000661.37	Antimicrobials,Chemokines,Chemokine_Receptors,Cytokines,Cytokine_Receptors,Interleukins_Receptor,Antigen_Processing_and_Presentation
AF131215.8	Cytokines,Antigen_Processing_and_Presentation,Antimicrobials,NaturalKiller_Cell_Cytotoxicity,Cytokine_Receptors,Chemokine_Receptors,TGFb_Family_Member
AF131217.1	Cytokines,Cytokine_Receptors,Antimicrobials,Chemokine_Receptors,NaturalKiller_Cell_Cytotoxicity,TCRsignalingPathway,Interleukins_Receptor
AL035610.1	Cytokines,Cytokine_Receptors,Antigen_Processing_and_Presentation,Antimicrobials,NaturalKiller_Cell_Cytotoxicity,TGFb_Family_Member,Chemokines
AL121578.2	NaturalKiller_Cell_Cytotoxicity,TCRsignalingPathway,Antimicrobials,Cytokines,Cytokine_Receptors,Antigen_Processing_and_Presentation,Chemokine_Receptors
AL157871.2	Antimicrobials,Chemokines,Chemokine_Receptors,Cytokines,Cytokine_Receptors,Interleukins_Receptor,NaturalKiller_Cell_Cytotoxicity
AL161668.5	Antigen_Processing_and_Presentation,Antimicrobials,Interleukins_Receptor,NaturalKiller_Cell_Cytotoxicity,Cytokines,Cytokine_Receptors,TGFb_Family_Member
AL163953.2	Cytokines,Cytokine_Receptors,TGFb_Family_Member,Antigen_Processing_and_Presentation,Interleukins_Receptor,NaturalKiller_Cell_Cytotoxicity,TCRsignalingPathway
AP000473.8	Antimicrobials,Cytokines,Cytokine_Receptors,TGFb_Family_Member,TGFb_Family_Member_Receptor,Chemokines,Interleukins_Receptor
AP000487.5	Cytokines,Cytokine_Receptors,Antimicrobials,Antigen_Processing_and_Presentation,NaturalKiller_Cell_Cytotoxicity,TCRsignalingPathway,TGFb_Family_Member
AP000697.6	Antimicrobials,Chemokines,Cytokines,Cytokine_Receptors,Interleukins,Antigen_Processing_and_Presentation,NaturalKiller_Cell_Cytotoxicity
AP001189.4	Cytokine_Receptors,TGFb_Family_Member_Receptor,Antimicrobials,Chemokine_Receptors,Cytokines,TGFb_Family_Member,Chemokines
AP001626.1	Antimicrobials,Cytokines,Cytokine_Receptors,TGFb_Family_Member,Chemokines,Antigen_Processing_and_Presentation,NaturalKiller_Cell_Cytotoxicity
APCDD1L-AS1	Antimicrobials,TNF_Family_Members_Receptors,Cytokine_Receptors,Antigen_Processing_and_Presentation,Cytokines,TGFb_Family_Member,Chemokines
AQP4-AS1	Antigen_Processing_and_Presentation,Antimicrobials,Cytokine_Receptors,Cytokines,TCRsignalingPathway,TGFb_Family_Member,NaturalKiller_Cell_Cytotoxicity
BX322557.10	Antigen_Processing_and_Presentation,NaturalKiller_Cell_Cytotoxicity,Cytokine_Receptors,Antimicrobials,Cytokines,Interleukins_Receptor,TGFb_Family_Member_Receptor
C10orf25	Antigen_Processing_and_Presentation,Antimicrobials,Cytokine_Receptors,Interleukins_Receptor,NaturalKiller_Cell_Cytotoxicity,Chemokines,Cytokines
C15orf59-AS1	Antigen_Processing_and_Presentation,Antimicrobials,Cytokine_Receptors,Interleukins_Receptor,NaturalKiller_Cell_Cytotoxicity,TGFb_Family_Member_Receptor,Cytokines
C1RL-AS1	Antigen_Processing_and_Presentation,Antimicrobials,NaturalKiller_Cell_Cytotoxicity,Chemokines,Cytokines,Cytokine_Receptors,Interleukins
C20orf166-AS1	Antimicrobials,Cytokines,Cytokine_Receptors,Antigen_Processing_and_Presentation,NaturalKiller_Cell_Cytotoxicity,TCRsignalingPathway,TGFb_Family_Member
C20orf197	Antigen_Processing_and_Presentation,Antimicrobials,BCRSignalingPathway,Chemokine_Receptors,Cytokines,Cytokine_Receptors,NaturalKiller_Cell_Cytotoxicity
C20orf203	Antigen_Processing_and_Presentation,Antimicrobials,NaturalKiller_Cell_Cytotoxicity,Chemokines,Cytokines,Cytokine_Receptors,TGFb_Family_Member
CAPN10-AS1	Antigen_Processing_and_Presentation,NaturalKiller_Cell_Cytotoxicity,Cytokines,Chemokine_Receptors,Antimicrobials,Cytokine_Receptors,Chemokines
CCDC13-AS1	Antimicrobials,Cytokine_Receptors,NaturalKiller_Cell_Cytotoxicity,Antigen_Processing_and_Presentation,Chemokines,Cytokines,TGFb_Family_Member
CEBPA-AS1	Cytokine_Receptors,Antimicrobials,Chemokines,Cytokines,Antigen_Processing_and_Presentation,NaturalKiller_Cell_Cytotoxicity,TCRsignalingPathway
CHL1-AS2	Cytokines,Cytokine_Receptors,Antigen_Processing_and_Presentation,NaturalKiller_Cell_Cytotoxicity,Antimicrobials,TNF_Family_Members_Receptors,Chemokines
CPEB1-AS1	Antimicrobials,Cytokine_Receptors,NaturalKiller_Cell_Cytotoxicity,Cytokines,TGFb_Family_Member,TGFb_Family_Member_Receptor,Antigen_Processing_and_Presentation
CTA-228A9.3	Antimicrobials,Antigen_Processing_and_Presentation,Cytokine_Receptors,TGFb_Family_Member_Receptor,NaturalKiller_Cell_Cytotoxicity,Cytokines,Interleukins_Receptor
CTA-292E10.6	Antigen_Processing_and_Presentation,Antimicrobials,Chemokines,Cytokines,Cytokine_Receptors,NaturalKiller_Cell_Cytotoxicity,TGFb_Family_Member_Receptor
CTB-113I20.2	Antigen_Processing_and_Presentation,Cytokines,Antimicrobials,Cytokine_Receptors,Interleukins_Receptor,Chemokines,TGFb_Family_Member
CTC-297N7.9	Cytokines,Cytokine_Receptors,Antigen_Processing_and_Presentation,Antimicrobials,NaturalKiller_Cell_Cytotoxicity,TGFb_Family_Member,TNF_Family_Members
CTC-327F10.5	Antigen_Processing_and_Presentation,Antimicrobials,Chemokine_Receptors,Cytokines,Cytokine_Receptors,Interleukins_Receptor,NaturalKiller_Cell_Cytotoxicity
CTC-425O23.2	Antigen_Processing_and_Presentation,Antimicrobials,NaturalKiller_Cell_Cytotoxicity,Interleukins_Receptor,TGFb_Family_Member,Cytokines,Cytokine_Receptors
CTC-429P9.5	Antigen_Processing_and_Presentation,Antimicrobials,Cytokines,NaturalKiller_Cell_Cytotoxicity,TGFb_Family_Member,Cytokine_Receptors,Chemokines
CTC-441N14.2	Antigen_Processing_and_Presentation,Antimicrobials,NaturalKiller_Cell_Cytotoxicity,Chemokines,Cytokines,Cytokine_Receptors,BCRSignalingPathway
CTC-444N24.11	Cytokine_Receptors,TGFb_Family_Member,TCRsignalingPathway,Chemokines,Antigen_Processing_and_Presentation,Antimicrobials,NaturalKiller_Cell_Cytotoxicity
CTC-510F12.2	Cytokines,Cytokine_Receptors,Antigen_Processing_and_Presentation,Antimicrobials,NaturalKiller_Cell_Cytotoxicity,Chemokines,TGFb_Family_Member_Receptor
CTC-526N19.1	Antimicrobials,TGFb_Family_Member,Cytokines,Cytokine_Receptors,TGFb_Family_Member_Receptor,Chemokines,Interleukins_Receptor
CTC-543D15.8	Cytokine_Receptors,Cytokines,TCRsignalingPathway,TGFb_Family_Member,Chemokines,Antimicrobials,Interleukins_Receptor
CTC-558O2.2	Antigen_Processing_and_Presentation,Antimicrobials,NaturalKiller_Cell_Cytotoxicity,Cytokine_Receptors,Chemokines,Cytokines,TNF_Family_Members_Receptors
CTC-559E9.1	Cytokines,Cytokine_Receptors,TGFb_Family_Member,TGFb_Family_Member_Receptor,Antigen_Processing_and_Presentation,Antimicrobials,NaturalKiller_Cell_Cytotoxicity
CTC-559E9.5	Antimicrobials,NaturalKiller_Cell_Cytotoxicity,Cytokine_Receptors,Antigen_Processing_and_Presentation,Chemokine_Receptors,Chemokines,Cytokines
CTD-2003C8.2	Chemokine_Receptors,Cytokine_Receptors,Antigen_Processing_and_Presentation,Antimicrobials,Cytokines,NaturalKiller_Cell_Cytotoxicity,TCRsignalingPathway
CTD-2006C1.2	Cytokines,Antimicrobials,Chemokine_Receptors,Antigen_Processing_and_Presentation,Cytokine_Receptors,NaturalKiller_Cell_Cytotoxicity,TCRsignalingPathway
CTD-2012K14.8	Chemokines,Cytokines,Cytokine_Receptors,Interleukins,TGFb_Family_Member,Antimicrobials,TCRsignalingPathway
CTD-2047H16.5	Antigen_Processing_and_Presentation,Antimicrobials,Chemokines,Cytokines,Cytokine_Receptors,NaturalKiller_Cell_Cytotoxicity,TGFb_Family_Member
CTD-2078B5.2	Chemokines,Chemokine_Receptors,Cytokines,Cytokine_Receptors,TGFb_Family_Member,Antimicrobials,Interleukins_Receptor
CTD-2083E4.7	Antimicrobials,NaturalKiller_Cell_Cytotoxicity,Cytokines,TGFb_Family_Member,Cytokine_Receptors,Antigen_Processing_and_Presentation,TGFb_Family_Member_Receptor
CTD-2162K18.4	Cytokines,Cytokine_Receptors,TGFb_Family_Member,Antigen_Processing_and_Presentation,Antimicrobials,Chemokine_Receptors,NaturalKiller_Cell_Cytotoxicity
CTD-2223O18.1	TCRsignalingPathway,Antigen_Processing_and_Presentation,Antimicrobials,BCRSignalingPathway,NaturalKiller_Cell_Cytotoxicity,Cytokine_Receptors,Interleukins_Receptor
CTD-2265M8.2	Cytokines,Cytokine_Receptors,Antigen_Processing_and_Presentation,Antimicrobials,Interleukins_Receptor,NaturalKiller_Cell_Cytotoxicity,Chemokine_Receptors
CTD-2270L9.4	Antigen_Processing_and_Presentation,Antimicrobials,Chemokines,Cytokines,NaturalKiller_Cell_Cytotoxicity,Cytokine_Receptors,TGFb_Family_Member
CTD-2270P14.1	Antigen_Processing_and_Presentation,Cytokines,Chemokines,Chemokine_Receptors,Cytokine_Receptors,Interleukins,Antimicrobials
CTD-2314G24.2	Cytokines,Cytokine_Receptors,NaturalKiller_Cell_Cytotoxicity,Antimicrobials,TGFb_Family_Member,Antigen_Processing_and_Presentation,Interleukins
CTD-2376I4.2	Cytokine_Receptors,TGFb_Family_Member_Receptor,Antigen_Processing_and_Presentation,Antimicrobials,Chemokine_Receptors,Cytokines,NaturalKiller_Cell_Cytotoxicity
CTD-2383M3.1	Antigen_Processing_and_Presentation,Antimicrobials,NaturalKiller_Cell_Cytotoxicity,TGFb_Family_Member_Receptor,Chemokines,Cytokines,Cytokine_Receptors
CTD-2517M22.14	Antigen_Processing_and_Presentation,Antimicrobials,BCRSignalingPathway,NaturalKiller_Cell_Cytotoxicity,Cytokine_Receptors,TGFb_Family_Member_Receptor,Cytokines
CTD-2523D13.2	Cytokines,TCRsignalingPathway,TGFb_Family_Member,Antigen_Processing_and_Presentation,Cytokine_Receptors,NaturalKiller_Cell_Cytotoxicity,Interferons_Receptor
CTD-2531D15.4	Cytokine_Receptors,Antigen_Processing_and_Presentation,Antimicrobials,Chemokine_Receptors,Chemokines,Cytokines,TCRsignalingPathway
CTD-2537I9.12	Cytokine_Receptors,Antigen_Processing_and_Presentation,Antimicrobials,Cytokines,Chemokines,NaturalKiller_Cell_Cytotoxicity,Interferons
CTD-2541J13.1	Cytokine_Receptors,Antigen_Processing_and_Presentation,Antimicrobials,TGFb_Family_Member_Receptor,Chemokines,Cytokines,BCRSignalingPathway
CTD-2571L23.6	Antigen_Processing_and_Presentation,Antimicrobials,Chemokines,Cytokines,Cytokine_Receptors,Interleukins_Receptor,NaturalKiller_Cell_Cytotoxicity
CTD-2583A14.8	Antigen_Processing_and_Presentation,Antimicrobials,Cytokines,Cytokine_Receptors,TGFb_Family_Member,Chemokines,Interleukins_Receptor
CTD-3032H12.2	TNF_Family_Members_Receptors,Antigen_Processing_and_Presentation,Antimicrobials,NaturalKiller_Cell_Cytotoxicity,Chemokines,Cytokines,Cytokine_Receptors
CTD-3076O17.2	Interferons,Antigen_Processing_and_Presentation,Chemokine_Receptors,Interleukins_Receptor,NaturalKiller_Cell_Cytotoxicity,Antimicrobials,Interferons_Receptor
CTD-3214H19.6	Antigen_Processing_and_Presentation,Antimicrobials,BCRSignalingPathway,Cytokines,Cytokine_Receptors,Interleukins_Receptor,NaturalKiller_Cell_Cytotoxicity
CYP4F35P	Antigen_Processing_and_Presentation,NaturalKiller_Cell_Cytotoxicity,Chemokines,Cytokines,Chemokine_Receptors,Cytokine_Receptors,TCRsignalingPathway
DACT3-AS1	Antigen_Processing_and_Presentation,Antimicrobials,NaturalKiller_Cell_Cytotoxicity,Chemokines,Cytokines,Cytokine_Receptors,TGFb_Family_Member
DDX11-AS1	TGFb_Family_Member_Receptor,Antigen_Processing_and_Presentation,Antimicrobials,Cytokines,NaturalKiller_Cell_Cytotoxicity,Chemokine_Receptors,Cytokine_Receptors
DICER1-AS1	Antigen_Processing_and_Presentation,Antimicrobials,Chemokines,Cytokines,Cytokine_Receptors,NaturalKiller_Cell_Cytotoxicity,TGFb_Family_Member_Receptor
DLGAP1-AS1	Antigen_Processing_and_Presentation,Antimicrobials,Cytokines,Cytokine_Receptors,TGFb_Family_Member_Receptor,Chemokines,NaturalKiller_Cell_Cytotoxicity
ENTPD1-AS1	Cytokine_Receptors,Chemokines,Antimicrobials,TGFb_Family_Member,TGFb_Family_Member_Receptor,Antigen_Processing_and_Presentation,NaturalKiller_Cell_Cytotoxicity
EPHA5-AS1	Antigen_Processing_and_Presentation,Antimicrobials,Cytokine_Receptors,NaturalKiller_Cell_Cytotoxicity,BCRSignalingPathway,Cytokines,TGFb_Family_Member
EVX1-AS	Chemokines,Cytokine_Receptors,Antimicrobials,NaturalKiller_Cell_Cytotoxicity,Antigen_Processing_and_Presentation,Cytokines,Chemokine_Receptors
EXOC3-AS1	Cytokines,Cytokine_Receptors,Interleukins_Receptor,TGFb_Family_Member,Antimicrobials,NaturalKiller_Cell_Cytotoxicity,Antigen_Processing_and_Presentation
FAM181A-AS1	Antigen_Processing_and_Presentation,Antimicrobials,Chemokines,BCRSignalingPathway,Cytokine_Receptors,NaturalKiller_Cell_Cytotoxicity,Cytokines
FAM83A-AS1	Cytokine_Receptors,Antimicrobials,Chemokines,Cytokines,Antigen_Processing_and_Presentation,Interleukins,NaturalKiller_Cell_Cytotoxicity
FLJ44511	Cytokine_Receptors,TCRsignalingPathway,Cytokines,TGFb_Family_Member,Antigen_Processing_and_Presentation,NaturalKiller_Cell_Cytotoxicity,Antimicrobials
FOXD3-AS1	Antimicrobials,Cytokine_Receptors,Antigen_Processing_and_Presentation,NaturalKiller_Cell_Cytotoxicity,Cytokines,TGFb_Family_Member,BCRSignalingPathway
GATA2-AS1	Antigen_Processing_and_Presentation,Antimicrobials,Cytokine_Receptors,NaturalKiller_Cell_Cytotoxicity,TGFb_Family_Member_Receptor,Cytokines,TGFb_Family_Member
GATA3-AS1	Antigen_Processing_and_Presentation,Antimicrobials,NaturalKiller_Cell_Cytotoxicity,Cytokines,Cytokine_Receptors,TCRsignalingPathway,TGFb_Family_Member
GATA6-AS1	Cytokine_Receptors,Antigen_Processing_and_Presentation,Antimicrobials,Chemokines,Cytokines,TGFb_Family_Member,TGFb_Family_Member_Receptor
GMDS-AS1	Chemokines,Cytokines,Cytokine_Receptors,TGFb_Family_Member,Antimicrobials,Antigen_Processing_and_Presentation,NaturalKiller_Cell_Cytotoxicity
GS1-358P8.4	Cytokine_Receptors,Antigen_Processing_and_Presentation,Antimicrobials,NaturalKiller_Cell_Cytotoxicity,Interleukins,Cytokines,TGFb_Family_Member
GS1-72M22.1	Interferons,TGFb_Family_Member,Antigen_Processing_and_Presentation,Cytokines,NaturalKiller_Cell_Cytotoxicity,TCRsignalingPathway,Antimicrobials
GUSBP11	Cytokines,NaturalKiller_Cell_Cytotoxicity,TCRsignalingPathway,Cytokine_Receptors,Antimicrobials,Chemokines,Interleukins_Receptor
HAR1A	Antigen_Processing_and_Presentation,Antimicrobials,Cytokines,Cytokine_Receptors,NaturalKiller_Cell_Cytotoxicity,TCRsignalingPathway,TNF_Family_Members_Receptors
HNF1A-AS1	Antimicrobials,Antigen_Processing_and_Presentation,NaturalKiller_Cell_Cytotoxicity,Cytokines,Cytokine_Receptors,TGFb_Family_Member,TCRsignalingPathway
HOXB-AS2	TNF_Family_Members,Cytokine_Receptors,Antigen_Processing_and_Presentation,Interleukins_Receptor,Antimicrobials,Cytokines,TGFb_Family_Member
HOXC-AS2	Antimicrobials,Chemokine_Receptors,NaturalKiller_Cell_Cytotoxicity,Chemokines,Cytokines,Cytokine_Receptors,TGFb_Family_Member
HOXD-AS2	Antigen_Processing_and_Presentation,Antimicrobials,NaturalKiller_Cell_Cytotoxicity,Cytokine_Receptors,Chemokines,Cytokines,TGFb_Family_Member
HYI-AS1	Antigen_Processing_and_Presentation,Cytokines,TCRsignalingPathway,TGFb_Family_Member,Antimicrobials,Cytokine_Receptors,Interleukins_Receptor
HYMAI	Antigen_Processing_and_Presentation,Antimicrobials,NaturalKiller_Cell_Cytotoxicity,Cytokine_Receptors,Cytokines,TGFb_Family_Member,Chemokines
INAFM2	Antimicrobials,Chemokines,Cytokines,Cytokine_Receptors,NaturalKiller_Cell_Cytotoxicity,TCRsignalingPathway,TGFb_Family_Member
INHBA-AS1	Antigen_Processing_and_Presentation,Cytokine_Receptors,Antimicrobials,NaturalKiller_Cell_Cytotoxicity,Chemokines,Cytokines,TGFb_Family_Member
JHDM1D-AS1	Antimicrobials,Interleukins,Cytokines,Cytokine_Receptors,TCRsignalingPathway,TGFb_Family_Member,Antigen_Processing_and_Presentation
KB-1208A12.3	Cytokine_Receptors,Antigen_Processing_and_Presentation,TGFb_Family_Member_Receptor,Cytokines,TGFb_Family_Member,Interleukins_Receptor,Antimicrobials
KB-1517D11.4	Cytokines,Cytokine_Receptors,Interferons,Antimicrobials,Antigen_Processing_and_Presentation,Chemokine_Receptors,NaturalKiller_Cell_Cytotoxicity
KB-1572G7.3	Cytokines,Cytokine_Receptors,Antigen_Processing_and_Presentation,Antimicrobials,Chemokine_Receptors,NaturalKiller_Cell_Cytotoxicity,TGFb_Family_Member
KBTBD11-OT1	Antigen_Processing_and_Presentation,Cytokine_Receptors,Antimicrobials,Chemokines,NaturalKiller_Cell_Cytotoxicity,Cytokines,Interleukins_Receptor
KCNH1-IT1	Antigen_Processing_and_Presentation,Antimicrobials,Chemokine_Receptors,Cytokine_Receptors,NaturalKiller_Cell_Cytotoxicity,Cytokines,TGFb_Family_Member
LA16c-358B7.3	Antigen_Processing_and_Presentation,Cytokine_Receptors,Antimicrobials,Chemokines,Chemokine_Receptors,Cytokines,BCRSignalingPathway
LA16c-380H5.1	Cytokines,Antigen_Processing_and_Presentation,Antimicrobials,NaturalKiller_Cell_Cytotoxicity,Chemokine_Receptors,Cytokine_Receptors,Interleukins_Receptor
LA16c-380H5.5	Cytokines,TCRsignalingPathway,TGFb_Family_Member,Chemokines,Antigen_Processing_and_Presentation,Antimicrobials,NaturalKiller_Cell_Cytotoxicity
LHFPL3-AS2	Cytokine_Receptors,Antimicrobials,NaturalKiller_Cell_Cytotoxicity,Antigen_Processing_and_Presentation,Interleukins_Receptor,Chemokines,Cytokines
LINC00460	Antigen_Processing_and_Presentation,Antimicrobials,Chemokines,Chemokine_Receptors,Cytokines,Cytokine_Receptors,NaturalKiller_Cell_Cytotoxicity
LINC00540	Cytokines,Cytokine_Receptors,TGFb_Family_Member,Chemokines,Antigen_Processing_and_Presentation,Antimicrobials,NaturalKiller_Cell_Cytotoxicity
LINC00551	Antigen_Processing_and_Presentation,Antimicrobials,Interleukins_Receptor,NaturalKiller_Cell_Cytotoxicity,Chemokines,Cytokines,Cytokine_Receptors
LINC00607	Antigen_Processing_and_Presentation,Antimicrobials,Chemokines,Cytokines,Cytokine_Receptors,NaturalKiller_Cell_Cytotoxicity,TGFb_Family_Member
LINC00639	Antimicrobials,Chemokines,Chemokine_Receptors,Cytokines,Cytokine_Receptors,Interleukins_Receptor,TNF_Family_Members_Receptors
LINC00665	Cytokine_Receptors,Antigen_Processing_and_Presentation,Antimicrobials,Cytokines,Chemokine_Receptors,NaturalKiller_Cell_Cytotoxicity,TGFb_Family_Member_Receptor
LINC00672	Cytokines,Cytokine_Receptors,Antigen_Processing_and_Presentation,NaturalKiller_Cell_Cytotoxicity,TCRsignalingPathway,Chemokines,Antimicrobials
LINC00683	Antimicrobials,Cytokines,Cytokine_Receptors,Antigen_Processing_and_Presentation,NaturalKiller_Cell_Cytotoxicity,TGFb_Family_Member,TCRsignalingPathway
LINC00689	Cytokines,Cytokine_Receptors,Antigen_Processing_and_Presentation,Antimicrobials,NaturalKiller_Cell_Cytotoxicity,BCRSignalingPathway,TGFb_Family_Member
LINC00886	Antigen_Processing_and_Presentation,Antimicrobials,BCRSignalingPathway,NaturalKiller_Cell_Cytotoxicity,Chemokines,Cytokines,Cytokine_Receptors
LINC00887	Antigen_Processing_and_Presentation,Cytokine_Receptors,Interleukins_Receptor,Cytokines,TCRsignalingPathway,TGFb_Family_Member,Chemokines
LINC00894	Antigen_Processing_and_Presentation,Interleukins,BCRSignalingPathway,Chemokine_Receptors,NaturalKiller_Cell_Cytotoxicity,Cytokines,Cytokine_Receptors
LINC00925	Antigen_Processing_and_Presentation,Antimicrobials,NaturalKiller_Cell_Cytotoxicity,TGFb_Family_Member,Cytokines,Interleukins_Receptor,TCRsignalingPathway
LINC00968	Antigen_Processing_and_Presentation,Antimicrobials,Chemokine_Receptors,Cytokines,Cytokine_Receptors,Interleukins_Receptor,NaturalKiller_Cell_Cytotoxicity
LINC00973	Antigen_Processing_and_Presentation,Antimicrobials,Chemokines,Chemokine_Receptors,Cytokines,Cytokine_Receptors,NaturalKiller_Cell_Cytotoxicity
LINC00987	Cytokine_Receptors,Antigen_Processing_and_Presentation,Cytokines,Antimicrobials,Interleukins_Receptor,Chemokines,TGFb_Family_Member
LINC00989	Antigen_Processing_and_Presentation,Chemokines,Cytokine_Receptors,BCRSignalingPathway,Interleukins_Receptor,TCRsignalingPathway,Cytokines
LINC00998	Antigen_Processing_and_Presentation,Antimicrobials,Cytokines,NaturalKiller_Cell_Cytotoxicity,Cytokine_Receptors,TCRsignalingPathway,TGFb_Family_Member
LINC01089	TNF_Family_Members_Receptors,Antimicrobials,Cytokines,Cytokine_Receptors,Antigen_Processing_and_Presentation,Chemokines,Interleukins_Receptor
LINC01124	Antigen_Processing_and_Presentation,Antimicrobials,Cytokine_Receptors,NaturalKiller_Cell_Cytotoxicity,Cytokines,TCRsignalingPathway,TGFb_Family_Member
LINC01133	Antigen_Processing_and_Presentation,Antimicrobials,Chemokines,Cytokines,NaturalKiller_Cell_Cytotoxicity,Cytokine_Receptors,TGFb_Family_Member
LINC01141	Antigen_Processing_and_Presentation,Antimicrobials,BCRSignalingPathway,Chemokine_Receptors,Cytokine_Receptors,NaturalKiller_Cell_Cytotoxicity,Chemokines
LINC01158	Cytokines,Cytokine_Receptors,Antimicrobials,Antigen_Processing_and_Presentation,NaturalKiller_Cell_Cytotoxicity,TCRsignalingPathway,TNF_Family_Members_Receptors
LINC01160	Antigen_Processing_and_Presentation,Antimicrobials,Chemokine_Receptors,Cytokine_Receptors,NaturalKiller_Cell_Cytotoxicity,Cytokines,TGFb_Family_Member
LINC01169	Antigen_Processing_and_Presentation,Cytokines,NaturalKiller_Cell_Cytotoxicity,TCRsignalingPathway,TGFb_Family_Member,Antimicrobials,Cytokine_Receptors
LINC01187	Antigen_Processing_and_Presentation,Antimicrobials,Cytokine_Receptors,Interleukins_Receptor,NaturalKiller_Cell_Cytotoxicity,Chemokines,Cytokines
LINC01202	Antigen_Processing_and_Presentation,Cytokine_Receptors,Antimicrobials,NaturalKiller_Cell_Cytotoxicity,Cytokines,TGFb_Family_Member,TGFb_Family_Member_Receptor
LINC01230	Cytokines,Cytokine_Receptors,Antigen_Processing_and_Presentation,Antimicrobials,NaturalKiller_Cell_Cytotoxicity,Chemokine_Receptors,TGFb_Family_Member
LINC01336	Cytokine_Receptors,Antigen_Processing_and_Presentation,Antimicrobials,Cytokines,NaturalKiller_Cell_Cytotoxicity,TGFb_Family_Member_Receptor,TCRsignalingPathway
LINC01391	Antimicrobials,Cytokine_Receptors,Cytokines,Antigen_Processing_and_Presentation,NaturalKiller_Cell_Cytotoxicity,TGFb_Family_Member,Interleukins_Receptor
LINC01540	Antigen_Processing_and_Presentation,Antimicrobials,Chemokines,Cytokines,Cytokine_Receptors,Chemokine_Receptors,TGFb_Family_Member
LINC01547	Antigen_Processing_and_Presentation,Antimicrobials,Cytokine_Receptors,Cytokines,Interleukins_Receptor,TGFb_Family_Member,Chemokines
LINC01559	Cytokines,NaturalKiller_Cell_Cytotoxicity,TCRsignalingPathway,TGFb_Family_Member,Antimicrobials,Chemokines,Cytokine_Receptors
LINC01564	Antigen_Processing_and_Presentation,Antimicrobials,Cytokine_Receptors,Interleukins_Receptor,NaturalKiller_Cell_Cytotoxicity,Cytokines,TGFb_Family_Member
LINC01571	Antigen_Processing_and_Presentation,Cytokines,NaturalKiller_Cell_Cytotoxicity,TGFb_Family_Member,Chemokines,Cytokine_Receptors,TCRsignalingPathway
LL0XNC01-116E7.2	Antimicrobials,Chemokine_Receptors,Interleukins_Receptor,Cytokine_Receptors,Cytokines,TGFb_Family_Member,TCRsignalingPathway
LL0XNC01-7P3.1	Antigen_Processing_and_Presentation,Antimicrobials,Cytokines,Cytokine_Receptors,TGFb_Family_Member,TNF_Family_Members,Chemokines
LL21NC02-1C16.2	Antigen_Processing_and_Presentation,Antimicrobials,Chemokine_Receptors,Cytokine_Receptors,Interferons_Receptor,NaturalKiller_Cell_Cytotoxicity,Chemokines
LL21NC02-21A1.1	Cytokines,Cytokine_Receptors,Interferons,Chemokines,Antigen_Processing_and_Presentation,Antimicrobials,Chemokine_Receptors
MATN1-AS1	Antimicrobials,Chemokines,Cytokines,Cytokine_Receptors,TGFb_Family_Member,Interleukins_Receptor,BCRSignalingPathway
MGAT3-AS1	Cytokine_Receptors,Antimicrobials,Cytokines,Chemokines,Chemokine_Receptors,NaturalKiller_Cell_Cytotoxicity,TGFb_Family_Member
MIMT1	Cytokines,Antigen_Processing_and_Presentation,Antimicrobials,NaturalKiller_Cell_Cytotoxicity,Cytokine_Receptors,TGFb_Family_Member,Interleukins_Receptor
MIR100HG	Cytokine_Receptors,Antigen_Processing_and_Presentation,Antimicrobials,TGFb_Family_Member_Receptor,Cytokines,TGFb_Family_Member,TCRsignalingPathway
MIR143HG	Cytokines,Cytokine_Receptors,Antigen_Processing_and_Presentation,NaturalKiller_Cell_Cytotoxicity,Antimicrobials,TGFb_Family_Member,Chemokines
MIR210HG	Antigen_Processing_and_Presentation,Cytokine_Receptors,TGFb_Family_Member,Cytokines,Antimicrobials,Chemokine_Receptors,Chemokines
MIR4435-1HG	Antigen_Processing_and_Presentation,Antimicrobials,NaturalKiller_Cell_Cytotoxicity,Cytokines,Cytokine_Receptors,TGFb_Family_Member,TNF_Family_Members_Receptors
MIR497HG	Antigen_Processing_and_Presentation,Antimicrobials,Cytokine_Receptors,Chemokine_Receptors,Chemokines,Cytokines,TCRsignalingPathway
MIR503HG	Chemokines,Cytokines,Cytokine_Receptors,TGFb_Family_Member,Antigen_Processing_and_Presentation,NaturalKiller_Cell_Cytotoxicity,Interleukins_Receptor
MIRLET7BHG	Antimicrobials,Chemokines,Chemokine_Receptors,Cytokines,Cytokine_Receptors,Interleukins_Receptor,TCRsignalingPathway
MKRN3-AS1	Antigen_Processing_and_Presentation,Antimicrobials,NaturalKiller_Cell_Cytotoxicity,Cytokine_Receptors,Cytokines,BCRSignalingPathway,TNF_Family_Members_Receptors
MLLT4-AS1	Chemokines,Antigen_Processing_and_Presentation,Antimicrobials,Cytokines,Cytokine_Receptors,Interleukins_Receptor,NaturalKiller_Cell_Cytotoxicity
MNX1-AS2	Antimicrobials,Interleukins_Receptor,TNF_Family_Members,Cytokine_Receptors,Chemokine_Receptors,Cytokines,TGFb_Family_Member
NFIA-AS2	Antigen_Processing_and_Presentation,Antimicrobials,Chemokine_Receptors,NaturalKiller_Cell_Cytotoxicity,Cytokines,Cytokine_Receptors,TGFb_Family_Member
OLMALINC	Antigen_Processing_and_Presentation,Antimicrobials,Cytokines,Cytokine_Receptors,NaturalKiller_Cell_Cytotoxicity,Chemokines,TNF_Family_Members_Receptors
OR2A1-AS1	NaturalKiller_Cell_Cytotoxicity,Antimicrobials,Antigen_Processing_and_Presentation,Chemokine_Receptors,Cytokine_Receptors,Interleukins_Receptor,TGFb_Family_Member_Receptor
OXCT1-AS1	NaturalKiller_Cell_Cytotoxicity,Antigen_Processing_and_Presentation,Interleukins_Receptor,TNF_Family_Members_Receptors,Chemokine_Receptors,Cytokines,Cytokine_Receptors
PART1	Antigen_Processing_and_Presentation,Antimicrobials,Interleukins_Receptor,NaturalKiller_Cell_Cytotoxicity,Cytokines,Cytokine_Receptors,TGFb_Family_Member
PAXBP1-AS1	Antigen_Processing_and_Presentation,Antimicrobials,Chemokine_Receptors,Interleukins_Receptor,NaturalKiller_Cell_Cytotoxicity,Cytokines,Cytokine_Receptors
PGM5-AS1	Cytokines,Cytokine_Receptors,Antigen_Processing_and_Presentation,NaturalKiller_Cell_Cytotoxicity,Antimicrobials,TGFb_Family_Member,Chemokine_Receptors
PINK1-AS	Antigen_Processing_and_Presentation,Antimicrobials,NaturalKiller_Cell_Cytotoxicity,Cytokines,Cytokine_Receptors,TGFb_Family_Member,TGFb_Family_Member_Receptor
POU6F2-AS2	Antigen_Processing_and_Presentation,Antimicrobials,Cytokine_Receptors,Interleukins_Receptor,NaturalKiller_Cell_Cytotoxicity,Cytokines,TGFb_Family_Member
PP12613	Antigen_Processing_and_Presentation,Antimicrobials,Cytokine_Receptors,Interleukins_Receptor,NaturalKiller_Cell_Cytotoxicity,Chemokine_Receptors,TCRsignalingPathway
PRSS51	Antigen_Processing_and_Presentation,Antimicrobials,Cytokines,Cytokine_Receptors,Interleukins_Receptor,TGFb_Family_Member,TCRsignalingPathway
PWAR6	Antigen_Processing_and_Presentation,Chemokine_Receptors,NaturalKiller_Cell_Cytotoxicity,Antimicrobials,TGFb_Family_Member_Receptor,Cytokine_Receptors,Cytokines
RAMP2-AS1	TGFb_Family_Member_Receptor,Cytokine_Receptors,Antimicrobials,Antigen_Processing_and_Presentation,Cytokines,TGFb_Family_Member,NaturalKiller_Cell_Cytotoxicity
RARA-AS1	Chemokines,Cytokines,Antigen_Processing_and_Presentation,Antimicrobials,Cytokine_Receptors,TGFb_Family_Member,TCRsignalingPathway
RASSF8-AS1	Antigen_Processing_and_Presentation,Antimicrobials,NaturalKiller_Cell_Cytotoxicity,Cytokine_Receptors,Cytokines,TGFb_Family_Member,TGFb_Family_Member_Receptor
RBM5-AS1	Antimicrobials,TCRsignalingPathway,Antigen_Processing_and_Presentation,NaturalKiller_Cell_Cytotoxicity,Chemokines,Cytokines,Cytokine_Receptors
RGMB-AS1	Antigen_Processing_and_Presentation,Antimicrobials,NaturalKiller_Cell_Cytotoxicity,Interleukins,TCRsignalingPathway,Cytokine_Receptors,Interleukins_Receptor
RP1-151F17.2	Antigen_Processing_and_Presentation,Antimicrobials,NaturalKiller_Cell_Cytotoxicity,Cytokine_Receptors,Interleukins_Receptor,Chemokines,Chemokine_Receptors
RP1-161P9.5	Antigen_Processing_and_Presentation,Antimicrobials,BCRSignalingPathway,Interleukins_Receptor,NaturalKiller_Cell_Cytotoxicity,TNF_Family_Members,TCRsignalingPathway
RP1-278O22.1	Antigen_Processing_and_Presentation,Antimicrobials,Chemokine_Receptors,Cytokine_Receptors,Chemokines,Cytokines,BCRSignalingPathway
RP1-27K12.4	Cytokine_Receptors,TCRsignalingPathway,Antigen_Processing_and_Presentation,Antimicrobials,Chemokine_Receptors,Cytokines,NaturalKiller_Cell_Cytotoxicity
RP1-309I22.2	Cytokine_Receptors,Antimicrobials,TGFb_Family_Member_Receptor,Chemokines,Cytokines,Antigen_Processing_and_Presentation,NaturalKiller_Cell_Cytotoxicity
RP1-63G5.5	Cytokines,Cytokine_Receptors,Chemokines,Interleukins,Antigen_Processing_and_Presentation,NaturalKiller_Cell_Cytotoxicity,TNF_Family_Members_Receptors
RP1-63M2.7	Cytokines,Cytokine_Receptors,Antigen_Processing_and_Presentation,Antimicrobials,NaturalKiller_Cell_Cytotoxicity,TCRsignalingPathway,Chemokines
RP11-1055B8.3	Antigen_Processing_and_Presentation,Antimicrobials,Cytokine_Receptors,NaturalKiller_Cell_Cytotoxicity,Chemokines,Cytokines,TGFb_Family_Member
RP11-108K14.12	Antimicrobials,Interferons,NaturalKiller_Cell_Cytotoxicity,Antigen_Processing_and_Presentation,Cytokines,Cytokine_Receptors,TGFb_Family_Member
RP11-10K16.1	Cytokines,NaturalKiller_Cell_Cytotoxicity,Antigen_Processing_and_Presentation,Antimicrobials,Chemokine_Receptors,Cytokine_Receptors,Interleukins_Receptor
RP11-1102P16.1	Cytokines,NaturalKiller_Cell_Cytotoxicity,Cytokine_Receptors,Antigen_Processing_and_Presentation,Antimicrobials,TGFb_Family_Member,TGFb_Family_Member_Receptor
RP11-111E14.1	Antimicrobials,Chemokines,Cytokines,Cytokine_Receptors,TGFb_Family_Member_Receptor,Antigen_Processing_and_Presentation,Chemokine_Receptors
RP11-111M22.3	Antimicrobials,Chemokines,Cytokines,Cytokine_Receptors,NaturalKiller_Cell_Cytotoxicity,TGFb_Family_Member_Receptor,Antigen_Processing_and_Presentation
RP11-116O18.1	Cytokines,Cytokine_Receptors,Antigen_Processing_and_Presentation,Antimicrobials,NaturalKiller_Cell_Cytotoxicity,TGFb_Family_Member,TCRsignalingPathway
RP11-117D22.2	Antigen_Processing_and_Presentation,Antimicrobials,Chemokine_Receptors,Cytokine_Receptors,Interleukins_Receptor,Cytokines,NaturalKiller_Cell_Cytotoxicity
RP11-118K6.3	Antigen_Processing_and_Presentation,Chemokine_Receptors,NaturalKiller_Cell_Cytotoxicity,Cytokine_Receptors,Cytokines,TGFb_Family_Member,Antimicrobials
RP11-119J18.1	Cytokines,NaturalKiller_Cell_Cytotoxicity,Interferons,Antimicrobials,Chemokines,Chemokine_Receptors,Cytokine_Receptors
RP11-122K13.12	Antimicrobials,Interferons_Receptor,NaturalKiller_Cell_Cytotoxicity,Cytokines,TCRsignalingPathway,TGFb_Family_Member,Cytokine_Receptors
RP11-124N2.1	Chemokines,Cytokines,TCRsignalingPathway,TGFb_Family_Member_Receptor,Antigen_Processing_and_Presentation,NaturalKiller_Cell_Cytotoxicity,Cytokine_Receptors
RP11-1260E13.4	Antigen_Processing_and_Presentation,Antimicrobials,Chemokine_Receptors,Chemokines,Cytokines,Cytokine_Receptors,Interleukins_Receptor
RP11-126L15.4	Cytokine_Receptors,Cytokines,TGFb_Family_Member,Antimicrobials,Interleukins,NaturalKiller_Cell_Cytotoxicity,Chemokines
RP11-12M5.3	Antigen_Processing_and_Presentation,Antimicrobials,NaturalKiller_Cell_Cytotoxicity,Cytokine_Receptors,Chemokines,Cytokines,TGFb_Family_Member
RP11-159N11.4	Antigen_Processing_and_Presentation,Antimicrobials,BCRSignalingPathway,Cytokine_Receptors,NaturalKiller_Cell_Cytotoxicity,TGFb_Family_Member,TCRsignalingPathway
RP11-161H23.9	Interleukins_Receptor,Antigen_Processing_and_Presentation,Antimicrobials,Chemokines,Cytokines,NaturalKiller_Cell_Cytotoxicity,Cytokine_Receptors
RP11-162A12.4	Antigen_Processing_and_Presentation,Chemokines,Cytokines,Cytokine_Receptors,Interleukins_Receptor,TCRsignalingPathway,TGFb_Family_Member
RP11-164J13.1	Cytokine_Receptors,Antigen_Processing_and_Presentation,Antimicrobials,Chemokine_Receptors,Interleukins,Cytokines,Chemokines
RP11-168F9.2	Antigen_Processing_and_Presentation,Antimicrobials,Chemokines,Chemokine_Receptors,Cytokine_Receptors,Interleukins_Receptor,NaturalKiller_Cell_Cytotoxicity
RP11-192H23.8	Antimicrobials,Cytokine_Receptors,Chemokines,Cytokines,TCRsignalingPathway,Chemokine_Receptors,Interleukins_Receptor
RP11-19E11.1	Antigen_Processing_and_Presentation,Antimicrobials,Chemokine_Receptors,Cytokines,TGFb_Family_Member,BCRSignalingPathway,Cytokine_Receptors
RP11-210M15.2	Antigen_Processing_and_Presentation,Antimicrobials,NaturalKiller_Cell_Cytotoxicity,Cytokine_Receptors,Interleukins,Cytokines,TGFb_Family_Member
RP11-21A7A.2	Antigen_Processing_and_Presentation,Antimicrobials,Cytokine_Receptors,NaturalKiller_Cell_Cytotoxicity,Cytokines,Chemokine_Receptors,Interleukins_Receptor
RP11-23N2.4	Antigen_Processing_and_Presentation,Antimicrobials,NaturalKiller_Cell_Cytotoxicity,Cytokine_Receptors,Chemokines,Cytokines,TCRsignalingPathway
RP11-240M16.1	Antigen_Processing_and_Presentation,Antimicrobials,Cytokines,Cytokine_Receptors,Chemokine_Receptors,Interleukins,TCRsignalingPathway
RP11-244O19.1	Antigen_Processing_and_Presentation,Cytokines,Cytokine_Receptors,Antimicrobials,TNF_Family_Members,Chemokines,TGFb_Family_Member
RP11-245P10.4	NaturalKiller_Cell_Cytotoxicity,Cytokine_Receptors,Antigen_Processing_and_Presentation,Antimicrobials,Cytokines,TCRsignalingPathway,TGFb_Family_Member
RP11-248J18.3	Chemokine_Receptors,Antimicrobials,Antigen_Processing_and_Presentation,NaturalKiller_Cell_Cytotoxicity,TCRsignalingPathway,Cytokine_Receptors,Interleukins_Receptor
RP11-256I23.3	Antigen_Processing_and_Presentation,Antimicrobials,Cytokine_Receptors,NaturalKiller_Cell_Cytotoxicity,Chemokines,Cytokines,Interleukins_Receptor
RP11-259K5.2	Antimicrobials,Chemokines,Cytokines,Cytokine_Receptors,Interleukins_Receptor,TGFb_Family_Member_Receptor,Chemokine_Receptors
RP11-264B17.2	Antigen_Processing_and_Presentation,Antimicrobials,Cytokine_Receptors,Cytokines,Chemokines,BCRSignalingPathway,TGFb_Family_Member
RP11-264B17.3	Antigen_Processing_and_Presentation,Chemokines,TCRsignalingPathway,Cytokine_Receptors,NaturalKiller_Cell_Cytotoxicity,Interleukins_Receptor,Cytokines
RP11-274B21.14	Antigen_Processing_and_Presentation,Antimicrobials,Cytokines,BCRSignalingPathway,Cytokine_Receptors,TGFb_Family_Member_Receptor,Chemokines
RP11-274B21.9	Antimicrobials,Cytokines,Cytokine_Receptors,Antigen_Processing_and_Presentation,NaturalKiller_Cell_Cytotoxicity,Chemokine_Receptors,TGFb_Family_Member
RP11-279F6.1	Antigen_Processing_and_Presentation,Antimicrobials,BCRSignalingPathway,NaturalKiller_Cell_Cytotoxicity,Chemokines,Cytokines,Cytokine_Receptors
RP11-283G6.4	Cytokines,Cytokine_Receptors,Antimicrobials,TGFb_Family_Member_Receptor,Chemokines,NaturalKiller_Cell_Cytotoxicity,Antigen_Processing_and_Presentation
RP11-290H9.4	Antigen_Processing_and_Presentation,NaturalKiller_Cell_Cytotoxicity,Cytokines,Cytokine_Receptors,Antimicrobials,Chemokines,Chemokine_Receptors
RP11-295M18.6	Chemokines,Chemokine_Receptors,Cytokines,Cytokine_Receptors,TGFb_Family_Member,Antigen_Processing_and_Presentation,Antimicrobials
RP11-299G20.2	NaturalKiller_Cell_Cytotoxicity,Antimicrobials,Antigen_Processing_and_Presentation,Cytokine_Receptors,Chemokines,Cytokines,BCRSignalingPathway
RP11-312B8.1	Antimicrobials,Cytokines,Cytokine_Receptors,TCRsignalingPathway,TGFb_Family_Member_Receptor,TNF_Family_Members_Receptors,Interferons
RP11-315O6.1	Antimicrobials,Chemokines,Cytokines,Cytokine_Receptors,NaturalKiller_Cell_Cytotoxicity,Antigen_Processing_and_Presentation,Chemokine_Receptors
RP11-320H14.1	Cytokine_Receptors,TNF_Family_Members_Receptors,Antigen_Processing_and_Presentation,Antimicrobials,Chemokines,NaturalKiller_Cell_Cytotoxicity,Cytokines
RP11-322D14.2	Antimicrobials,Interleukins_Receptor,NaturalKiller_Cell_Cytotoxicity,TCRsignalingPathway,Chemokine_Receptors,Cytokine_Receptors,Antigen_Processing_and_Presentation
RP11-326C3.2	Antigen_Processing_and_Presentation,NaturalKiller_Cell_Cytotoxicity,Antimicrobials,Chemokines,Cytokines,Cytokine_Receptors,Interleukins_Receptor
RP11-327F22.6	Antimicrobials,Interleukins_Receptor,Antigen_Processing_and_Presentation,Chemokine_Receptors,Cytokine_Receptors,Interleukins,TCRsignalingPathway
RP11-329L6.2	TCRsignalingPathway,TGFb_Family_Member_Receptor,Antimicrobials,Cytokine_Receptors,Chemokine_Receptors,Cytokines,Interleukins_Receptor
RP11-330M19.1	Antigen_Processing_and_Presentation,Antimicrobials,NaturalKiller_Cell_Cytotoxicity,Cytokines,TGFb_Family_Member,Chemokines,Interleukins_Receptor
RP11-334A14.8	Antigen_Processing_and_Presentation,Antimicrobials,Chemokines,Cytokines,NaturalKiller_Cell_Cytotoxicity,Interleukins_Receptor,TCRsignalingPathway
RP11-335K5.2	Antimicrobials,Cytokine_Receptors,Cytokines,TGFb_Family_Member,TGFb_Family_Member_Receptor,Antigen_Processing_and_Presentation,NaturalKiller_Cell_Cytotoxicity
RP11-337C18.9	Antimicrobials,Antigen_Processing_and_Presentation,Chemokines,Cytokines,NaturalKiller_Cell_Cytotoxicity,Interleukins_Receptor,Cytokine_Receptors
RP11-33B1.4	Antigen_Processing_and_Presentation,Antimicrobials,Chemokines,Cytokines,NaturalKiller_Cell_Cytotoxicity,TGFb_Family_Member,Cytokine_Receptors
RP11-344E13.4	Cytokines,Cytokine_Receptors,Antigen_Processing_and_Presentation,Antimicrobials,Chemokine_Receptors,NaturalKiller_Cell_Cytotoxicity,TGFb_Family_Member
RP11-346C20.3	Chemokines,Cytokines,Cytokine_Receptors,TGFb_Family_Member,TGFb_Family_Member_Receptor,Antimicrobials,Interferons_Receptor
RP11-350G8.5	Antigen_Processing_and_Presentation,Antimicrobials,NaturalKiller_Cell_Cytotoxicity,Cytokines,TCRsignalingPathway,TGFb_Family_Member,Cytokine_Receptors
RP11-353N14.2	Cytokines,Cytokine_Receptors,Antigen_Processing_and_Presentation,Antimicrobials,Chemokines,Interleukins_Receptor,TNF_Family_Members
RP11-354E11.2	Cytokine_Receptors,NaturalKiller_Cell_Cytotoxicity,Chemokine_Receptors,Antigen_Processing_and_Presentation,Cytokines,Antimicrobials,Interleukins_Receptor
RP11-355N15.3	Antigen_Processing_and_Presentation,Antimicrobials,NaturalKiller_Cell_Cytotoxicity,Cytokines,Cytokine_Receptors,Interferons_Receptor,Interleukins_Receptor
RP11-359E10.1	Antigen_Processing_and_Presentation,Antimicrobials,Chemokines,Cytokine_Receptors,NaturalKiller_Cell_Cytotoxicity,Cytokines,TGFb_Family_Member
RP11-368I7.4	Cytokines,Chemokines,Cytokine_Receptors,TCRsignalingPathway,TGFb_Family_Member,Antimicrobials,Chemokine_Receptors
RP11-376M2.2	Antigen_Processing_and_Presentation,Antimicrobials,Cytokine_Receptors,NaturalKiller_Cell_Cytotoxicity,Chemokines,Cytokines,TGFb_Family_Member
RP11-377G16.2	Chemokines,Cytokines,Cytokine_Receptors,Antimicrobials,Chemokine_Receptors,NaturalKiller_Cell_Cytotoxicity,TNF_Family_Members
RP11-379F12.4	Antimicrobials,Cytokine_Receptors,Cytokines,Interleukins_Receptor,NaturalKiller_Cell_Cytotoxicity,TCRsignalingPathway,TGFb_Family_Member
RP11-379F4.4	Antigen_Processing_and_Presentation,Antimicrobials,NaturalKiller_Cell_Cytotoxicity,Chemokines,Cytokines,Cytokine_Receptors,Interleukins_Receptor
RP11-380L11.4	Chemokines,Cytokines,Cytokine_Receptors,Interleukins,TGFb_Family_Member,Antimicrobials,Interleukins_Receptor
RP11-384C4.2	Interleukins,TGFb_Family_Member,Cytokines,Cytokine_Receptors,Antimicrobials,Antigen_Processing_and_Presentation,TNF_Family_Members_Receptors
RP11-384K6.6	Chemokine_Receptors,Antimicrobials,TGFb_Family_Member_Receptor,Antigen_Processing_and_Presentation,Cytokines,Cytokine_Receptors,Interleukins_Receptor
RP11-390E23.6	TNF_Family_Members,Antimicrobials,BCRSignalingPathway,Chemokines,Cytokines,Cytokine_Receptors,TGFb_Family_Member
RP11-390F4.6	Antimicrobials,BCRSignalingPathway,Cytokine_Receptors,Antigen_Processing_and_Presentation,NaturalKiller_Cell_Cytotoxicity,Cytokines,Chemokines
RP11-390P2.4	Cytokine_Receptors,Cytokines,TGFb_Family_Member,Antigen_Processing_and_Presentation,Antimicrobials,Chemokine_Receptors,NaturalKiller_Cell_Cytotoxicity
RP11-396O20.2	Antigen_Processing_and_Presentation,Antimicrobials,BCRSignalingPathway,Chemokines,Cytokines,Cytokine_Receptors,NaturalKiller_Cell_Cytotoxicity
RP11-401P9.5	Antigen_Processing_and_Presentation,Antimicrobials,NaturalKiller_Cell_Cytotoxicity,Chemokines,Cytokines,Cytokine_Receptors,TGFb_Family_Member
RP11-438D14.3	Antimicrobials,NaturalKiller_Cell_Cytotoxicity,Antigen_Processing_and_Presentation,Cytokines,Cytokine_Receptors,TCRsignalingPathway,TGFb_Family_Member
RP11-441O15.3	Antigen_Processing_and_Presentation,Antimicrobials,Chemokines,Chemokine_Receptors,Cytokines,Cytokine_Receptors,Interleukins_Receptor
RP11-44K6.4	Antigen_Processing_and_Presentation,Antimicrobials,NaturalKiller_Cell_Cytotoxicity,Cytokine_Receptors,Interleukins_Receptor,TCRsignalingPathway,Chemokine_Receptors
RP11-452F19.3	Antigen_Processing_and_Presentation,Antimicrobials,TNF_Family_Members_Receptors,Cytokines,Cytokine_Receptors,TGFb_Family_Member,TGFb_Family_Member_Receptor
RP11-455F5.3	Antigen_Processing_and_Presentation,Antimicrobials,Chemokines,Cytokines,Cytokine_Receptors,NaturalKiller_Cell_Cytotoxicity,TCRsignalingPathway
RP11-455O6.9	Chemokines,Cytokines,Cytokine_Receptors,TCRsignalingPathway,TGFb_Family_Member,Antigen_Processing_and_Presentation,Interleukins_Receptor
RP11-459I19.1	Cytokine_Receptors,Antigen_Processing_and_Presentation,Antimicrobials,Cytokines,Chemokine_Receptors,Chemokines,NaturalKiller_Cell_Cytotoxicity
RP11-465N4.5	Cytokines,TCRsignalingPathway,TGFb_Family_Member,Cytokine_Receptors,Antigen_Processing_and_Presentation,Antimicrobials,Interleukins_Receptor
RP11-474O21.5	Antimicrobials,NaturalKiller_Cell_Cytotoxicity,Cytokines,Antigen_Processing_and_Presentation,Chemokines,Cytokine_Receptors,TGFb_Family_Member
RP11-475B2.1	Antigen_Processing_and_Presentation,Antimicrobials,Chemokines,Chemokine_Receptors,Cytokines,Cytokine_Receptors,Interleukins_Receptor
RP11-47I22.2	Antigen_Processing_and_Presentation,Antimicrobials,Chemokine_Receptors,Cytokine_Receptors,NaturalKiller_Cell_Cytotoxicity,Cytokines,TCRsignalingPathway
RP11-486I11.2	Antigen_Processing_and_Presentation,Antimicrobials,Chemokines,Cytokines,Cytokine_Receptors,Interleukins_Receptor,NaturalKiller_Cell_Cytotoxicity
RP11-486L19.2	Antigen_Processing_and_Presentation,Antimicrobials,Cytokine_Receptors,NaturalKiller_Cell_Cytotoxicity,Chemokines,Cytokines,TGFb_Family_Member_Receptor
RP11-49I11.1	Antigen_Processing_and_Presentation,Antimicrobials,Cytokines,Cytokine_Receptors,NaturalKiller_Cell_Cytotoxicity,Chemokines,TGFb_Family_Member
RP11-504P24.8	TCRsignalingPathway,Cytokines,Antigen_Processing_and_Presentation,Antimicrobials,Cytokine_Receptors,TGFb_Family_Member,Interleukins_Receptor
RP11-507K2.3	Interleukins_Receptor,NaturalKiller_Cell_Cytotoxicity,Cytokines,Cytokine_Receptors,TGFb_Family_Member,Antigen_Processing_and_Presentation,TCRsignalingPathway
RP11-513G11.4	Antigen_Processing_and_Presentation,Cytokines,NaturalKiller_Cell_Cytotoxicity,TCRsignalingPathway,TGFb_Family_Member,Antimicrobials,Cytokine_Receptors
RP11-523H20.3	Cytokine_Receptors,Cytokines,Antigen_Processing_and_Presentation,Antimicrobials,NaturalKiller_Cell_Cytotoxicity,TGFb_Family_Member,Chemokine_Receptors
RP11-523O18.5	Antimicrobials,Antigen_Processing_and_Presentation,Chemokine_Receptors,Cytokine_Receptors,Interleukins_Receptor,NaturalKiller_Cell_Cytotoxicity,TNF_Family_Members_Receptors
RP11-527L4.6	Antigen_Processing_and_Presentation,Antimicrobials,Cytokine_Receptors,NaturalKiller_Cell_Cytotoxicity,TNF_Family_Members,Chemokines,Cytokines
RP11-531A24.5	Antigen_Processing_and_Presentation,Cytokines,Cytokine_Receptors,Antimicrobials,TCRsignalingPathway,TGFb_Family_Member,Chemokines
RP11-535A5.1	Interferons,Chemokine_Receptors,Cytokine_Receptors,Antimicrobials,Chemokines,Cytokines,Interleukins_Receptor
RP11-548H3.1	Interleukins,Interleukins_Receptor,Cytokine_Receptors,TGFb_Family_Member,Cytokines,Antimicrobials,BCRSignalingPathway
RP11-549B18.1	Antigen_Processing_and_Presentation,NaturalKiller_Cell_Cytotoxicity,Antimicrobials,Chemokine_Receptors,Cytokine_Receptors,Chemokines,Cytokines
RP11-561B11.6	Antigen_Processing_and_Presentation,Antimicrobials,Chemokine_Receptors,NaturalKiller_Cell_Cytotoxicity,Cytokines,Cytokine_Receptors,TGFb_Family_Member
RP11-568J23.8	BCRSignalingPathway,Antimicrobials,NaturalKiller_Cell_Cytotoxicity,Cytokine_Receptors,Antigen_Processing_and_Presentation,TNF_Family_Members,Cytokines
RP11-582E3.6	Antigen_Processing_and_Presentation,Antimicrobials,NaturalKiller_Cell_Cytotoxicity,Interleukins,Cytokines,TGFb_Family_Member,Cytokine_Receptors
RP11-594N15.3	Cytokine_Receptors,Antigen_Processing_and_Presentation,Cytokines,Antimicrobials,NaturalKiller_Cell_Cytotoxicity,TGFb_Family_Member_Receptor,Chemokine_Receptors
RP11-598F7.4	Antigen_Processing_and_Presentation,Antimicrobials,Chemokine_Receptors,NaturalKiller_Cell_Cytotoxicity,Cytokines,Cytokine_Receptors,TGFb_Family_Member
RP11-615I2.2	Antimicrobials,NaturalKiller_Cell_Cytotoxicity,Cytokines,Cytokine_Receptors,Antigen_Processing_and_Presentation,TGFb_Family_Member,Chemokines
RP11-619A14.2	Antigen_Processing_and_Presentation,NaturalKiller_Cell_Cytotoxicity,Antimicrobials,Cytokine_Receptors,Cytokines,TNF_Family_Members_Receptors,Chemokines
RP11-61F12.1	Antimicrobials,Cytokine_Receptors,Interleukins_Receptor,BCRSignalingPathway,Chemokine_Receptors,NaturalKiller_Cell_Cytotoxicity,TCRsignalingPathway
RP11-627G18.1	Cytokine_Receptors,Antimicrobials,NaturalKiller_Cell_Cytotoxicity,Antigen_Processing_and_Presentation,Chemokines,Cytokines,TGFb_Family_Member
RP11-629G13.1	Antigen_Processing_and_Presentation,Antimicrobials,NaturalKiller_Cell_Cytotoxicity,TGFb_Family_Member,Cytokines,Cytokine_Receptors,Interferons
RP11-638I2.9	Antigen_Processing_and_Presentation,Antimicrobials,Cytokine_Receptors,NaturalKiller_Cell_Cytotoxicity,Chemokine_Receptors,TCRsignalingPathway,TGFb_Family_Member_Receptor
RP11-650L12.2	Antimicrobials,Cytokine_Receptors,Antigen_Processing_and_Presentation,NaturalKiller_Cell_Cytotoxicity,TNF_Family_Members_Receptors,Cytokines,TGFb_Family_Member
RP11-651L5.3	Antimicrobials,Chemokines,Cytokines,Cytokine_Receptors,NaturalKiller_Cell_Cytotoxicity,TCRsignalingPathway,Interleukins_Receptor
RP11-658F2.8	Chemokines,Cytokines,Cytokine_Receptors,Interleukins,Interleukins_Receptor,TCRsignalingPathway,Antimicrobials
RP11-677M14.7	Antigen_Processing_and_Presentation,Chemokines,Cytokines,TGFb_Family_Member_Receptor,NaturalKiller_Cell_Cytotoxicity,Antimicrobials,Cytokine_Receptors
RP11-67L3.5	Antimicrobials,Chemokines,Cytokines,Cytokine_Receptors,NaturalKiller_Cell_Cytotoxicity,Antigen_Processing_and_Presentation,TGFb_Family_Member
RP11-68I18.10	Antigen_Processing_and_Presentation,Antimicrobials,Cytokine_Receptors,NaturalKiller_Cell_Cytotoxicity,BCRSignalingPathway,Chemokines,Chemokine_Receptors
RP11-6O2.3	Cytokine_Receptors,Antigen_Processing_and_Presentation,Antimicrobials,BCRSignalingPathway,NaturalKiller_Cell_Cytotoxicity,Cytokines,Interleukins
RP11-705C15.3	Antigen_Processing_and_Presentation,Antimicrobials,Chemokines,Cytokines,Cytokine_Receptors,NaturalKiller_Cell_Cytotoxicity,TNF_Family_Members
RP11-707M3.3	Antigen_Processing_and_Presentation,Cytokines,NaturalKiller_Cell_Cytotoxicity,TCRsignalingPathway,TGFb_Family_Member,Interferons,Cytokine_Receptors
RP11-707P17.2	Antimicrobials,Cytokine_Receptors,TGFb_Family_Member,TNF_Family_Members,Cytokines,Antigen_Processing_and_Presentation,Chemokines
RP11-712L6.5	Antigen_Processing_and_Presentation,Chemokine_Receptors,NaturalKiller_Cell_Cytotoxicity,Antimicrobials,Cytokines,Cytokine_Receptors,TGFb_Family_Member_Receptor
RP11-728F11.3	TGFb_Family_Member_Receptor,Antimicrobials,Chemokines,Cytokines,Antigen_Processing_and_Presentation,Chemokine_Receptors,Cytokine_Receptors
RP11-73O6.3	Antigen_Processing_and_Presentation,Antimicrobials,Cytokine_Receptors,Interleukins_Receptor,NaturalKiller_Cell_Cytotoxicity,TCRsignalingPathway,Chemokine_Receptors
RP11-742B18.1	Antigen_Processing_and_Presentation,Antimicrobials,Chemokine_Receptors,Cytokine_Receptors,NaturalKiller_Cell_Cytotoxicity,Cytokines,TGFb_Family_Member
RP11-767C1.2	Antigen_Processing_and_Presentation,Antimicrobials,Chemokines,Chemokine_Receptors,Cytokines,Cytokine_Receptors,NaturalKiller_Cell_Cytotoxicity
RP11-768F21.1	Cytokine_Receptors,Antigen_Processing_and_Presentation,BCRSignalingPathway,NaturalKiller_Cell_Cytotoxicity,Cytokines,TGFb_Family_Member,Chemokines
RP11-785H5.1	Antigen_Processing_and_Presentation,Cytokine_Receptors,Interleukins_Receptor,TCRsignalingPathway,Chemokines,Cytokines,Antimicrobials
RP11-794G24.1	Antigen_Processing_and_Presentation,Cytokines,NaturalKiller_Cell_Cytotoxicity,Antimicrobials,Chemokine_Receptors,Cytokine_Receptors,BCRSignalingPathway
RP11-7K24.3	Antigen_Processing_and_Presentation,Interleukins,Cytokine_Receptors,Antimicrobials,Chemokines,Cytokines,NaturalKiller_Cell_Cytotoxicity
RP11-815I9.4	Antigen_Processing_and_Presentation,Antimicrobials,Cytokine_Receptors,Cytokines,NaturalKiller_Cell_Cytotoxicity,TCRsignalingPathway,TGFb_Family_Member
RP11-817I4.2	Antigen_Processing_and_Presentation,Antimicrobials,NaturalKiller_Cell_Cytotoxicity,Cytokines,Cytokine_Receptors,Interleukins_Receptor,TNF_Family_Members
RP11-817J15.3	Cytokines,Antigen_Processing_and_Presentation,Antimicrobials,Chemokines,Chemokine_Receptors,Cytokine_Receptors,NaturalKiller_Cell_Cytotoxicity
RP11-819C21.1	Antigen_Processing_and_Presentation,Antimicrobials,NaturalKiller_Cell_Cytotoxicity,Cytokine_Receptors,TGFb_Family_Member,TCRsignalingPathway,Cytokines
RP11-826N14.2	Cytokines,NaturalKiller_Cell_Cytotoxicity,TCRsignalingPathway,Antigen_Processing_and_Presentation,Antimicrobials,Chemokines,Cytokine_Receptors
RP11-843P14.1	Antimicrobials,Interferons_Receptor,Antigen_Processing_and_Presentation,TGFb_Family_Member,Cytokine_Receptors,Cytokines,NaturalKiller_Cell_Cytotoxicity
RP11-84A19.3	Antigen_Processing_and_Presentation,Antimicrobials,Chemokine_Receptors,Cytokine_Receptors,NaturalKiller_Cell_Cytotoxicity,Chemokines,Cytokines
RP11-867G23.10	Cytokines,Cytokine_Receptors,TCRsignalingPathway,Antimicrobials,TGFb_Family_Member,Chemokines,Interleukins_Receptor
RP11-86H7.7	Antigen_Processing_and_Presentation,Antimicrobials,BCRSignalingPathway,NaturalKiller_Cell_Cytotoxicity,Cytokine_Receptors,Cytokines,TGFb_Family_Member
RP11-875O11.1	Antigen_Processing_and_Presentation,Antimicrobials,Cytokine_Receptors,NaturalKiller_Cell_Cytotoxicity,Cytokines,Chemokine_Receptors,TCRsignalingPathway
RP11-888D10.4	Cytokines,Cytokine_Receptors,TGFb_Family_Member,Chemokines,Antimicrobials,Interferons_Receptor,Interleukins_Receptor
RP11-893F2.14	Antimicrobials,Cytokine_Receptors,Interleukins_Receptor,NaturalKiller_Cell_Cytotoxicity,Antigen_Processing_and_Presentation,Chemokines,Cytokines
RP11-893F2.6	Antigen_Processing_and_Presentation,Antimicrobials,Chemokines,Chemokine_Receptors,Cytokines,Cytokine_Receptors,TGFb_Family_Member
RP11-894P9.1	Antigen_Processing_and_Presentation,Antimicrobials,NaturalKiller_Cell_Cytotoxicity,TCRsignalingPathway,Cytokines,BCRSignalingPathway,Cytokine_Receptors
RP11-89K10.1	Antimicrobials,Chemokine_Receptors,Cytokine_Receptors,TCRsignalingPathway,Chemokines,Cytokines,Antigen_Processing_and_Presentation
RP11-900F13.3	Antigen_Processing_and_Presentation,Interleukins_Receptor,NaturalKiller_Cell_Cytotoxicity,Cytokines,Cytokine_Receptors,TGFb_Family_Member,Antimicrobials
RP11-90M2.5	Antigen_Processing_and_Presentation,Antimicrobials,BCRSignalingPathway,Chemokines,Cytokines,Cytokine_Receptors,NaturalKiller_Cell_Cytotoxicity
RP11-967K21.1	Antigen_Processing_and_Presentation,Antimicrobials,NaturalKiller_Cell_Cytotoxicity,Cytokine_Receptors,TGFb_Family_Member_Receptor,Chemokines,Cytokines
RP11-968O1.5	Antimicrobials,Cytokines,Interleukins_Receptor,Cytokine_Receptors,Antigen_Processing_and_Presentation,NaturalKiller_Cell_Cytotoxicity,Chemokines
RP11-96H17.1	Cytokines,Cytokine_Receptors,NaturalKiller_Cell_Cytotoxicity,TGFb_Family_Member_Receptor,Chemokines,TCRsignalingPathway,Interleukins_Receptor
RP11-96H19.1	Chemokines,Cytokines,Cytokine_Receptors,Antimicrobials,TCRsignalingPathway,TGFb_Family_Member,Antigen_Processing_and_Presentation
RP11-973H7.1	Antigen_Processing_and_Presentation,Antimicrobials,Chemokine_Receptors,Cytokines,Cytokine_Receptors,NaturalKiller_Cell_Cytotoxicity,TCRsignalingPathway
RP11-977G19.11	Antigen_Processing_and_Presentation,Chemokines,Interleukins_Receptor,NaturalKiller_Cell_Cytotoxicity,Cytokines,Antimicrobials,Cytokine_Receptors
RP11-977G19.5	TGFb_Family_Member,Cytokines,TGFb_Family_Member_Receptor,Antigen_Processing_and_Presentation,NaturalKiller_Cell_Cytotoxicity,Antimicrobials,Cytokine_Receptors
RP11-999E24.3	Cytokines,Cytokine_Receptors,Chemokine_Receptors,TNF_Family_Members,Antigen_Processing_and_Presentation,Antimicrobials,NaturalKiller_Cell_Cytotoxicity
RP11-9E17.1	Antimicrobials,Cytokines,Cytokine_Receptors,NaturalKiller_Cell_Cytotoxicity,Antigen_Processing_and_Presentation,Chemokines,Interleukins_Receptor
RP11-9G1.3	Cytokines,Cytokine_Receptors,Antigen_Processing_and_Presentation,Antimicrobials,NaturalKiller_Cell_Cytotoxicity,TGFb_Family_Member,Chemokines
RP13-39P12.3	NaturalKiller_Cell_Cytotoxicity,Interferons,Antigen_Processing_and_Presentation,Antimicrobials,Chemokines,Interleukins,Cytokine_Receptors
RP13-516M14.1	Antimicrobials,Chemokines,Cytokines,Cytokine_Receptors,TGFb_Family_Member,Antigen_Processing_and_Presentation,Interferons_Receptor
RP13-616I3.1	Antigen_Processing_and_Presentation,Cytokine_Receptors,NaturalKiller_Cell_Cytotoxicity,Interferons_Receptor,Antimicrobials,Chemokine_Receptors,TGFb_Family_Member_Receptor
RP13-766D20.2	Antimicrobials,Cytokines,NaturalKiller_Cell_Cytotoxicity,Cytokine_Receptors,TGFb_Family_Member,TGFb_Family_Member_Receptor,Antigen_Processing_and_Presentation
RP13-977J11.2	Antigen_Processing_and_Presentation,Chemokines,Cytokines,Cytokine_Receptors,Antimicrobials,NaturalKiller_Cell_Cytotoxicity,TNF_Family_Members
RP3-368A4.5	Antimicrobials,Chemokine_Receptors,Cytokine_Receptors,TGFb_Family_Member_Receptor,NaturalKiller_Cell_Cytotoxicity,Antigen_Processing_and_Presentation,TGFb_Family_Member
RP3-406A7.7	Cytokine_Receptors,Antimicrobials,BCRSignalingPathway,Cytokines,Interferons,TCRsignalingPathway,TGFb_Family_Member
RP3-428L16.2	Antimicrobials,Cytokine_Receptors,Antigen_Processing_and_Presentation,Cytokines,NaturalKiller_Cell_Cytotoxicity,TCRsignalingPathway,TGFb_Family_Member
RP3-508I15.21	Antigen_Processing_and_Presentation,Cytokines,Antimicrobials,TCRsignalingPathway,TGFb_Family_Member_Receptor,BCRSignalingPathway,Cytokine_Receptors
RP3-522J7.7	Antigen_Processing_and_Presentation,Antimicrobials,NaturalKiller_Cell_Cytotoxicity,TCRsignalingPathway,TGFb_Family_Member,Cytokines,Cytokine_Receptors
RP3-523E19.2	Antigen_Processing_and_Presentation,Cytokines,Cytokine_Receptors,TCRsignalingPathway,TGFb_Family_Member,Antimicrobials,Interleukins_Receptor
RP4-564M11.2	Cytokines,Cytokine_Receptors,Antigen_Processing_and_Presentation,Antimicrobials,Chemokines,NaturalKiller_Cell_Cytotoxicity,Chemokine_Receptors
RP4-601P9.2	Antigen_Processing_and_Presentation,Antimicrobials,Chemokines,Cytokines,Cytokine_Receptors,TGFb_Family_Member,NaturalKiller_Cell_Cytotoxicity
RP4-607I7.1	Antigen_Processing_and_Presentation,Antimicrobials,Chemokine_Receptors,Cytokine_Receptors,NaturalKiller_Cell_Cytotoxicity,Interleukins_Receptor,TCRsignalingPathway
RP4-671O14.6	Antimicrobials,Interleukins_Receptor,NaturalKiller_Cell_Cytotoxicity,Antigen_Processing_and_Presentation,Cytokine_Receptors,Cytokines,Chemokines
RP4-758J18.2	TGFb_Family_Member_Receptor,Antigen_Processing_and_Presentation,Antimicrobials,Chemokine_Receptors,NaturalKiller_Cell_Cytotoxicity,Cytokine_Receptors,Cytokines
RP4-761J14.10	BCRSignalingPathway,Cytokines,Cytokine_Receptors,TGFb_Family_Member,Antimicrobials,Chemokines,Interleukins_Receptor
RP4-781B1.5	Antigen_Processing_and_Presentation,NaturalKiller_Cell_Cytotoxicity,Antimicrobials,Cytokines,Cytokine_Receptors,TGFb_Family_Member_Receptor,Chemokine_Receptors
RP5-1014D13.2	BCRSignalingPathway,Cytokines,Cytokine_Receptors,TGFb_Family_Member,Antimicrobials,Antigen_Processing_and_Presentation,Interleukins_Receptor
RP5-1025A1.3	Antigen_Processing_and_Presentation,Chemokine_Receptors,Cytokine_Receptors,NaturalKiller_Cell_Cytotoxicity,Antimicrobials,Chemokines,Cytokines
RP5-1057J7.7	Cytokine_Receptors,NaturalKiller_Cell_Cytotoxicity,TGFb_Family_Member,Antigen_Processing_and_Presentation,Antimicrobials,Cytokines,TNF_Family_Members_Receptors
RP5-1059L7.1	Antimicrobials,Antigen_Processing_and_Presentation,Cytokine_Receptors,TGFb_Family_Member,NaturalKiller_Cell_Cytotoxicity,Chemokines,Cytokines
RP5-1065O2.4	Chemokine_Receptors,Cytokines,Cytokine_Receptors,NaturalKiller_Cell_Cytotoxicity,TCRsignalingPathway,TNF_Family_Members,Antimicrobials
RP5-1112D6.4	Antigen_Processing_and_Presentation,Antimicrobials,NaturalKiller_Cell_Cytotoxicity,TNF_Family_Members,Cytokines,Cytokine_Receptors,TGFb_Family_Member
RP5-1112D6.7	Antigen_Processing_and_Presentation,Antimicrobials,Interleukins_Receptor,NaturalKiller_Cell_Cytotoxicity,Cytokines,Cytokine_Receptors,TGFb_Family_Member
RP5-1139B12.4	Antimicrobials,NaturalKiller_Cell_Cytotoxicity,Antigen_Processing_and_Presentation,Chemokine_Receptors,Cytokine_Receptors,Cytokines,Interleukins_Receptor
RP5-881L22.5	Antimicrobials,Chemokine_Receptors,Cytokine_Receptors,NaturalKiller_Cell_Cytotoxicity,Antigen_Processing_and_Presentation,Cytokines,TGFb_Family_Member
RP5-894A10.6	NaturalKiller_Cell_Cytotoxicity,Antimicrobials,Cytokine_Receptors,Antigen_Processing_and_Presentation,Interleukins,Interleukins_Receptor,TGFb_Family_Member
RP6-65G23.3	Antigen_Processing_and_Presentation,Cytokine_Receptors,NaturalKiller_Cell_Cytotoxicity,Interleukins,Antimicrobials,Chemokines,Cytokines
SAPCD1-AS1	Cytokine_Receptors,Antimicrobials,NaturalKiller_Cell_Cytotoxicity,Cytokines,Antigen_Processing_and_Presentation,Interleukins_Receptor,TNF_Family_Members_Receptors
SHANK3	Cytokine_Receptors,Antigen_Processing_and_Presentation,TGFb_Family_Member_Receptor,Chemokines,Antimicrobials,Cytokines,Interleukins_Receptor
SLC2A1-AS1	Cytokine_Receptors,Antigen_Processing_and_Presentation,Antimicrobials,Chemokine_Receptors,Cytokines,TCRsignalingPathway,TGFb_Family_Member
SNHG14	Antigen_Processing_and_Presentation,Antimicrobials,NaturalKiller_Cell_Cytotoxicity,Cytokine_Receptors,Chemokines,Interleukins_Receptor,TGFb_Family_Member_Receptor
SNHG18	Antigen_Processing_and_Presentation,Antimicrobials,Chemokines,Cytokines,Cytokine_Receptors,NaturalKiller_Cell_Cytotoxicity,TGFb_Family_Member
SOX2-OT	Antigen_Processing_and_Presentation,Cytokine_Receptors,NaturalKiller_Cell_Cytotoxicity,Antimicrobials,Interleukins_Receptor,TCRsignalingPathway,TGFb_Family_Member
SOX9-AS1	Antimicrobials,Cytokines,Cytokine_Receptors,Antigen_Processing_and_Presentation,NaturalKiller_Cell_Cytotoxicity,TGFb_Family_Member,Interleukins_Receptor
SP2-AS1	Antimicrobials,Chemokines,Cytokines,Cytokine_Receptors,TGFb_Family_Member,Antigen_Processing_and_Presentation,Interferons_Receptor
SPACA6P	Cytokine_Receptors,Antimicrobials,Cytokines,TCRsignalingPathway,TGFb_Family_Member,Chemokines,NaturalKiller_Cell_Cytotoxicity
ST3GAL4-AS1	Cytokine_Receptors,Antigen_Processing_and_Presentation,Antimicrobials,Chemokines,Chemokine_Receptors,Cytokines,NaturalKiller_Cell_Cytotoxicity
STARD4-AS1	Antimicrobials,Antigen_Processing_and_Presentation,NaturalKiller_Cell_Cytotoxicity,TGFb_Family_Member,Cytokine_Receptors,Chemokines,Cytokines
TAT-AS1	Cytokines,TCRsignalingPathway,TGFb_Family_Member,Antigen_Processing_and_Presentation,Antimicrobials,NaturalKiller_Cell_Cytotoxicity,Cytokine_Receptors
TBX2-AS1	Cytokine_Receptors,Antigen_Processing_and_Presentation,Antimicrobials,NaturalKiller_Cell_Cytotoxicity,Cytokines,Interleukins_Receptor,TGFb_Family_Member
TFAP2A-AS1	Antigen_Processing_and_Presentation,Antimicrobials,NaturalKiller_Cell_Cytotoxicity,Cytokine_Receptors,Cytokines,TCRsignalingPathway,TGFb_Family_Member
TM4SF1-AS1	Antigen_Processing_and_Presentation,Antimicrobials,Chemokines,Cytokines,Cytokine_Receptors,NaturalKiller_Cell_Cytotoxicity,TCRsignalingPathway
TMCC1-AS1	Antigen_Processing_and_Presentation,Antimicrobials,Chemokines,Cytokines,Cytokine_Receptors,Interleukins_Receptor,NaturalKiller_Cell_Cytotoxicity
TMEM191A	Antimicrobials,Cytokines,Cytokine_Receptors,TGFb_Family_Member,BCRSignalingPathway,Antigen_Processing_and_Presentation,TCRsignalingPathway
TMEM191C	Antigen_Processing_and_Presentation,Antimicrobials,NaturalKiller_Cell_Cytotoxicity,Cytokines,Cytokine_Receptors,TGFb_Family_Member,TCRsignalingPathway
TRAM2-AS1	Antigen_Processing_and_Presentation,Cytokines,Chemokines,NaturalKiller_Cell_Cytotoxicity,Cytokine_Receptors,TGFb_Family_Member_Receptor,Antimicrobials
TTTY10	Cytokine_Receptors,Antimicrobials,TNF_Family_Members_Receptors,Antigen_Processing_and_Presentation,Chemokines,Cytokines,TCRsignalingPathway
TTTY15	Antimicrobials,Cytokines,Cytokine_Receptors,NaturalKiller_Cell_Cytotoxicity,Antigen_Processing_and_Presentation,TNF_Family_Members_Receptors,TGFb_Family_Member
UBXN10-AS1	Antigen_Processing_and_Presentation,Antimicrobials,Cytokine_Receptors,Interleukins,Interleukins_Receptor,NaturalKiller_Cell_Cytotoxicity,Cytokines
UCA1	Chemokine_Receptors,Cytokines,TCRsignalingPathway,TGFb_Family_Member,Antimicrobials,Chemokines,Cytokine_Receptors
VIPR1-AS1	NaturalKiller_Cell_Cytotoxicity,Antimicrobials,Antigen_Processing_and_Presentation,Cytokine_Receptors,Cytokines,TGFb_Family_Member,Chemokines
WARS2-IT1	Cytokines,Cytokine_Receptors,TGFb_Family_Member,Antigen_Processing_and_Presentation,Antimicrobials,Chemokines,Interleukins_Receptor
WWC2-AS2	Antigen_Processing_and_Presentation,Antimicrobials,Cytokines,Cytokine_Receptors,Interleukins_Receptor,NaturalKiller_Cell_Cytotoxicity,TGFb_Family_Member
XXbac-BPG181B23.7	Antigen_Processing_and_Presentation,Antimicrobials,BCRSignalingPathway,Chemokine_Receptors,Cytokine_Receptors,Interleukins_Receptor,NaturalKiller_Cell_Cytotoxicity
XXbac-BPG299F13.14	Cytokine_Receptors,Interleukins_Receptor,Antigen_Processing_and_Presentation,Antimicrobials,TCRsignalingPathway,Chemokine_Receptors,Cytokines
XXyac-YM21GA2.4	Antigen_Processing_and_Presentation,Cytokines,TCRsignalingPathway,Chemokines,Cytokine_Receptors,Antimicrobials,Interferons_Receptor
YEATS2-AS1	Antigen_Processing_and_Presentation,Antimicrobials,Chemokine_Receptors,Cytokine_Receptors,NaturalKiller_Cell_Cytotoxicity,Cytokines,TGFb_Family_Member
ZBED3-AS1	Cytokine_Receptors,Antimicrobials,Cytokines,Interferons_Receptor,TGFb_Family_Member,Chemokines,TNF_Family_Members_Receptors
ZBED5-AS1	Antigen_Processing_and_Presentation,Cytokines,TCRsignalingPathway,NaturalKiller_Cell_Cytotoxicity,Cytokine_Receptors,Interleukins_Receptor,TGFb_Family_Member_Receptor
ZNF667-AS1	Interferons,Cytokines,Cytokine_Receptors,Antigen_Processing_and_Presentation,Antimicrobials,NaturalKiller_Cell_Cytotoxicity,TGFb_Family_Member_Receptor
ZSCAN16-AS1	Antigen_Processing_and_Presentation,Chemokines,Cytokines,Cytokine_Receptors,TGFb_Family_Member_Receptor,Antimicrobials,NaturalKiller_Cell_Cytotoxicity
ABCA9-AS1	Antigen_Processing_and_Presentation,Antimicrobials,Cytokine_Receptors,Cytokines,TCRsignalingPathway,TGFb_Family_Member
AC002066.1	Cytokine_Receptors,Antimicrobials,Antigen_Processing_and_Presentation,Cytokines,TCRsignalingPathway,TGFb_Family_Member
AC002076.10	Antimicrobials,Cytokines,Cytokine_Receptors,NaturalKiller_Cell_Cytotoxicity,Chemokines,TGFb_Family_Member
AC002456.2	Antimicrobials,NaturalKiller_Cell_Cytotoxicity,Antigen_Processing_and_Presentation,Chemokine_Receptors,Cytokines,TGFb_Family_Member
AC004951.6	Antigen_Processing_and_Presentation,Antimicrobials,Chemokine_Receptors,Cytokines,Cytokine_Receptors,TGFb_Family_Member
AC005013.5	Antigen_Processing_and_Presentation,Cytokines,Antimicrobials,NaturalKiller_Cell_Cytotoxicity,TGFb_Family_Member,Cytokine_Receptors
AC005307.3	Chemokines,Cytokines,Cytokine_Receptors,TGFb_Family_Member,Antigen_Processing_and_Presentation,NaturalKiller_Cell_Cytotoxicity
AC005618.6	Cytokine_Receptors,Antimicrobials,TGFb_Family_Member_Receptor,NaturalKiller_Cell_Cytotoxicity,Antigen_Processing_and_Presentation,Chemokine_Receptors
AC006042.6	Cytokines,Cytokine_Receptors,Antigen_Processing_and_Presentation,Antimicrobials,NaturalKiller_Cell_Cytotoxicity,TNF_Family_Members
AC006116.24	TGFb_Family_Member,Cytokine_Receptors,TCRsignalingPathway,TGFb_Family_Member_Receptor,Antigen_Processing_and_Presentation,NaturalKiller_Cell_Cytotoxicity
AC006227.1	Antigen_Processing_and_Presentation,Antimicrobials,Chemokines,Cytokines,Cytokine_Receptors,NaturalKiller_Cell_Cytotoxicity
AC006273.5	Antimicrobials,Cytokines,Cytokine_Receptors,TCRsignalingPathway,TGFb_Family_Member,TGFb_Family_Member_Receptor
AC007128.1	Cytokines,Cytokine_Receptors,TGFb_Family_Member,Antigen_Processing_and_Presentation,Interleukins_Receptor,TGFb_Family_Member_Receptor
AC007182.6	Cytokines,Cytokine_Receptors,TCRsignalingPathway,TGFb_Family_Member,Antigen_Processing_and_Presentation,Antimicrobials
AC007879.6	Antigen_Processing_and_Presentation,Antimicrobials,Cytokines,Cytokine_Receptors,Interleukins_Receptor,NaturalKiller_Cell_Cytotoxicity
AC008753.6	TNF_Family_Members,Antimicrobials,Chemokines,Cytokines,Cytokine_Receptors,Interleukins_Receptor
AC009120.6	Antigen_Processing_and_Presentation,Cytokines,Cytokine_Receptors,Chemokines,TGFb_Family_Member,Antimicrobials
AC009133.12	Antigen_Processing_and_Presentation,NaturalKiller_Cell_Cytotoxicity,Cytokines,Cytokine_Receptors,TCRsignalingPathway,TGFb_Family_Member_Receptor
AC011298.2	Cytokines,Cytokine_Receptors,NaturalKiller_Cell_Cytotoxicity,Chemokines,TGFb_Family_Member,TCRsignalingPathway
AC013463.2	Antimicrobials,Cytokine_Receptors,Antigen_Processing_and_Presentation,Chemokine_Receptors,Interleukins_Receptor,TCRsignalingPathway
AC018647.3	Cytokine_Receptors,Chemokines,Cytokines,TGFb_Family_Member,Antimicrobials,Interleukins_Receptor
AC021218.2	Cytokine_Receptors,Cytokines,TCRsignalingPathway,TGFb_Family_Member,Antimicrobials,Chemokines
AC022431.3	Antigen_Processing_and_Presentation,Antimicrobials,NaturalKiller_Cell_Cytotoxicity,Chemokines,Cytokines,Cytokine_Receptors
AC025811.3	Antigen_Processing_and_Presentation,Antimicrobials,Cytokines,Cytokine_Receptors,Interleukins_Receptor,NaturalKiller_Cell_Cytotoxicity
AC026202.3	Chemokines,Cytokines,Antigen_Processing_and_Presentation,NaturalKiller_Cell_Cytotoxicity,Antimicrobials,Cytokine_Receptors
AC061992.2	Antimicrobials,Chemokines,Cytokines,Cytokine_Receptors,TGFb_Family_Member,TCRsignalingPathway
AC064875.2	Antigen_Processing_and_Presentation,Antimicrobials,NaturalKiller_Cell_Cytotoxicity,Chemokines,Cytokines,Cytokine_Receptors
AC090587.2	Antigen_Processing_and_Presentation,Antimicrobials,Chemokine_Receptors,Cytokine_Receptors,NaturalKiller_Cell_Cytotoxicity,Interferons
AC091177.1	Antigen_Processing_and_Presentation,Antimicrobials,Chemokine_Receptors,Cytokine_Receptors,TGFb_Family_Member,TGFb_Family_Member_Receptor
AC093110.3	Antigen_Processing_and_Presentation,Cytokine_Receptors,Cytokines,Interleukins,NaturalKiller_Cell_Cytotoxicity,Antimicrobials
AC093627.8	Antigen_Processing_and_Presentation,Antimicrobials,Chemokines,Chemokine_Receptors,Cytokines,Cytokine_Receptors
AC104654.2	Antimicrobials,Cytokines,TGFb_Family_Member,Antigen_Processing_and_Presentation,Chemokine_Receptors,Cytokine_Receptors
AC104655.3	Antigen_Processing_and_Presentation,Antimicrobials,BCRSignalingPathway,NaturalKiller_Cell_Cytotoxicity,Chemokines,Cytokines
AC104809.4	Antigen_Processing_and_Presentation,Antimicrobials,NaturalKiller_Cell_Cytotoxicity,Chemokines,Cytokines,Cytokine_Receptors
AC114730.2	Antimicrobials,Chemokines,Cytokines,Cytokine_Receptors,Chemokine_Receptors,TGFb_Family_Member_Receptor
AC114803.3	Antimicrobials,Antigen_Processing_and_Presentation,Cytokine_Receptors,NaturalKiller_Cell_Cytotoxicity,Chemokine_Receptors,Interleukins_Receptor
AC116614.1	Antimicrobials,NaturalKiller_Cell_Cytotoxicity,Cytokines,TNF_Family_Members_Receptors,Chemokines,Antigen_Processing_and_Presentation
AC138035.2	Antimicrobials,Antigen_Processing_and_Presentation,Cytokines,NaturalKiller_Cell_Cytotoxicity,TCRsignalingPathway,Cytokine_Receptors
AC226118.1	Antigen_Processing_and_Presentation,Chemokines,Cytokines,Cytokine_Receptors,TGFb_Family_Member,TGFb_Family_Member_Receptor
ADAM20P1	Antigen_Processing_and_Presentation,Antimicrobials,NaturalKiller_Cell_Cytotoxicity,Cytokines,Cytokine_Receptors,TGFb_Family_Member
AE000658.31	TCRsignalingPathway,Antigen_Processing_and_Presentation,Antimicrobials,Chemokine_Receptors,Cytokine_Receptors,NaturalKiller_Cell_Cytotoxicity
AF003625.3	Antimicrobials,NaturalKiller_Cell_Cytotoxicity,Cytokine_Receptors,Antigen_Processing_and_Presentation,Chemokine_Receptors,Cytokines
AF127936.9	Cytokine_Receptors,Antimicrobials,Chemokines,Cytokines,NaturalKiller_Cell_Cytotoxicity,TGFb_Family_Member
AGAP2-AS1	Antigen_Processing_and_Presentation,Cytokines,Chemokines,Cytokine_Receptors,TGFb_Family_Member,Antimicrobials
ANKRD10-IT1	Chemokines,Cytokines,Cytokine_Receptors,Antigen_Processing_and_Presentation,Antimicrobials,NaturalKiller_Cell_Cytotoxicity
AP001258.4	Antimicrobials,Cytokines,Cytokine_Receptors,Antigen_Processing_and_Presentation,Chemokines,Chemokine_Receptors
AP001271.3	Cytokine_Receptors,Antigen_Processing_and_Presentation,Antimicrobials,Chemokine_Receptors,Interleukins_Receptor,NaturalKiller_Cell_Cytotoxicity
AP001471.1	Chemokines,Cytokines,Cytokine_Receptors,Interleukins,TGFb_Family_Member,Antimicrobials
AP001505.10	NaturalKiller_Cell_Cytotoxicity,Cytokines,Cytokine_Receptors,TGFb_Family_Member,Antimicrobials,Chemokines
AP002954.3	Cytokine_Receptors,Antigen_Processing_and_Presentation,Antimicrobials,TCRsignalingPathway,Chemokines,Cytokines
AP006621.6	Antigen_Processing_and_Presentation,TGFb_Family_Member,Cytokines,Cytokine_Receptors,Chemokines,Antimicrobials
ARHGAP31-AS1	Antigen_Processing_and_Presentation,Antimicrobials,BCRSignalingPathway,Cytokine_Receptors,TGFb_Family_Member_Receptor,Chemokines
ARHGAP5-AS1	Antigen_Processing_and_Presentation,Antimicrobials,Cytokines,Cytokine_Receptors,TGFb_Family_Member,NaturalKiller_Cell_Cytotoxicity
ARHGEF38-IT1	Antigen_Processing_and_Presentation,Antimicrobials,Chemokines,Cytokines,Cytokine_Receptors,NaturalKiller_Cell_Cytotoxicity
C14orf132	Antigen_Processing_and_Presentation,NaturalKiller_Cell_Cytotoxicity,Cytokine_Receptors,Chemokine_Receptors,Cytokines,TGFb_Family_Member
C15orf54	Antigen_Processing_and_Presentation,Cytokines,Cytokine_Receptors,NaturalKiller_Cell_Cytotoxicity,TCRsignalingPathway,TGFb_Family_Member
C16orf47	Chemokines,Cytokines,Cytokine_Receptors,TGFb_Family_Member,Antimicrobials,Interleukins_Receptor
C17orf100	Chemokines,Cytokines,Cytokine_Receptors,TGFb_Family_Member,Antimicrobials,NaturalKiller_Cell_Cytotoxicity
C1orf229	Cytokines,TCRsignalingPathway,TGFb_Family_Member,Antimicrobials,Cytokine_Receptors,Interleukins_Receptor
C8orf49	Antigen_Processing_and_Presentation,Antimicrobials,NaturalKiller_Cell_Cytotoxicity,Cytokines,TGFb_Family_Member,Cytokine_Receptors
CACNA1C-AS2	Antimicrobials,Cytokines,Cytokine_Receptors,TCRsignalingPathway,TGFb_Family_Member,Antigen_Processing_and_Presentation
CACNA1G-AS1	Antigen_Processing_and_Presentation,Antimicrobials,NaturalKiller_Cell_Cytotoxicity,Cytokines,Cytokine_Receptors,TGFb_Family_Member
CASC15	Antimicrobials,Chemokines,Chemokine_Receptors,Cytokines,Cytokine_Receptors,Interferons_Receptor
CELF2-AS1	Antigen_Processing_and_Presentation,Cytokines,Antimicrobials,Chemokines,Cytokine_Receptors,TCRsignalingPathway
CERS3-AS1	Antimicrobials,Cytokines,Cytokine_Receptors,Interleukins,NaturalKiller_Cell_Cytotoxicity,TGFb_Family_Member_Receptor
CH17-189H20.1	Cytokines,Cytokine_Receptors,TGFb_Family_Member,Antimicrobials,Chemokines,Interleukins_Receptor
CH17-437K3.1	Cytokines,Cytokine_Receptors,Interleukins,TGFb_Family_Member,Antimicrobials,Chemokines
CHL1-AS1	Antigen_Processing_and_Presentation,Antimicrobials,Cytokine_Receptors,NaturalKiller_Cell_Cytotoxicity,Cytokines,Chemokines
CITF22-1A6.3	Antimicrobials,Cytokines,Chemokines,Antigen_Processing_and_Presentation,Cytokine_Receptors,Interleukins_Receptor
CMB9-94B1.2	Antigen_Processing_and_Presentation,Antimicrobials,Cytokine_Receptors,Cytokines,Interleukins,NaturalKiller_Cell_Cytotoxicity
CTA-293F17.1	Antigen_Processing_and_Presentation,Chemokines,Cytokines,Cytokine_Receptors,TCRsignalingPathway,TGFb_Family_Member
CTA-315H11.2	Antigen_Processing_and_Presentation,Antimicrobials,Chemokine_Receptors,NaturalKiller_Cell_Cytotoxicity,Cytokine_Receptors,Interleukins_Receptor
CTA-363E6.2	Cytokine_Receptors,Antigen_Processing_and_Presentation,Cytokines,TCRsignalingPathway,TGFb_Family_Member,Antimicrobials
CTA-796E4.4	Antigen_Processing_and_Presentation,Antimicrobials,BCRSignalingPathway,Cytokine_Receptors,NaturalKiller_Cell_Cytotoxicity,Chemokines
CTA-984G1.5	Antigen_Processing_and_Presentation,Antimicrobials,Cytokine_Receptors,Interferons_Receptor,Chemokines,TCRsignalingPathway
CTB-107G13.1	Cytokine_Receptors,Antigen_Processing_and_Presentation,Antimicrobials,NaturalKiller_Cell_Cytotoxicity,Interleukins_Receptor,Chemokines
CTB-147N14.6	Antigen_Processing_and_Presentation,Cytokines,Chemokines,Cytokine_Receptors,NaturalKiller_Cell_Cytotoxicity,Antimicrobials
CTB-176F20.3	Antigen_Processing_and_Presentation,Antimicrobials,NaturalKiller_Cell_Cytotoxicity,Chemokines,Cytokines,Cytokine_Receptors
CTB-49A3.2	Antimicrobials,NaturalKiller_Cell_Cytotoxicity,Chemokines,Cytokines,Cytokine_Receptors,TGFb_Family_Member
CTB-89H12.4	Cytokine_Receptors,Antigen_Processing_and_Presentation,Chemokines,Antimicrobials,TCRsignalingPathway,Cytokines
CTC-1337H24.4	Cytokine_Receptors,Antimicrobials,Chemokines,Cytokines,TGFb_Family_Member,Antigen_Processing_and_Presentation
CTC-235G5.3	Cytokines,Chemokines,TNF_Family_Members,Antigen_Processing_and_Presentation,Antimicrobials,NaturalKiller_Cell_Cytotoxicity
CTC-325H20.2	Antigen_Processing_and_Presentation,Antimicrobials,NaturalKiller_Cell_Cytotoxicity,Cytokines,TCRsignalingPathway,TGFb_Family_Member_Receptor
CTC-471J1.8	Antigen_Processing_and_Presentation,Antimicrobials,Chemokine_Receptors,Cytokine_Receptors,Interleukins_Receptor,NaturalKiller_Cell_Cytotoxicity
CTC-497E21.3	Antigen_Processing_and_Presentation,NaturalKiller_Cell_Cytotoxicity,Antimicrobials,Chemokines,Cytokine_Receptors,TGFb_Family_Member_Receptor
CTC-523E23.1	Antimicrobials,Cytokines,Cytokine_Receptors,TGFb_Family_Member,Antigen_Processing_and_Presentation,NaturalKiller_Cell_Cytotoxicity
CTC-523E23.4	Cytokines,Cytokine_Receptors,TGFb_Family_Member,Chemokines,Antigen_Processing_and_Presentation,Antimicrobials
CTC-529P8.1	Cytokine_Receptors,Chemokine_Receptors,Interleukins,NaturalKiller_Cell_Cytotoxicity,TNF_Family_Members,Antimicrobials
CTC-537E7.3	TGFb_Family_Member_Receptor,Chemokines,Cytokines,Cytokine_Receptors,Antimicrobials,TCRsignalingPathway
CTC-550B14.7	Antigen_Processing_and_Presentation,Cytokines,Antimicrobials,Interleukins,Chemokines,Cytokine_Receptors
CTD-2007L18.5	Chemokines,Chemokine_Receptors,Cytokines,Cytokine_Receptors,Antimicrobials,NaturalKiller_Cell_Cytotoxicity
CTD-2008P7.9	Antigen_Processing_and_Presentation,Antimicrobials,Cytokine_Receptors,NaturalKiller_Cell_Cytotoxicity,Chemokines,Cytokines
CTD-2015G9.2	Antigen_Processing_and_Presentation,Antimicrobials,Cytokine_Receptors,NaturalKiller_Cell_Cytotoxicity,Cytokines,Chemokines
CTD-2047H16.4	Antigen_Processing_and_Presentation,Antimicrobials,Cytokine_Receptors,Cytokines,TGFb_Family_Member_Receptor,TCRsignalingPathway
CTD-2054N24.2	Cytokine_Receptors,Cytokines,TCRsignalingPathway,TNF_Family_Members_Receptors,Antigen_Processing_and_Presentation,Chemokine_Receptors
CTD-2083E4.4	Cytokines,TGFb_Family_Member,Cytokine_Receptors,Antigen_Processing_and_Presentation,Antimicrobials,Chemokines
CTD-2132N18.4	Antimicrobials,Cytokines,Cytokine_Receptors,TGFb_Family_Member,TCRsignalingPathway,Chemokines
CTD-2143L24.1	Antigen_Processing_and_Presentation,Chemokines,Chemokine_Receptors,Interleukins_Receptor,NaturalKiller_Cell_Cytotoxicity,TCRsignalingPathway
CTD-2227I18.1	Antigen_Processing_and_Presentation,Antimicrobials,Chemokines,Cytokines,Cytokine_Receptors,NaturalKiller_Cell_Cytotoxicity
CTD-2231H16.1	Antigen_Processing_and_Presentation,Antimicrobials,NaturalKiller_Cell_Cytotoxicity,Cytokine_Receptors,Interleukins,Cytokines
CTD-2267D19.3	Antigen_Processing_and_Presentation,Antimicrobials,NaturalKiller_Cell_Cytotoxicity,Cytokines,Cytokine_Receptors,TGFb_Family_Member
CTD-2325P2.3	Chemokines,Cytokines,Cytokine_Receptors,TGFb_Family_Member,TGFb_Family_Member_Receptor,Antigen_Processing_and_Presentation
CTD-2325P2.4	BCRSignalingPathway,Chemokines,Cytokines,Cytokine_Receptors,TGFb_Family_Member,Antimicrobials
CTD-2334D19.1	NaturalKiller_Cell_Cytotoxicity,Cytokine_Receptors,Cytokines,Antimicrobials,Chemokine_Receptors,TGFb_Family_Member
CTD-2349P21.10	TCRsignalingPathway,Antigen_Processing_and_Presentation,Chemokines,TGFb_Family_Member,Cytokines,Cytokine_Receptors
CTD-2376I4.1	Cytokines,Antigen_Processing_and_Presentation,Antimicrobials,Chemokine_Receptors,Cytokine_Receptors,NaturalKiller_Cell_Cytotoxicity
CTD-2506J14.1	Antimicrobials,Cytokine_Receptors,Antigen_Processing_and_Presentation,NaturalKiller_Cell_Cytotoxicity,Chemokine_Receptors,TCRsignalingPathway
CTD-2510F5.4	Cytokines,Antimicrobials,Antigen_Processing_and_Presentation,NaturalKiller_Cell_Cytotoxicity,TCRsignalingPathway,Cytokine_Receptors
CTD-2521M24.5	Antigen_Processing_and_Presentation,Antimicrobials,NaturalKiller_Cell_Cytotoxicity,TCRsignalingPathway,Cytokines,Cytokine_Receptors
CTD-2527I21.14	Antigen_Processing_and_Presentation,Antimicrobials,Chemokines,Cytokines,Cytokine_Receptors,TGFb_Family_Member
CTD-2528L19.6	Antimicrobials,Cytokine_Receptors,Cytokines,Chemokines,TCRsignalingPathway,Antigen_Processing_and_Presentation
CTD-2540B15.9	Antimicrobials,Chemokines,Cytokines,Cytokine_Receptors,NaturalKiller_Cell_Cytotoxicity,TCRsignalingPathway
CTD-2540L5.6	Antimicrobials,NaturalKiller_Cell_Cytotoxicity,Cytokine_Receptors,Chemokines,TCRsignalingPathway,Interleukins
CTD-2562G15.3	Antigen_Processing_and_Presentation,TGFb_Family_Member_Receptor,Chemokines,Cytokine_Receptors,Antimicrobials,NaturalKiller_Cell_Cytotoxicity
CTD-2600O9.2	Antigen_Processing_and_Presentation,NaturalKiller_Cell_Cytotoxicity,Antimicrobials,Chemokines,Cytokine_Receptors,Interleukins_Receptor
CTD-2619J13.14	Antimicrobials,Cytokines,Cytokine_Receptors,TCRsignalingPathway,TGFb_Family_Member,Chemokines
CTD-2619J13.27	Cytokines,Cytokine_Receptors,NaturalKiller_Cell_Cytotoxicity,TNF_Family_Members_Receptors,Chemokines,Antimicrobials
CTD-2647L4.4	Chemokines,Antigen_Processing_and_Presentation,Antimicrobials,Cytokine_Receptors,Cytokines,TGFb_Family_Member
CTD-2649C14.2	Cytokine_Receptors,Cytokines,Antimicrobials,Chemokines,Interleukins_Receptor,TNF_Family_Members_Receptors
CTD-2666L21.1	Antimicrobials,Chemokines,TGFb_Family_Member,Cytokine_Receptors,Antigen_Processing_and_Presentation,NaturalKiller_Cell_Cytotoxicity
CTD-3001H11.2	Chemokines,Cytokines,Cytokine_Receptors,Antimicrobials,Chemokine_Receptors,TNF_Family_Members_Receptors
CTD-3064H18.4	Cytokines,Antigen_Processing_and_Presentation,Antimicrobials,BCRSignalingPathway,Cytokine_Receptors,NaturalKiller_Cell_Cytotoxicity
CTD-3099C6.11	Cytokine_Receptors,TGFb_Family_Member,Chemokines,Chemokine_Receptors,Antimicrobials,Interleukins_Receptor
CTD-3099C6.9	Cytokines,Cytokine_Receptors,Chemokine_Receptors,Interleukins,Chemokines,NaturalKiller_Cell_Cytotoxicity
CTD-3157E16.1	Antimicrobials,Cytokine_Receptors,Antigen_Processing_and_Presentation,Cytokines,NaturalKiller_Cell_Cytotoxicity,TGFb_Family_Member
CTD-3179P9.1	Antimicrobials,Chemokines,Chemokine_Receptors,Cytokine_Receptors,TCRsignalingPathway,Cytokines
CTD-3203P2.3	Antimicrobials,Cytokine_Receptors,Interleukins_Receptor,NaturalKiller_Cell_Cytotoxicity,Cytokines,Chemokines
CYP17A1-AS1	Antigen_Processing_and_Presentation,Antimicrobials,BCRSignalingPathway,NaturalKiller_Cell_Cytotoxicity,Chemokine_Receptors,Cytokine_Receptors
DGCR11	Cytokines,Cytokine_Receptors,TCRsignalingPathway,TGFb_Family_Member,Antigen_Processing_and_Presentation,Antimicrobials
DKFZp434J0226	Antigen_Processing_and_Presentation,Antimicrobials,NaturalKiller_Cell_Cytotoxicity,Chemokines,Cytokines,Cytokine_Receptors
DNAJC9-AS1	Antimicrobials,Interleukins_Receptor,Cytokines,Interleukins,TGFb_Family_Member_Receptor,Cytokine_Receptors
DSCR4-IT1	Antimicrobials,Cytokine_Receptors,Antigen_Processing_and_Presentation,Chemokines,Cytokines,TGFb_Family_Member
DSG2-AS1	Antigen_Processing_and_Presentation,NaturalKiller_Cell_Cytotoxicity,Interleukins,Cytokine_Receptors,Chemokines,Cytokines
ELOVL2-AS1	NaturalKiller_Cell_Cytotoxicity,Antigen_Processing_and_Presentation,Antimicrobials,Cytokines,TGFb_Family_Member,Cytokine_Receptors
EP300-AS1	Antigen_Processing_and_Presentation,Antimicrobials,Chemokines,Cytokines,NaturalKiller_Cell_Cytotoxicity,Cytokine_Receptors
EPB41L4A-AS2	Antimicrobials,Cytokine_Receptors,Antigen_Processing_and_Presentation,Cytokines,TGFb_Family_Member,NaturalKiller_Cell_Cytotoxicity
FAM212B-AS1	Antigen_Processing_and_Presentation,Antimicrobials,NaturalKiller_Cell_Cytotoxicity,Interleukins_Receptor,TCRsignalingPathway,TGFb_Family_Member
FAM66B	Cytokines,Cytokine_Receptors,Interleukins_Receptor,TCRsignalingPathway,TGFb_Family_Member_Receptor,Antimicrobials
FEZF1-AS1	Antigen_Processing_and_Presentation,Antimicrobials,Cytokine_Receptors,TNF_Family_Members,NaturalKiller_Cell_Cytotoxicity,Cytokines
FGD5-AS1	TCRsignalingPathway,Antigen_Processing_and_Presentation,NaturalKiller_Cell_Cytotoxicity,Cytokine_Receptors,Cytokines,TNF_Family_Members_Receptors
FGF13-AS1	NaturalKiller_Cell_Cytotoxicity,Antimicrobials,Cytokines,Cytokine_Receptors,TGFb_Family_Member,TGFb_Family_Member_Receptor
FLJ37035	Antigen_Processing_and_Presentation,Antimicrobials,Cytokines,TGFb_Family_Member,Chemokines,Cytokine_Receptors
FOXP4-AS1	Cytokine_Receptors,Antimicrobials,NaturalKiller_Cell_Cytotoxicity,Cytokines,TCRsignalingPathway,TGFb_Family_Member
GPR123-AS1	TNF_Family_Members,Antigen_Processing_and_Presentation,Cytokines,NaturalKiller_Cell_Cytotoxicity,TCRsignalingPathway,TGFb_Family_Member
GS1-24F4.2	Antigen_Processing_and_Presentation,Antimicrobials,Chemokine_Receptors,Cytokine_Receptors,NaturalKiller_Cell_Cytotoxicity,Cytokines
HAGLROS	Antigen_Processing_and_Presentation,Antimicrobials,Chemokine_Receptors,Cytokine_Receptors,Interleukins_Receptor,NaturalKiller_Cell_Cytotoxicity
HELLPAR	NaturalKiller_Cell_Cytotoxicity,Cytokines,Antigen_Processing_and_Presentation,Cytokine_Receptors,Antimicrobials,Interleukins_Receptor
HOXC-AS1	Antimicrobials,Cytokine_Receptors,Antigen_Processing_and_Presentation,Cytokines,TGFb_Family_Member,Chemokines
HP09025	Antimicrobials,Cytokines,Cytokine_Receptors,Antigen_Processing_and_Presentation,Chemokines,TGFb_Family_Member
IBA57-AS1	Cytokines,Cytokine_Receptors,TGFb_Family_Member,Antigen_Processing_and_Presentation,Antimicrobials,NaturalKiller_Cell_Cytotoxicity
ID2-AS1	Antimicrobials,Chemokines,Cytokines,Cytokine_Receptors,TGFb_Family_Member,Antigen_Processing_and_Presentation
INTS6-AS1	Cytokines,TGFb_Family_Member,TGFb_Family_Member_Receptor,Cytokine_Receptors,Antimicrobials,Chemokines
KB-1562D12.1	Interleukins,NaturalKiller_Cell_Cytotoxicity,Cytokines,Cytokine_Receptors,Interferons,TCRsignalingPathway
KB-1572G7.2	Cytokines,Cytokine_Receptors,TGFb_Family_Member_Receptor,Antimicrobials,Chemokines,Interleukins_Receptor
KB-1732A1.1	Cytokines,Cytokine_Receptors,TGFb_Family_Member,Antigen_Processing_and_Presentation,Antimicrobials,NaturalKiller_Cell_Cytotoxicity
KB-1991G8.1	Antigen_Processing_and_Presentation,Cytokines,Cytokine_Receptors,TCRsignalingPathway,TGFb_Family_Member,Antimicrobials
KB-318B8.7	Cytokine_Receptors,Antigen_Processing_and_Presentation,Cytokines,Antimicrobials,Chemokines,NaturalKiller_Cell_Cytotoxicity
KB-431C1.5	Cytokines,NaturalKiller_Cell_Cytotoxicity,TCRsignalingPathway,Cytokine_Receptors,Antigen_Processing_and_Presentation,Antimicrobials
KCNMB2-AS1	Antimicrobials,Cytokine_Receptors,TGFb_Family_Member_Receptor,Cytokines,TCRsignalingPathway,TGFb_Family_Member
KIF9-AS1	Antimicrobials,Cytokine_Receptors,TGFb_Family_Member_Receptor,Chemokines,Cytokines,Interleukins_Receptor
KLF3-AS1	Antigen_Processing_and_Presentation,Cytokines,Cytokine_Receptors,TGFb_Family_Member,TGFb_Family_Member_Receptor,Antimicrobials
KMT2E-AS1	Antigen_Processing_and_Presentation,Interleukins,Antimicrobials,NaturalKiller_Cell_Cytotoxicity,Cytokines,Interleukins_Receptor
KRTAP5-AS1	Antigen_Processing_and_Presentation,Chemokines,Cytokine_Receptors,TCRsignalingPathway,Antimicrobials,Cytokines
LENG8-AS1	Antigen_Processing_and_Presentation,Antimicrobials,NaturalKiller_Cell_Cytotoxicity,TGFb_Family_Member_Receptor,Cytokine_Receptors,Interleukins_Receptor
LIFR-AS1	Cytokines,Cytokine_Receptors,Antigen_Processing_and_Presentation,Antimicrobials,NaturalKiller_Cell_Cytotoxicity,TGFb_Family_Member_Receptor
LINC00176	Antigen_Processing_and_Presentation,Antimicrobials,BCRSignalingPathway,Chemokine_Receptors,Cytokine_Receptors,NaturalKiller_Cell_Cytotoxicity
LINC00202-1	Cytokines,Cytokine_Receptors,TGFb_Family_Member,Antigen_Processing_and_Presentation,Antimicrobials,Interleukins_Receptor
LINC00330	BCRSignalingPathway,Cytokines,Cytokine_Receptors,TGFb_Family_Member,Antigen_Processing_and_Presentation,Antimicrobials
LINC00467	Antimicrobials,Chemokines,Cytokines,Cytokine_Receptors,Interleukins_Receptor,NaturalKiller_Cell_Cytotoxicity
LINC00472	Antigen_Processing_and_Presentation,Interleukins_Receptor,NaturalKiller_Cell_Cytotoxicity,Cytokines,Cytokine_Receptors,TGFb_Family_Member
LINC00491	Antigen_Processing_and_Presentation,Antimicrobials,Cytokine_Receptors,Interferons,Cytokines,NaturalKiller_Cell_Cytotoxicity
LINC00494	Cytokine_Receptors,Antimicrobials,Chemokine_Receptors,TCRsignalingPathway,NaturalKiller_Cell_Cytotoxicity,TGFb_Family_Member_Receptor
LINC00624	Cytokines,TGFb_Family_Member,Cytokine_Receptors,Antigen_Processing_and_Presentation,Antimicrobials,NaturalKiller_Cell_Cytotoxicity
LINC00652	Antigen_Processing_and_Presentation,Antimicrobials,Chemokines,Cytokines,Cytokine_Receptors,TGFb_Family_Member
LINC00657	Cytokines,NaturalKiller_Cell_Cytotoxicity,Cytokine_Receptors,TGFb_Family_Member,TGFb_Family_Member_Receptor,Chemokines
LINC00659	Antimicrobials,Interleukins_Receptor,NaturalKiller_Cell_Cytotoxicity,Chemokines,Cytokines,TCRsignalingPathway
LINC00891	Chemokines,Cytokines,NaturalKiller_Cell_Cytotoxicity,Antigen_Processing_and_Presentation,Cytokine_Receptors,TCRsignalingPathway
LINC00893	Antimicrobials,Antigen_Processing_and_Presentation,Chemokines,Cytokines,Cytokine_Receptors,Interleukins_Receptor
LINC00908	Cytokines,Cytokine_Receptors,Antigen_Processing_and_Presentation,Antimicrobials,Chemokines,TGFb_Family_Member
LINC00924	Cytokines,Cytokine_Receptors,Antimicrobials,Chemokines,Chemokine_Receptors,Interleukins_Receptor
LINC01116	Antigen_Processing_and_Presentation,Antimicrobials,Cytokine_Receptors,Cytokines,TGFb_Family_Member,Chemokines
LINC01184	TCRsignalingPathway,Chemokines,Cytokines,Cytokine_Receptors,TGFb_Family_Member,Antimicrobials
LINC01305	Antimicrobials,Interleukins_Receptor,NaturalKiller_Cell_Cytotoxicity,TNF_Family_Members_Receptors,Antigen_Processing_and_Presentation,TCRsignalingPathway
LINC01338	Cytokine_Receptors,Cytokines,Antigen_Processing_and_Presentation,Antimicrobials,Chemokine_Receptors,Interleukins_Receptor
LINC01351	Chemokine_Receptors,TGFb_Family_Member,Antigen_Processing_and_Presentation,Antimicrobials,Cytokine_Receptors,NaturalKiller_Cell_Cytotoxicity
LINC01353	Cytokine_Receptors,TGFb_Family_Member_Receptor,Antimicrobials,Chemokines,Cytokines,TCRsignalingPathway
LINC01354	Antimicrobials,Chemokines,Cytokines,Cytokine_Receptors,TGFb_Family_Member,Interleukins_Receptor
LINC01508	Antimicrobials,Cytokines,Cytokine_Receptors,Antigen_Processing_and_Presentation,TCRsignalingPathway,TGFb_Family_Member
LINC01573	Cytokine_Receptors,NaturalKiller_Cell_Cytotoxicity,Chemokines,Cytokines,TCRsignalingPathway,TGFb_Family_Member
LRRC3-AS1	TGFb_Family_Member_Receptor,Antigen_Processing_and_Presentation,Cytokines,TCRsignalingPathway,TGFb_Family_Member,Cytokine_Receptors
MALAT1	Antigen_Processing_and_Presentation,Chemokines,Cytokines,Cytokine_Receptors,TGFb_Family_Member,TCRsignalingPathway
MBNL1-AS1	Cytokines,Cytokine_Receptors,Antimicrobials,Chemokines,TGFb_Family_Member,TGFb_Family_Member_Receptor
MIR99AHG	Antigen_Processing_and_Presentation,Antimicrobials,Chemokine_Receptors,Cytokine_Receptors,Cytokines,TGFb_Family_Member
MKX-AS1	Cytokine_Receptors,Cytokines,Antigen_Processing_and_Presentation,Antimicrobials,NaturalKiller_Cell_Cytotoxicity,TNF_Family_Members_Receptors
MORF4L2-AS1	Antigen_Processing_and_Presentation,Antimicrobials,Chemokines,Cytokines,Cytokine_Receptors,TGFb_Family_Member_Receptor
N4BP2L2-IT2	Cytokines,Antigen_Processing_and_Presentation,Antimicrobials,Chemokines,Cytokine_Receptors,NaturalKiller_Cell_Cytotoxicity
NCAM1-AS1	Antigen_Processing_and_Presentation,Antimicrobials,NaturalKiller_Cell_Cytotoxicity,TGFb_Family_Member,Cytokine_Receptors,Cytokines
NDUFA6-AS1	Antigen_Processing_and_Presentation,Antimicrobials,NaturalKiller_Cell_Cytotoxicity,Chemokines,Cytokines,Cytokine_Receptors
NPSR1-AS1	Antigen_Processing_and_Presentation,Antimicrobials,Chemokines,Cytokines,Cytokine_Receptors,NaturalKiller_Cell_Cytotoxicity
NPTN-IT1	Antimicrobials,Cytokines,Antigen_Processing_and_Presentation,Cytokine_Receptors,Chemokines,NaturalKiller_Cell_Cytotoxicity
OGFRP1	Cytokines,Cytokine_Receptors,TGFb_Family_Member,Antimicrobials,Chemokines,Interleukins_Receptor
OSMR-AS1	Antigen_Processing_and_Presentation,Antimicrobials,NaturalKiller_Cell_Cytotoxicity,Chemokine_Receptors,Chemokines,TGFb_Family_Member_Receptor
OVCH1-AS1	Antigen_Processing_and_Presentation,Antimicrobials,Cytokine_Receptors,TCRsignalingPathway,Cytokines,TGFb_Family_Member
OVOL1-AS1	Interleukins,Antigen_Processing_and_Presentation,Antimicrobials,Cytokine_Receptors,Cytokines,TGFb_Family_Member
P3H2-AS1	Cytokine_Receptors,Antigen_Processing_and_Presentation,Antimicrobials,Cytokines,NaturalKiller_Cell_Cytotoxicity,Chemokines
PCAT7	Antigen_Processing_and_Presentation,Antimicrobials,NaturalKiller_Cell_Cytotoxicity,Cytokines,Cytokine_Receptors,TGFb_Family_Member
PCOLCE-AS1	Cytokines,Cytokine_Receptors,TGFb_Family_Member,Antimicrobials,Chemokines,Interleukins_Receptor
PTOV1-AS1	Antigen_Processing_and_Presentation,Antimicrobials,BCRSignalingPathway,Chemokine_Receptors,NaturalKiller_Cell_Cytotoxicity,Cytokine_Receptors
PTOV1-AS2	NaturalKiller_Cell_Cytotoxicity,Interleukins,Antigen_Processing_and_Presentation,Antimicrobials,Cytokines,Cytokine_Receptors
RAD51-AS1	Cytokine_Receptors,NaturalKiller_Cell_Cytotoxicity,Cytokines,TGFb_Family_Member,Antigen_Processing_and_Presentation,Antimicrobials
RBMS3-AS3	Cytokine_Receptors,Antimicrobials,Cytokines,Chemokines,Antigen_Processing_and_Presentation,Interleukins_Receptor
RNU6ATAC35P	Antigen_Processing_and_Presentation,Antimicrobials,NaturalKiller_Cell_Cytotoxicity,Cytokines,Cytokine_Receptors,Chemokine_Receptors
RP1-102E24.8	Cytokines,Cytokine_Receptors,TGFb_Family_Member,Antigen_Processing_and_Presentation,NaturalKiller_Cell_Cytotoxicity,Chemokine_Receptors
RP1-151F17.1	Cytokines,Cytokine_Receptors,Antimicrobials,Antigen_Processing_and_Presentation,NaturalKiller_Cell_Cytotoxicity,TCRsignalingPathway
RP1-159A19.4	TGFb_Family_Member_Receptor,Antigen_Processing_and_Presentation,Antimicrobials,Cytokine_Receptors,NaturalKiller_Cell_Cytotoxicity,Cytokines
RP1-170O19.17	Cytokine_Receptors,Antigen_Processing_and_Presentation,Antimicrobials,Cytokines,NaturalKiller_Cell_Cytotoxicity,Interleukins_Receptor
RP1-198K11.5	Antimicrobials,Cytokines,Chemokines,Cytokine_Receptors,NaturalKiller_Cell_Cytotoxicity,Antigen_Processing_and_Presentation
RP1-207H1.3	Antimicrobials,Chemokine_Receptors,Cytokine_Receptors,Interleukins_Receptor,NaturalKiller_Cell_Cytotoxicity,TCRsignalingPathway
RP1-261G23.5	Cytokines,Cytokine_Receptors,TCRsignalingPathway,TGFb_Family_Member,TGFb_Family_Member_Receptor,Chemokines
RP1-317E23.3	TGFb_Family_Member,Antimicrobials,Chemokines,Cytokines,Cytokine_Receptors,BCRSignalingPathway
RP1-68D18.4	Antimicrobials,Cytokines,Antigen_Processing_and_Presentation,Cytokine_Receptors,Interleukins,NaturalKiller_Cell_Cytotoxicity
RP11-1000B6.3	Cytokines,TGFb_Family_Member,Cytokine_Receptors,Interleukins_Receptor,TCRsignalingPathway,TGFb_Family_Member_Receptor
RP11-102G14.1	Cytokines,TCRsignalingPathway,TGFb_Family_Member,Antigen_Processing_and_Presentation,Antimicrobials,Cytokine_Receptors
RP11-1069G10.1	Cytokines,Cytokine_Receptors,Antigen_Processing_and_Presentation,Antimicrobials,TGFb_Family_Member_Receptor,Chemokines
RP11-1070A24.2	Antimicrobials,Antigen_Processing_and_Presentation,NaturalKiller_Cell_Cytotoxicity,Cytokines,TCRsignalingPathway,TGFb_Family_Member
RP11-109D9.4	Interleukins,Chemokines,Cytokines,NaturalKiller_Cell_Cytotoxicity,Antimicrobials,Cytokine_Receptors
RP11-1101H11.1	BCRSignalingPathway,Interleukins_Receptor,Chemokines,Cytokines,Antimicrobials,Cytokine_Receptors
RP11-110I1.12	Antimicrobials,Antigen_Processing_and_Presentation,Chemokine_Receptors,Cytokine_Receptors,Chemokines,Interleukins_Receptor
RP11-1113L8.1	Antimicrobials,Cytokines,TCRsignalingPathway,TGFb_Family_Member,Antigen_Processing_and_Presentation,Cytokine_Receptors
RP11-1114A5.4	Cytokine_Receptors,Antimicrobials,Chemokines,Cytokines,Interleukins_Receptor,TCRsignalingPathway
RP11-114N19.3	Antigen_Processing_and_Presentation,Antimicrobials,Chemokines,Cytokines,Cytokine_Receptors,Interleukins_Receptor
RP11-121C2.2	Antigen_Processing_and_Presentation,Chemokines,Cytokines,Cytokine_Receptors,TGFb_Family_Member,NaturalKiller_Cell_Cytotoxicity
RP11-122K13.7	Cytokines,Cytokine_Receptors,TGFb_Family_Member,TGFb_Family_Member_Receptor,Antigen_Processing_and_Presentation,Antimicrobials
RP11-124N14.3	Antigen_Processing_and_Presentation,Antimicrobials,Chemokine_Receptors,Interleukins_Receptor,NaturalKiller_Cell_Cytotoxicity,Cytokine_Receptors
RP11-1275H24.2	Cytokine_Receptors,Chemokines,Cytokines,TGFb_Family_Member_Receptor,Antimicrobials,Interleukins_Receptor
RP11-1275H24.3	Cytokines,Cytokine_Receptors,TCRsignalingPathway,TGFb_Family_Member,Chemokines,Antimicrobials
RP11-127I20.5	Antigen_Processing_and_Presentation,Antimicrobials,NaturalKiller_Cell_Cytotoxicity,Cytokine_Receptors,Interferons_Receptor,Interleukins_Receptor
RP11-1376P16.2	Antigen_Processing_and_Presentation,Antimicrobials,Cytokines,TGFb_Family_Member,Interleukins_Receptor,Cytokine_Receptors
RP11-1391J7.1	Antigen_Processing_and_Presentation,Antimicrobials,Cytokine_Receptors,Chemokines,TCRsignalingPathway,TGFb_Family_Member_Receptor
RP11-143K11.7	Cytokines,TCRsignalingPathway,Antimicrobials,Chemokines,Cytokine_Receptors,Interleukins_Receptor
RP11-147L13.11	Antimicrobials,Cytokines,Cytokine_Receptors,TGFb_Family_Member,TGFb_Family_Member_Receptor,NaturalKiller_Cell_Cytotoxicity
RP11-147L13.12	Antimicrobials,Chemokines,Cytokines,Cytokine_Receptors,TGFb_Family_Member,NaturalKiller_Cell_Cytotoxicity
RP11-148O21.3	Antigen_Processing_and_Presentation,Antimicrobials,BCRSignalingPathway,Chemokine_Receptors,Cytokine_Receptors,NaturalKiller_Cell_Cytotoxicity
RP11-149I23.3	Antigen_Processing_and_Presentation,Antimicrobials,NaturalKiller_Cell_Cytotoxicity,Cytokine_Receptors,Cytokines,TGFb_Family_Member
RP11-149I9.2	Antimicrobials,Chemokine_Receptors,Cytokine_Receptors,NaturalKiller_Cell_Cytotoxicity,Chemokines,Cytokines
RP11-156P1.3	Antimicrobials,Antigen_Processing_and_Presentation,Cytokine_Receptors,NaturalKiller_Cell_Cytotoxicity,TGFb_Family_Member,TGFb_Family_Member_Receptor
RP11-159G9.5	Antimicrobials,Chemokine_Receptors,Cytokine_Receptors,Chemokines,Cytokines,Interleukins_Receptor
RP11-159N11.3	Antigen_Processing_and_Presentation,Cytokines,NaturalKiller_Cell_Cytotoxicity,Antimicrobials,Chemokines,Cytokine_Receptors
RP11-15A1.3	Antigen_Processing_and_Presentation,Antimicrobials,Cytokines,NaturalKiller_Cell_Cytotoxicity,Cytokine_Receptors,Chemokines
RP11-166P13.3	Antimicrobials,Chemokines,Cytokines,Cytokine_Receptors,Interleukins_Receptor,NaturalKiller_Cell_Cytotoxicity
RP11-16N11.2	Antigen_Processing_and_Presentation,Antimicrobials,Chemokines,Cytokines,Cytokine_Receptors,NaturalKiller_Cell_Cytotoxicity
RP11-173C1.1	Cytokines,Cytokine_Receptors,TGFb_Family_Member,Chemokines,Antigen_Processing_and_Presentation,NaturalKiller_Cell_Cytotoxicity
RP11-196G18.22	Cytokines,Antigen_Processing_and_Presentation,Cytokine_Receptors,TGFb_Family_Member,NaturalKiller_Cell_Cytotoxicity,Antimicrobials
RP11-19O2.2	Antigen_Processing_and_Presentation,Antimicrobials,NaturalKiller_Cell_Cytotoxicity,Cytokines,Cytokine_Receptors,Chemokines
RP11-203J24.9	Antimicrobials,Chemokines,Cytokines,Cytokine_Receptors,NaturalKiller_Cell_Cytotoxicity,Antigen_Processing_and_Presentation
RP11-203M5.7	Antigen_Processing_and_Presentation,Antimicrobials,Chemokines,Cytokines,NaturalKiller_Cell_Cytotoxicity,Cytokine_Receptors
RP11-206L10.2	Cytokine_Receptors,Antimicrobials,Antigen_Processing_and_Presentation,Cytokines,NaturalKiller_Cell_Cytotoxicity,TGFb_Family_Member
RP11-212I21.4	Antigen_Processing_and_Presentation,Antimicrobials,BCRSignalingPathway,Cytokine_Receptors,NaturalKiller_Cell_Cytotoxicity,TGFb_Family_Member_Receptor
RP11-21L23.3	Cytokine_Receptors,Antimicrobials,Antigen_Processing_and_Presentation,TCRsignalingPathway,Cytokines,TGFb_Family_Member_Receptor
RP11-225H22.4	Antigen_Processing_and_Presentation,Antimicrobials,Cytokines,Cytokine_Receptors,NaturalKiller_Cell_Cytotoxicity,Chemokines
RP11-227D2.3	Antigen_Processing_and_Presentation,Antimicrobials,Cytokines,Cytokine_Receptors,Interleukins_Receptor,NaturalKiller_Cell_Cytotoxicity
RP11-228B15.4	Chemokines,Chemokine_Receptors,Cytokines,Cytokine_Receptors,TGFb_Family_Member,TGFb_Family_Member_Receptor
RP11-234K24.6	TNF_Family_Members_Receptors,Antigen_Processing_and_Presentation,Antimicrobials,Chemokine_Receptors,Cytokine_Receptors,NaturalKiller_Cell_Cytotoxicity
RP11-23J9.4	Antigen_Processing_and_Presentation,Antimicrobials,Chemokine_Receptors,Cytokine_Receptors,Chemokines,Cytokines
RP11-240D10.4	Antigen_Processing_and_Presentation,Interleukins_Receptor,NaturalKiller_Cell_Cytotoxicity,Antimicrobials,Chemokine_Receptors,Cytokine_Receptors
RP11-242D8.1	Antimicrobials,Cytokines,Antigen_Processing_and_Presentation,NaturalKiller_Cell_Cytotoxicity,TGFb_Family_Member,Cytokine_Receptors
RP11-248G5.9	Cytokines,Cytokine_Receptors,TGFb_Family_Member,Antigen_Processing_and_Presentation,Antimicrobials,NaturalKiller_Cell_Cytotoxicity
RP11-253M7.1	Antimicrobials,Chemokines,Cytokines,Cytokine_Receptors,TGFb_Family_Member,TGFb_Family_Member_Receptor
RP11-256I23.1	Antigen_Processing_and_Presentation,Antimicrobials,Chemokines,Cytokines,Cytokine_Receptors,NaturalKiller_Cell_Cytotoxicity
RP11-264K23.1	Antigen_Processing_and_Presentation,Antimicrobials,Chemokine_Receptors,Cytokines,Cytokine_Receptors,NaturalKiller_Cell_Cytotoxicity
RP11-264M12.2	Chemokines,Cytokine_Receptors,Antigen_Processing_and_Presentation,Antimicrobials,TCRsignalingPathway,NaturalKiller_Cell_Cytotoxicity
RP11-27N21.3	Antimicrobials,Chemokines,Chemokine_Receptors,Cytokines,Cytokine_Receptors,NaturalKiller_Cell_Cytotoxicity
RP11-284F21.10	Interleukins,Antigen_Processing_and_Presentation,Cytokines,Cytokine_Receptors,Antimicrobials,Chemokines
RP11-284F21.7	Antigen_Processing_and_Presentation,Antimicrobials,BCRSignalingPathway,NaturalKiller_Cell_Cytotoxicity,Cytokines,Cytokine_Receptors
RP11-295G20.2	Cytokine_Receptors,Cytokines,Antimicrobials,TGFb_Family_Member,BCRSignalingPathway,NaturalKiller_Cell_Cytotoxicity
RP11-295M3.4	Chemokines,Antigen_Processing_and_Presentation,Antimicrobials,Cytokines,Cytokine_Receptors,TGFb_Family_Member
RP11-295P9.8	Antigen_Processing_and_Presentation,NaturalKiller_Cell_Cytotoxicity,Chemokine_Receptors,Cytokine_Receptors,Chemokines,TCRsignalingPathway
RP11-297C4.1	Antigen_Processing_and_Presentation,Antimicrobials,Chemokine_Receptors,Cytokine_Receptors,Cytokines,Chemokines
RP11-297C4.3	Antigen_Processing_and_Presentation,Antimicrobials,Cytokines,Cytokine_Receptors,TGFb_Family_Member,TGFb_Family_Member_Receptor
RP11-301G7.1	Antigen_Processing_and_Presentation,Cytokine_Receptors,NaturalKiller_Cell_Cytotoxicity,Antimicrobials,Chemokines,Cytokines
RP11-301L8.2	Cytokines,Cytokine_Receptors,Antigen_Processing_and_Presentation,TGFb_Family_Member,Antimicrobials,NaturalKiller_Cell_Cytotoxicity
RP11-303E16.2	Antigen_Processing_and_Presentation,Cytokine_Receptors,NaturalKiller_Cell_Cytotoxicity,Antimicrobials,TCRsignalingPathway,Chemokines
RP11-304L19.11	Antimicrobials,TGFb_Family_Member_Receptor,Chemokines,Cytokines,NaturalKiller_Cell_Cytotoxicity,Cytokine_Receptors
RP11-304L19.12	Antimicrobials,Cytokines,Cytokine_Receptors,Interleukins_Receptor,Antigen_Processing_and_Presentation,Chemokine_Receptors
RP11-305L7.1	Antigen_Processing_and_Presentation,Antimicrobials,Cytokines,Cytokine_Receptors,NaturalKiller_Cell_Cytotoxicity,TCRsignalingPathway
RP11-305O6.3	Antigen_Processing_and_Presentation,Antimicrobials,Chemokine_Receptors,Cytokine_Receptors,Interleukins_Receptor,TNF_Family_Members_Receptors
RP11-307B6.3	Antigen_Processing_and_Presentation,Antimicrobials,Chemokine_Receptors,NaturalKiller_Cell_Cytotoxicity,Cytokines,Cytokine_Receptors
RP11-30P6.6	Antimicrobials,Chemokines,Cytokines,Cytokine_Receptors,NaturalKiller_Cell_Cytotoxicity,TGFb_Family_Member
RP11-325K4.2	Antimicrobials,Chemokine_Receptors,Cytokine_Receptors,TGFb_Family_Member_Receptor,BCRSignalingPathway,Cytokines
RP11-326C3.15	Antigen_Processing_and_Presentation,NaturalKiller_Cell_Cytotoxicity,Antimicrobials,Chemokines,Cytokines,Cytokine_Receptors
RP11-329E24.6	Antigen_Processing_and_Presentation,Antimicrobials,Cytokine_Receptors,NaturalKiller_Cell_Cytotoxicity,Chemokine_Receptors,TCRsignalingPathway
RP11-330O11.3	Antimicrobials,Chemokines,Cytokines,Chemokine_Receptors,Cytokine_Receptors,NaturalKiller_Cell_Cytotoxicity
RP11-334C17.5	Antimicrobials,TGFb_Family_Member_Receptor,Antigen_Processing_and_Presentation,Chemokine_Receptors,Cytokine_Receptors,Cytokines
RP11-334C17.6	TGFb_Family_Member,Cytokines,Antimicrobials,Chemokines,Cytokine_Receptors,Interleukins_Receptor
RP11-337C18.8	Antigen_Processing_and_Presentation,NaturalKiller_Cell_Cytotoxicity,Interleukins_Receptor,Cytokines,Cytokine_Receptors,TGFb_Family_Member_Receptor
RP11-33O4.1	Cytokine_Receptors,TGFb_Family_Member_Receptor,Antimicrobials,Cytokines,Interleukins_Receptor,TGFb_Family_Member
RP11-342K6.2	Antimicrobials,Cytokine_Receptors,Antigen_Processing_and_Presentation,NaturalKiller_Cell_Cytotoxicity,TGFb_Family_Member,TGFb_Family_Member_Receptor
RP11-343B18.2	Antigen_Processing_and_Presentation,Antimicrobials,Chemokines,Cytokines,NaturalKiller_Cell_Cytotoxicity,Cytokine_Receptors
RP11-348F1.2	Cytokines,Cytokine_Receptors,BCRSignalingPathway,TGFb_Family_Member,Antigen_Processing_and_Presentation,NaturalKiller_Cell_Cytotoxicity
RP11-348J12.5	Antigen_Processing_and_Presentation,Antimicrobials,Cytokine_Receptors,NaturalKiller_Cell_Cytotoxicity,Interleukins_Receptor,TCRsignalingPathway
RP11-348N5.7	Antigen_Processing_and_Presentation,Antimicrobials,Chemokines,Cytokines,NaturalKiller_Cell_Cytotoxicity,Cytokine_Receptors
RP11-348P10.2	Antimicrobials,Cytokine_Receptors,Cytokines,TGFb_Family_Member_Receptor,Antigen_Processing_and_Presentation,NaturalKiller_Cell_Cytotoxicity
RP11-34A14.3	Cytokine_Receptors,TGFb_Family_Member_Receptor,Antimicrobials,Chemokines,Cytokines,Interferons_Receptor
RP11-350A1.1	Antimicrobials,Chemokines,Chemokine_Receptors,Cytokine_Receptors,Interleukins_Receptor,NaturalKiller_Cell_Cytotoxicity
RP11-352M15.2	Chemokine_Receptors,Antimicrobials,Chemokines,Cytokines,TCRsignalingPathway,Antigen_Processing_and_Presentation
RP11-355N15.1	Antigen_Processing_and_Presentation,NaturalKiller_Cell_Cytotoxicity,TCRsignalingPathway,Chemokines,Cytokines,Cytokine_Receptors
RP11-359B12.2	Antimicrobials,Antigen_Processing_and_Presentation,Cytokines,Cytokine_Receptors,TCRsignalingPathway,TGFb_Family_Member
RP11-35J10.7	Cytokines,Cytokine_Receptors,Antimicrobials,Antigen_Processing_and_Presentation,NaturalKiller_Cell_Cytotoxicity,TGFb_Family_Member_Receptor
RP11-363E7.4	Antigen_Processing_and_Presentation,Antimicrobials,Cytokines,Cytokine_Receptors,TGFb_Family_Member,Chemokines
RP11-366F6.2	Cytokine_Receptors,Antimicrobials,Interleukins_Receptor,Antigen_Processing_and_Presentation,Cytokines,TGFb_Family_Member
RP11-366L20.2	Antigen_Processing_and_Presentation,Antimicrobials,NaturalKiller_Cell_Cytotoxicity,Cytokine_Receptors,Cytokines,TGFb_Family_Member
RP11-370I10.12	Cytokine_Receptors,Antimicrobials,Interleukins_Receptor,Antigen_Processing_and_Presentation,Interleukins,TGFb_Family_Member_Receptor
RP11-379B8.1	Cytokines,Cytokine_Receptors,TGFb_Family_Member,Antimicrobials,Chemokines,Interleukins_Receptor
RP11-37B2.1	Antigen_Processing_and_Presentation,Antimicrobials,Chemokine_Receptors,Interleukins_Receptor,NaturalKiller_Cell_Cytotoxicity,Cytokines
RP11-380J14.1	Antimicrobials,Chemokines,Cytokines,Cytokine_Receptors,NaturalKiller_Cell_Cytotoxicity,Antigen_Processing_and_Presentation
RP11-386G11.5	Cytokine_Receptors,Antigen_Processing_and_Presentation,Chemokines,Cytokines,TGFb_Family_Member,Interferons
RP11-387A1.5	NaturalKiller_Cell_Cytotoxicity,Antimicrobials,Antigen_Processing_and_Presentation,Interleukins_Receptor,Cytokine_Receptors,BCRSignalingPathway
RP11-388P9.2	BCRSignalingPathway,Antigen_Processing_and_Presentation,Chemokine_Receptors,NaturalKiller_Cell_Cytotoxicity,Cytokines,Chemokines
RP11-38J22.3	Antimicrobials,NaturalKiller_Cell_Cytotoxicity,Antigen_Processing_and_Presentation,Chemokines,Cytokines,Cytokine_Receptors
RP11-38L15.3	Antigen_Processing_and_Presentation,Antimicrobials,Cytokine_Receptors,TGFb_Family_Member_Receptor,NaturalKiller_Cell_Cytotoxicity,Cytokines
RP11-392P7.6	NaturalKiller_Cell_Cytotoxicity,TCRsignalingPathway,Antimicrobials,Chemokines,Cytokines,Cytokine_Receptors
RP11-394I13.1	Antimicrobials,BCRSignalingPathway,Chemokines,Cytokines,Cytokine_Receptors,TGFb_Family_Member
RP11-394O4.5	Cytokines,Cytokine_Receptors,Antimicrobials,TGFb_Family_Member,TGFb_Family_Member_Receptor,Chemokines
RP11-395N3.2	NaturalKiller_Cell_Cytotoxicity,Antimicrobials,Cytokines,Cytokine_Receptors,Antigen_Processing_and_Presentation,TGFb_Family_Member
RP11-3B12.2	Cytokines,Cytokine_Receptors,TGFb_Family_Member,TGFb_Family_Member_Receptor,Antigen_Processing_and_Presentation,Antimicrobials
RP11-3D4.2	Antigen_Processing_and_Presentation,Antimicrobials,Cytokine_Receptors,Cytokines,TGFb_Family_Member,BCRSignalingPathway
RP11-3P17.5	Antigen_Processing_and_Presentation,Chemokine_Receptors,Antimicrobials,Cytokines,Cytokine_Receptors,Interleukins
RP11-400F19.18	Antigen_Processing_and_Presentation,TCRsignalingPathway,Antimicrobials,Chemokines,NaturalKiller_Cell_Cytotoxicity,Cytokine_Receptors
RP11-400F19.6	Cytokine_Receptors,Cytokines,TGFb_Family_Member,NaturalKiller_Cell_Cytotoxicity,Antigen_Processing_and_Presentation,Antimicrobials
RP11-401P9.6	Cytokine_Receptors,Antigen_Processing_and_Presentation,Antimicrobials,NaturalKiller_Cell_Cytotoxicity,Chemokines,Cytokines
RP11-407G23.7	Antimicrobials,Chemokines,Chemokine_Receptors,Cytokines,Cytokine_Receptors,TCRsignalingPathway
RP11-411K7.1	Antigen_Processing_and_Presentation,Antimicrobials,Chemokines,NaturalKiller_Cell_Cytotoxicity,Cytokine_Receptors,Interleukins
RP11-422N16.3	NaturalKiller_Cell_Cytotoxicity,Cytokine_Receptors,Interferons,TGFb_Family_Member,Cytokines,Antimicrobials
RP11-425A6.5	Antigen_Processing_and_Presentation,Antimicrobials,Cytokines,Cytokine_Receptors,TGFb_Family_Member,NaturalKiller_Cell_Cytotoxicity
RP11-428J1.5	Cytokines,Chemokines,Interleukins_Receptor,Antigen_Processing_and_Presentation,Interleukins,Cytokine_Receptors
RP11-429K17.1	Cytokines,Cytokine_Receptors,Antigen_Processing_and_Presentation,Antimicrobials,Chemokines,NaturalKiller_Cell_Cytotoxicity
RP11-430B1.2	TCRsignalingPathway,Antimicrobials,Chemokine_Receptors,Cytokines,TGFb_Family_Member,Antigen_Processing_and_Presentation
RP11-430C7.4	Antigen_Processing_and_Presentation,Antimicrobials,Chemokine_Receptors,NaturalKiller_Cell_Cytotoxicity,Cytokine_Receptors,TNF_Family_Members
RP11-435O5.5	Cytokines,Cytokine_Receptors,TGFb_Family_Member,TCRsignalingPathway,Chemokines,Antimicrobials
RP11-435O5.7	Antimicrobials,Chemokines,Chemokine_Receptors,Cytokines,Cytokine_Receptors,Interleukins_Receptor
RP11-436K8.1	Antigen_Processing_and_Presentation,Cytokines,Cytokine_Receptors,NaturalKiller_Cell_Cytotoxicity,TCRsignalingPathway,TGFb_Family_Member
RP11-439C15.4	Antigen_Processing_and_Presentation,Antimicrobials,Chemokines,NaturalKiller_Cell_Cytotoxicity,Chemokine_Receptors,Cytokines
RP11-439E19.9	Cytokines,Cytokine_Receptors,NaturalKiller_Cell_Cytotoxicity,TCRsignalingPathway,TGFb_Family_Member,TGFb_Family_Member_Receptor
RP11-440L14.4	Antigen_Processing_and_Presentation,Antimicrobials,Chemokines,Cytokines,BCRSignalingPathway,Cytokine_Receptors
RP11-442N24__B.1	Chemokines,Cytokines,TGFb_Family_Member,Antimicrobials,Cytokine_Receptors,Interleukins_Receptor
RP11-445O3.2	BCRSignalingPathway,Chemokines,Cytokines,Cytokine_Receptors,TGFb_Family_Member,TGFb_Family_Member_Receptor
RP11-449P15.2	Antigen_Processing_and_Presentation,Cytokine_Receptors,Antimicrobials,Cytokines,TGFb_Family_Member_Receptor,Chemokines
RP11-44N12.5	BCRSignalingPathway,Antigen_Processing_and_Presentation,NaturalKiller_Cell_Cytotoxicity,Cytokines,Cytokine_Receptors,Antimicrobials
RP11-451B8.1	Antigen_Processing_and_Presentation,Cytokines,Cytokine_Receptors,TGFb_Family_Member,Chemokines,Interferons
RP11-452L6.1	Antigen_Processing_and_Presentation,Antimicrobials,BCRSignalingPathway,Cytokine_Receptors,NaturalKiller_Cell_Cytotoxicity,Chemokine_Receptors
RP11-452L6.7	Antimicrobials,Chemokines,Cytokines,Cytokine_Receptors,Interleukins_Receptor,NaturalKiller_Cell_Cytotoxicity
RP11-458F8.4	Chemokine_Receptors,TCRsignalingPathway,Cytokines,Cytokine_Receptors,TGFb_Family_Member,Antimicrobials
RP11-461O7.1	Cytokine_Receptors,Antigen_Processing_and_Presentation,Antimicrobials,Cytokines,Chemokines,NaturalKiller_Cell_Cytotoxicity
RP11-462G12.2	Antigen_Processing_and_Presentation,Antimicrobials,Chemokines,Cytokines,Cytokine_Receptors,NaturalKiller_Cell_Cytotoxicity
RP11-468N14.13	Antigen_Processing_and_Presentation,Cytokines,Cytokine_Receptors,NaturalKiller_Cell_Cytotoxicity,TCRsignalingPathway,TGFb_Family_Member
RP11-477D19.2	Cytokines,Cytokine_Receptors,TCRsignalingPathway,TGFb_Family_Member,Antigen_Processing_and_Presentation,Interleukins_Receptor
RP11-479J7.2	Antigen_Processing_and_Presentation,Antimicrobials,Cytokines,Cytokine_Receptors,NaturalKiller_Cell_Cytotoxicity,TNF_Family_Members_Receptors
RP11-482D24.3	Cytokines,Cytokine_Receptors,TCRsignalingPathway,TGFb_Family_Member,Antigen_Processing_and_Presentation,NaturalKiller_Cell_Cytotoxicity
RP11-486G15.2	TGFb_Family_Member_Receptor,Antimicrobials,Chemokines,Cytokines,Cytokine_Receptors,Antigen_Processing_and_Presentation
RP11-488C13.5	Cytokines,Cytokine_Receptors,Interferons,TGFb_Family_Member,Chemokines,Antimicrobials
RP11-488L18.10	Cytokines,Cytokine_Receptors,TGFb_Family_Member,TCRsignalingPathway,Antimicrobials,Interleukins_Receptor
RP11-48B3.3	Antigen_Processing_and_Presentation,Antimicrobials,Cytokines,Interleukins_Receptor,NaturalKiller_Cell_Cytotoxicity,Cytokine_Receptors
RP11-491F9.1	Antimicrobials,Chemokines,Cytokines,Antigen_Processing_and_Presentation,Chemokine_Receptors,NaturalKiller_Cell_Cytotoxicity
RP11-498C9.12	Antigen_Processing_and_Presentation,Cytokine_Receptors,Antimicrobials,Cytokines,TCRsignalingPathway,TGFb_Family_Member_Receptor
RP11-500C11.3	Antimicrobials,Antigen_Processing_and_Presentation,Chemokines,Cytokine_Receptors,Interleukins_Receptor,NaturalKiller_Cell_Cytotoxicity
RP11-503N18.1	Antigen_Processing_and_Presentation,Antimicrobials,Cytokine_Receptors,NaturalKiller_Cell_Cytotoxicity,BCRSignalingPathway,Interleukins_Receptor
RP11-505K9.1	Antimicrobials,TCRsignalingPathway,TGFb_Family_Member_Receptor,Cytokine_Receptors,Cytokines,NaturalKiller_Cell_Cytotoxicity
RP11-506E9.3	Antimicrobials,Cytokine_Receptors,TCRsignalingPathway,Cytokines,TGFb_Family_Member,Chemokines
RP11-524F11.1	Antigen_Processing_and_Presentation,Antimicrobials,Cytokines,NaturalKiller_Cell_Cytotoxicity,BCRSignalingPathway,Cytokine_Receptors
RP11-524H19.2	Antigen_Processing_and_Presentation,Antimicrobials,Cytokine_Receptors,NaturalKiller_Cell_Cytotoxicity,Chemokines,Cytokines
RP11-532F12.5	TGFb_Family_Member,Antimicrobials,Cytokine_Receptors,Antigen_Processing_and_Presentation,NaturalKiller_Cell_Cytotoxicity,Chemokines
RP11-536O18.1	Antimicrobials,Chemokines,Chemokine_Receptors,Cytokine_Receptors,Cytokines,TGFb_Family_Member
RP11-53M11.3	Antigen_Processing_and_Presentation,Antimicrobials,Chemokines,Cytokines,Cytokine_Receptors,NaturalKiller_Cell_Cytotoxicity
RP11-544M22.8	Antimicrobials,Chemokines,Cytokines,Cytokine_Receptors,Antigen_Processing_and_Presentation,BCRSignalingPathway
RP11-545E17.3	Cytokine_Receptors,Antigen_Processing_and_Presentation,Antimicrobials,NaturalKiller_Cell_Cytotoxicity,TCRsignalingPathway,Cytokines
RP11-545P7.9	Antimicrobials,Cytokine_Receptors,TNF_Family_Members,Cytokines,TCRsignalingPathway,TGFb_Family_Member
RP11-54A4.2	Antigen_Processing_and_Presentation,Antimicrobials,Chemokine_Receptors,Cytokine_Receptors,NaturalKiller_Cell_Cytotoxicity,Interleukins_Receptor
RP11-557H15.3	Interleukins,Chemokines,NaturalKiller_Cell_Cytotoxicity,Antimicrobials,Cytokine_Receptors,Interleukins_Receptor
RP11-557H15.4	Antimicrobials,Chemokines,Antigen_Processing_and_Presentation,Cytokines,Cytokine_Receptors,Interleukins_Receptor
RP11-567E21.3	Antigen_Processing_and_Presentation,Antimicrobials,NaturalKiller_Cell_Cytotoxicity,Chemokines,Cytokines,Cytokine_Receptors
RP11-571M6.17	Antigen_Processing_and_Presentation,Antimicrobials,Cytokine_Receptors,NaturalKiller_Cell_Cytotoxicity,TCRsignalingPathway,Cytokines
RP11-578B16.1	Antigen_Processing_and_Presentation,Antimicrobials,NaturalKiller_Cell_Cytotoxicity,Cytokines,Cytokine_Receptors,TGFb_Family_Member
RP11-607P23.1	Antigen_Processing_and_Presentation,Antimicrobials,Chemokine_Receptors,Cytokine_Receptors,Cytokines,TGFb_Family_Member
RP11-613D13.8	Cytokines,Cytokine_Receptors,Antimicrobials,NaturalKiller_Cell_Cytotoxicity,Chemokines,TGFb_Family_Member
RP11-620J15.3	NaturalKiller_Cell_Cytotoxicity,Antimicrobials,Chemokines,Cytokines,Cytokine_Receptors,Antigen_Processing_and_Presentation
RP11-622A1.2	Antigen_Processing_and_Presentation,Antimicrobials,NaturalKiller_Cell_Cytotoxicity,Cytokine_Receptors,Cytokines,TGFb_Family_Member
RP11-624M8.1	Cytokine_Receptors,Cytokines,Antimicrobials,Antigen_Processing_and_Presentation,NaturalKiller_Cell_Cytotoxicity,TGFb_Family_Member
RP11-626E13.1	Cytokine_Receptors,Antigen_Processing_and_Presentation,Cytokines,Interleukins_Receptor,TCRsignalingPathway,TGFb_Family_Member
RP11-626G11.5	Antimicrobials,Antigen_Processing_and_Presentation,Chemokines,Cytokines,Cytokine_Receptors,TGFb_Family_Member
RP11-63E9.1	Cytokines,Cytokine_Receptors,TGFb_Family_Member,Antigen_Processing_and_Presentation,Antimicrobials,NaturalKiller_Cell_Cytotoxicity
RP11-645C24.5	Cytokine_Receptors,Chemokine_Receptors,Antimicrobials,Chemokines,Cytokines,Interleukins_Receptor
RP11-64B16.4	Antigen_Processing_and_Presentation,Antimicrobials,Chemokines,NaturalKiller_Cell_Cytotoxicity,Cytokine_Receptors,Interleukins
RP11-66B24.7	Cytokines,Cytokine_Receptors,TCRsignalingPathway,Antigen_Processing_and_Presentation,Antimicrobials,NaturalKiller_Cell_Cytotoxicity
RP11-66N11.8	TCRsignalingPathway,Antimicrobials,Cytokines,Antigen_Processing_and_Presentation,Cytokine_Receptors,Chemokines
RP11-66N24.4	Cytokine_Receptors,Antigen_Processing_and_Presentation,Antimicrobials,Cytokines,Interleukins,Chemokines
RP11-670E13.6	TGFb_Family_Member,TGFb_Family_Member_Receptor,Antimicrobials,Cytokines,Antigen_Processing_and_Presentation,Cytokine_Receptors
RP11-672A2.4	Cytokine_Receptors,Chemokine_Receptors,Antimicrobials,Cytokines,TGFb_Family_Member,Chemokines
RP11-674N23.4	Antigen_Processing_and_Presentation,Antimicrobials,Interleukins_Receptor,NaturalKiller_Cell_Cytotoxicity,Interferons_Receptor,Cytokine_Receptors
RP11-676J15.1	Antimicrobials,Chemokines,Cytokines,Cytokine_Receptors,Antigen_Processing_and_Presentation,NaturalKiller_Cell_Cytotoxicity
RP11-67L2.2	Antigen_Processing_and_Presentation,Antimicrobials,Chemokine_Receptors,Cytokine_Receptors,TNF_Family_Members,Cytokines
RP11-696N14.1	Antigen_Processing_and_Presentation,NaturalKiller_Cell_Cytotoxicity,Antimicrobials,Chemokine_Receptors,Cytokines,Cytokine_Receptors
RP11-698N11.2	Antigen_Processing_and_Presentation,Antimicrobials,Chemokine_Receptors,NaturalKiller_Cell_Cytotoxicity,Cytokines,TGFb_Family_Member
RP11-709D24.8	Antigen_Processing_and_Presentation,Antimicrobials,Cytokines,Cytokine_Receptors,NaturalKiller_Cell_Cytotoxicity,TNF_Family_Members_Receptors
RP11-710F7.2	NaturalKiller_Cell_Cytotoxicity,Cytokine_Receptors,Cytokines,TGFb_Family_Member,Chemokines,TGFb_Family_Member_Receptor
RP11-713P17.3	Chemokines,Cytokines,Cytokine_Receptors,TCRsignalingPathway,TGFb_Family_Member,Antimicrobials
RP11-714L20.1	Antigen_Processing_and_Presentation,Cytokines,Cytokine_Receptors,TGFb_Family_Member,Chemokines,Interferons
RP11-736K20.5	Cytokine_Receptors,Cytokines,TCRsignalingPathway,TGFb_Family_Member,Chemokine_Receptors,TGFb_Family_Member_Receptor
RP11-758M4.4	Cytokines,Cytokine_Receptors,Antigen_Processing_and_Presentation,Interleukins_Receptor,NaturalKiller_Cell_Cytotoxicity,TGFb_Family_Member
RP11-760H22.2	Cytokine_Receptors,Antigen_Processing_and_Presentation,Cytokines,Antimicrobials,Chemokine_Receptors,NaturalKiller_Cell_Cytotoxicity
RP11-768B22.2	TNF_Family_Members_Receptors,Antimicrobials,Cytokine_Receptors,Antigen_Processing_and_Presentation,BCRSignalingPathway,NaturalKiller_Cell_Cytotoxicity
RP11-774O3.3	Antigen_Processing_and_Presentation,Antimicrobials,Cytokines,NaturalKiller_Cell_Cytotoxicity,Cytokine_Receptors,Interleukins
RP11-77K12.9	Cytokines,TGFb_Family_Member,Cytokine_Receptors,TNF_Family_Members,BCRSignalingPathway,Antimicrobials
RP11-783K16.10	Antigen_Processing_and_Presentation,Antimicrobials,NaturalKiller_Cell_Cytotoxicity,TGFb_Family_Member_Receptor,Cytokines,Cytokine_Receptors
RP11-79N23.1	Cytokines,Cytokine_Receptors,TGFb_Family_Member,Antimicrobials,TGFb_Family_Member_Receptor,Antigen_Processing_and_Presentation
RP11-7I15.4	Chemokine_Receptors,Antigen_Processing_and_Presentation,Antimicrobials,Chemokines,Cytokines,Cytokine_Receptors
RP11-806O11.1	Cytokines,Cytokine_Receptors,TGFb_Family_Member,NaturalKiller_Cell_Cytotoxicity,Antigen_Processing_and_Presentation,Antimicrobials
RP11-815J21.4	NaturalKiller_Cell_Cytotoxicity,Antigen_Processing_and_Presentation,Antimicrobials,Cytokine_Receptors,TNF_Family_Members_Receptors,Interleukins_Receptor
RP11-817O13.8	Cytokines,TCRsignalingPathway,TGFb_Family_Member,Antigen_Processing_and_Presentation,NaturalKiller_Cell_Cytotoxicity,Cytokine_Receptors
RP11-81K13.1	Antimicrobials,NaturalKiller_Cell_Cytotoxicity,Cytokines,Antigen_Processing_and_Presentation,Chemokines,Cytokine_Receptors
RP11-829H16.3	Antigen_Processing_and_Presentation,Antimicrobials,Cytokine_Receptors,Cytokines,NaturalKiller_Cell_Cytotoxicity,TNF_Family_Members_Receptors
RP11-843P14.2	Antigen_Processing_and_Presentation,Antimicrobials,Chemokines,Cytokines,NaturalKiller_Cell_Cytotoxicity,Cytokine_Receptors
RP11-84C10.4	Antigen_Processing_and_Presentation,Antimicrobials,Cytokine_Receptors,TGFb_Family_Member_Receptor,NaturalKiller_Cell_Cytotoxicity,TCRsignalingPathway
RP11-864I4.4	Cytokines,TCRsignalingPathway,TGFb_Family_Member,Chemokines,Cytokine_Receptors,Antimicrobials
RP11-867G23.8	Antigen_Processing_and_Presentation,Antimicrobials,Cytokines,Cytokine_Receptors,TGFb_Family_Member,TGFb_Family_Member_Receptor
RP11-86K22.2	Antigen_Processing_and_Presentation,Antimicrobials,Cytokines,Cytokine_Receptors,TGFb_Family_Member,NaturalKiller_Cell_Cytotoxicity
RP11-876N24.2	Antigen_Processing_and_Presentation,Antimicrobials,Chemokine_Receptors,Cytokine_Receptors,NaturalKiller_Cell_Cytotoxicity,TCRsignalingPathway
RP11-88H9.2	Cytokine_Receptors,Antigen_Processing_and_Presentation,Antimicrobials,TGFb_Family_Member,Chemokines,Cytokines
RP11-91K9.1	Chemokines,Antigen_Processing_and_Presentation,Antimicrobials,Cytokines,Cytokine_Receptors,Interleukins_Receptor
RP11-92A5.2	Cytokines,Cytokine_Receptors,TGFb_Family_Member,Antimicrobials,Antigen_Processing_and_Presentation,NaturalKiller_Cell_Cytotoxicity
RP11-93H12.4	Antimicrobials,Chemokines,Cytokines,Cytokine_Receptors,NaturalKiller_Cell_Cytotoxicity,TCRsignalingPathway
RP11-94C24.13	Antigen_Processing_and_Presentation,Antimicrobials,Chemokines,Cytokines,Cytokine_Receptors,NaturalKiller_Cell_Cytotoxicity
RP11-964E11.2	Cytokine_Receptors,Antimicrobials,Antigen_Processing_and_Presentation,NaturalKiller_Cell_Cytotoxicity,Cytokines,TGFb_Family_Member
RP11-982M15.6	NaturalKiller_Cell_Cytotoxicity,Cytokines,Cytokine_Receptors,TCRsignalingPathway,TGFb_Family_Member,Antimicrobials
RP11-983P16.4	Chemokines,Cytokines,Cytokine_Receptors,TGFb_Family_Member,TGFb_Family_Member_Receptor,TCRsignalingPathway
RP11-98D18.3	Antigen_Processing_and_Presentation,Antimicrobials,Cytokine_Receptors,NaturalKiller_Cell_Cytotoxicity,Cytokines,TGFb_Family_Member
RP11-98D18.9	Cytokine_Receptors,Cytokines,TGFb_Family_Member,Antigen_Processing_and_Presentation,Chemokines,NaturalKiller_Cell_Cytotoxicity
RP11-993B23.3	Cytokines,Cytokine_Receptors,Antigen_Processing_and_Presentation,Antimicrobials,Chemokine_Receptors,NaturalKiller_Cell_Cytotoxicity
RP13-20L14.6	TGFb_Family_Member_Receptor,Chemokines,Cytokines,Antimicrobials,Cytokine_Receptors,Interleukins_Receptor
RP13-225O21.2	Antigen_Processing_and_Presentation,Cytokines,Cytokine_Receptors,Antimicrobials,Interleukins,Chemokines
RP13-379L11.2	Chemokines,Cytokines,Cytokine_Receptors,Interleukins,TGFb_Family_Member,Antimicrobials
RP13-476E20.1	Antigen_Processing_and_Presentation,Cytokines,NaturalKiller_Cell_Cytotoxicity,TCRsignalingPathway,TGFb_Family_Member,Interleukins_Receptor
RP13-516M14.2	Antigen_Processing_and_Presentation,BCRSignalingPathway,Cytokines,Antimicrobials,Cytokine_Receptors,NaturalKiller_Cell_Cytotoxicity
RP3-329A5.8	Antigen_Processing_and_Presentation,Interleukins_Receptor,Cytokine_Receptors,Antimicrobials,Interferons,NaturalKiller_Cell_Cytotoxicity
RP3-368A4.6	Antigen_Processing_and_Presentation,Cytokines,NaturalKiller_Cell_Cytotoxicity,Chemokine_Receptors,Cytokine_Receptors,Chemokines
RP3-369A17.4	Antigen_Processing_and_Presentation,Antimicrobials,BCRSignalingPathway,Chemokine_Receptors,Cytokine_Receptors,NaturalKiller_Cell_Cytotoxicity
RP3-394A18.1	TGFb_Family_Member_Receptor,Antimicrobials,Cytokine_Receptors,Interleukins_Receptor,TGFb_Family_Member,Antigen_Processing_and_Presentation
RP3-434P1.6	Antigen_Processing_and_Presentation,Antimicrobials,Chemokines,NaturalKiller_Cell_Cytotoxicity,Cytokines,Cytokine_Receptors
RP3-467L1.4	Cytokine_Receptors,Cytokines,TNF_Family_Members_Receptors,Antigen_Processing_and_Presentation,Antimicrobials,Interleukins_Receptor
RP3-470B24.5	Cytokines,TGFb_Family_Member,Antigen_Processing_and_Presentation,Antimicrobials,Chemokine_Receptors,NaturalKiller_Cell_Cytotoxicity
RP3-508I15.9	Antigen_Processing_and_Presentation,Antimicrobials,Chemokine_Receptors,Cytokine_Receptors,Cytokines,NaturalKiller_Cell_Cytotoxicity
RP3-512B11.3	Cytokine_Receptors,Chemokines,Cytokines,TGFb_Family_Member,TCRsignalingPathway,Antigen_Processing_and_Presentation
RP4-555D20.4	Antigen_Processing_and_Presentation,Antimicrobials,Cytokines,Cytokine_Receptors,NaturalKiller_Cell_Cytotoxicity,Chemokines
RP4-563E14.1	Antimicrobials,Chemokine_Receptors,Cytokine_Receptors,NaturalKiller_Cell_Cytotoxicity,Cytokines,Interleukins
RP4-564F22.6	Interleukins_Receptor,Chemokines,Cytokines,Cytokine_Receptors,TGFb_Family_Member,Antimicrobials
RP4-594A5.1	Cytokines,Cytokine_Receptors,TGFb_Family_Member,TGFb_Family_Member_Receptor,Antigen_Processing_and_Presentation,Interleukins_Receptor
RP4-612B15.3	Chemokines,Cytokines,Antigen_Processing_and_Presentation,Antimicrobials,Interleukins_Receptor,NaturalKiller_Cell_Cytotoxicity
RP4-616B8.5	BCRSignalingPathway,Antigen_Processing_and_Presentation,Antimicrobials,Cytokine_Receptors,TGFb_Family_Member_Receptor,Cytokines
RP4-625H18.2	Antimicrobials,Cytokines,Cytokine_Receptors,TGFb_Family_Member,Chemokines,Interleukins
RP4-644L1.2	Antigen_Processing_and_Presentation,Antimicrobials,Chemokines,Interleukins_Receptor,NaturalKiller_Cell_Cytotoxicity,Cytokine_Receptors
RP4-694A7.2	Cytokine_Receptors,Antigen_Processing_and_Presentation,Antimicrobials,Interleukins_Receptor,NaturalKiller_Cell_Cytotoxicity,Cytokines
RP4-742C19.13	Cytokine_Receptors,TCRsignalingPathway,Antimicrobials,Cytokines,Interferons,NaturalKiller_Cell_Cytotoxicity
RP4-751H13.7	Interleukins,Antimicrobials,Chemokines,Cytokines,Cytokine_Receptors,Interleukins_Receptor
RP4-761J14.8	Antigen_Processing_and_Presentation,Interleukins,Interleukins_Receptor,NaturalKiller_Cell_Cytotoxicity,TCRsignalingPathway,TNF_Family_Members_Receptors
RP4-765H13.1	Antigen_Processing_and_Presentation,Antimicrobials,Chemokines,Cytokines,Cytokine_Receptors,NaturalKiller_Cell_Cytotoxicity
RP4-809F18.1	Antigen_Processing_and_Presentation,Antimicrobials,Chemokines,Cytokines,Cytokine_Receptors,NaturalKiller_Cell_Cytotoxicity
RP5-1029K10.2	Antimicrobials,Cytokine_Receptors,Antigen_Processing_and_Presentation,Cytokines,TCRsignalingPathway,TGFb_Family_Member
RP5-1031D4.2	Antigen_Processing_and_Presentation,Antimicrobials,BCRSignalingPathway,Chemokine_Receptors,Cytokine_Receptors,NaturalKiller_Cell_Cytotoxicity
RP5-1042I8.7	Cytokines,Cytokine_Receptors,Chemokines,Interleukins_Receptor,TGFb_Family_Member,TGFb_Family_Member_Receptor
RP5-1071N3.1	Antimicrobials,Chemokine_Receptors,Cytokine_Receptors,TCRsignalingPathway,TNF_Family_Members_Receptors,NaturalKiller_Cell_Cytotoxicity
RP5-1085F17.3	Antimicrobials,TCRsignalingPathway,Cytokines,Cytokine_Receptors,TGFb_Family_Member,Antigen_Processing_and_Presentation
RP5-1142A6.9	Cytokine_Receptors,Antimicrobials,Interleukins,Cytokines,Antigen_Processing_and_Presentation,Chemokines
RP5-1159O4.2	Antigen_Processing_and_Presentation,NaturalKiller_Cell_Cytotoxicity,TGFb_Family_Member_Receptor,Cytokine_Receptors,Antimicrobials,TNF_Family_Members_Receptors
RP5-832C2.5	Cytokines,Cytokine_Receptors,TGFb_Family_Member,Antigen_Processing_and_Presentation,Antimicrobials,Chemokines
RP5-864K19.4	Antigen_Processing_and_Presentation,Antimicrobials,BCRSignalingPathway,Chemokine_Receptors,NaturalKiller_Cell_Cytotoxicity,Cytokine_Receptors
RP5-907D15.4	Antimicrobials,Chemokines,Chemokine_Receptors,Cytokines,Cytokine_Receptors,TGFb_Family_Member
RP5-967N21.11	Antigen_Processing_and_Presentation,Chemokine_Receptors,TGFb_Family_Member_Receptor,Cytokine_Receptors,Antimicrobials,Interleukins_Receptor
RPARP-AS1	Interferons,Chemokines,Cytokines,Cytokine_Receptors,TGFb_Family_Member,Antigen_Processing_and_Presentation
SALRNA1	Antigen_Processing_and_Presentation,Antimicrobials,NaturalKiller_Cell_Cytotoxicity,Cytokine_Receptors,Cytokines,Chemokine_Receptors
SCGB1B2P	Cytokine_Receptors,Cytokines,TCRsignalingPathway,TGFb_Family_Member,BCRSignalingPathway,Antigen_Processing_and_Presentation
SEMA3B-AS1	Antigen_Processing_and_Presentation,Cytokines,Cytokine_Receptors,NaturalKiller_Cell_Cytotoxicity,TCRsignalingPathway,TGFb_Family_Member
SFTA1P	Cytokine_Receptors,Antigen_Processing_and_Presentation,Antimicrobials,Chemokines,Cytokines,NaturalKiller_Cell_Cytotoxicity
SH3BP5-AS1	Antigen_Processing_and_Presentation,Cytokine_Receptors,Interleukins,Antimicrobials,Interleukins_Receptor,TGFb_Family_Member_Receptor
SLC22A18AS	Cytokines,NaturalKiller_Cell_Cytotoxicity,Antimicrobials,Cytokine_Receptors,TGFb_Family_Member,TGFb_Family_Member_Receptor
SMC5-AS1	Antigen_Processing_and_Presentation,Antimicrobials,Chemokine_Receptors,Cytokine_Receptors,NaturalKiller_Cell_Cytotoxicity,TGFb_Family_Member_Receptor
SNAI3-AS1	Chemokines,Cytokines,Cytokine_Receptors,TGFb_Family_Member,Antigen_Processing_and_Presentation,Interleukins_Receptor
SNAP25-AS1	Antigen_Processing_and_Presentation,Antimicrobials,Cytokine_Receptors,NaturalKiller_Cell_Cytotoxicity,Cytokines,Interleukins_Receptor
SNHG16	Cytokines,Cytokine_Receptors,TGFb_Family_Member,Antigen_Processing_and_Presentation,Antimicrobials,Interferons_Receptor
SNRK-AS1	Antigen_Processing_and_Presentation,Antimicrobials,NaturalKiller_Cell_Cytotoxicity,Cytokines,Cytokine_Receptors,TGFb_Family_Member
SPG20-AS1	Cytokines,Cytokine_Receptors,TGFb_Family_Member,Antigen_Processing_and_Presentation,Antimicrobials,NaturalKiller_Cell_Cytotoxicity
STEAP3-AS1	Antimicrobials,Cytokines,Cytokine_Receptors,Interleukins_Receptor,NaturalKiller_Cell_Cytotoxicity,TGFb_Family_Member_Receptor
SUCLA2-AS1	Antimicrobials,BCRSignalingPathway,Cytokines,Cytokine_Receptors,TGFb_Family_Member,TGFb_Family_Member_Receptor
TCL6	Antigen_Processing_and_Presentation,Antimicrobials,Interleukins_Receptor,NaturalKiller_Cell_Cytotoxicity,Cytokine_Receptors,Chemokine_Receptors
TUNAR	Cytokines,Cytokine_Receptors,TCRsignalingPathway,TGFb_Family_Member,Chemokines,Antigen_Processing_and_Presentation
U47924.32	Antimicrobials,Cytokines,Cytokine_Receptors,TGFb_Family_Member,Antigen_Processing_and_Presentation,Interferons_Receptor
U91328.22	Cytokines,Chemokines,Cytokine_Receptors,TGFb_Family_Member,Antimicrobials,Interleukins_Receptor
UGDH-AS1	Chemokines,Cytokines,NaturalKiller_Cell_Cytotoxicity,Cytokine_Receptors,TGFb_Family_Member,TGFb_Family_Member_Receptor
VAV3-AS1	Antimicrobials,Chemokines,Cytokines,Cytokine_Receptors,Antigen_Processing_and_Presentation,Chemokine_Receptors
VSTM2A-OT1	Cytokines,Antigen_Processing_and_Presentation,Antimicrobials,Chemokines,Interleukins_Receptor,NaturalKiller_Cell_Cytotoxicity
XXbac-B461K10.4	Antigen_Processing_and_Presentation,Antimicrobials,Chemokines,Cytokines,NaturalKiller_Cell_Cytotoxicity,Cytokine_Receptors
YTHDF3-AS1	Cytokines,Cytokine_Receptors,TGFb_Family_Member,TGFb_Family_Member_Receptor,NaturalKiller_Cell_Cytotoxicity,Antimicrobials
ZNF436-AS1	Antigen_Processing_and_Presentation,Antimicrobials,NaturalKiller_Cell_Cytotoxicity,Cytokine_Receptors,Cytokines,TGFb_Family_Member_Receptor
ZNF790-AS1	Chemokines,Cytokines,Cytokine_Receptors,TGFb_Family_Member,Antigen_Processing_and_Presentation,Antimicrobials
ZNRD1-AS1	Chemokines,Cytokines,Interferons,Antimicrobials,TGFb_Family_Member,Cytokine_Receptors
ZRANB2-AS1	Antigen_Processing_and_Presentation,Interleukins_Receptor,NaturalKiller_Cell_Cytotoxicity,Antimicrobials,Chemokines,Cytokines
AATK-AS1	Antigen_Processing_and_Presentation,Antimicrobials,Chemokines,Cytokines,Cytokine_Receptors
AC000032.2	TNF_Family_Members_Receptors,Cytokine_Receptors,Antigen_Processing_and_Presentation,Antimicrobials,Chemokine_Receptors
AC002059.10	Antigen_Processing_and_Presentation,Antimicrobials,Cytokines,TGFb_Family_Member,TGFb_Family_Member_Receptor
AC002383.2	Antimicrobials,Cytokines,Cytokine_Receptors,Interleukins,NaturalKiller_Cell_Cytotoxicity
AC003003.5	Antigen_Processing_and_Presentation,Antimicrobials,Cytokines,Cytokine_Receptors,NaturalKiller_Cell_Cytotoxicity
AC003090.1	Cytokines,Cytokine_Receptors,TGFb_Family_Member,Antimicrobials,Chemokines
AC003984.1	Antigen_Processing_and_Presentation,Chemokines,Cytokines,Cytokine_Receptors,TCRsignalingPathway
AC003986.6	BCRSignalingPathway,Cytokines,Cytokine_Receptors,TGFb_Family_Member,Chemokine_Receptors
AC004066.3	Antimicrobials,NaturalKiller_Cell_Cytotoxicity,Chemokines,Cytokines,Cytokine_Receptors
AC004538.3	Antimicrobials,Cytokines,TGFb_Family_Member,Chemokines,Cytokine_Receptors
AC005076.5	Antimicrobials,Cytokines,Cytokine_Receptors,TCRsignalingPathway,TGFb_Family_Member
AC005104.3	Chemokine_Receptors,Antigen_Processing_and_Presentation,Antimicrobials,Cytokine_Receptors,Cytokines
AC005355.2	Antigen_Processing_and_Presentation,Antimicrobials,NaturalKiller_Cell_Cytotoxicity,Chemokines,Cytokines
AC005481.5	Antimicrobials,Chemokines,Cytokines,Cytokine_Receptors,TGFb_Family_Member
AC005550.3	Antimicrobials,Antigen_Processing_and_Presentation,Cytokines,Cytokine_Receptors,Interleukins_Receptor
AC005625.1	BCRSignalingPathway,Chemokines,Cytokines,Cytokine_Receptors,TGFb_Family_Member
AC005932.1	Antigen_Processing_and_Presentation,Antimicrobials,Cytokines,NaturalKiller_Cell_Cytotoxicity,Chemokine_Receptors
AC006262.5	Antigen_Processing_and_Presentation,Antimicrobials,Chemokines,Cytokines,Cytokine_Receptors
AC006277.2	Antimicrobials,Chemokine_Receptors,Cytokines,Cytokine_Receptors,NaturalKiller_Cell_Cytotoxicity
AC006547.13	Cytokine_Receptors,Antigen_Processing_and_Presentation,Antimicrobials,BCRSignalingPathway,Cytokines
AC007038.7	Chemokine_Receptors,NaturalKiller_Cell_Cytotoxicity,Cytokines,Cytokine_Receptors,Antimicrobials
AC007326.10	Cytokines,Cytokine_Receptors,TCRsignalingPathway,TGFb_Family_Member,TNF_Family_Members_Receptors
AC007349.4	TNF_Family_Members,Chemokines,Cytokines,Cytokine_Receptors,NaturalKiller_Cell_Cytotoxicity
AC007566.10	Antigen_Processing_and_Presentation,Cytokine_Receptors,Antimicrobials,Cytokines,NaturalKiller_Cell_Cytotoxicity
AC007796.1	Cytokines,Cytokine_Receptors,Antigen_Processing_and_Presentation,Antimicrobials,NaturalKiller_Cell_Cytotoxicity
AC008063.2	Antimicrobials,Chemokines,Cytokines,Cytokine_Receptors,NaturalKiller_Cell_Cytotoxicity
AC008079.10	Antigen_Processing_and_Presentation,Antimicrobials,Cytokine_Receptors,Chemokines,NaturalKiller_Cell_Cytotoxicity
AC008697.1	Antimicrobials,TGFb_Family_Member,Cytokines,Cytokine_Receptors,Interleukins
AC009005.2	TGFb_Family_Member_Receptor,Antigen_Processing_and_Presentation,Antimicrobials,Cytokine_Receptors,Interleukins_Receptor
AC009299.3	Antimicrobials,Cytokine_Receptors,Interleukins_Receptor,Antigen_Processing_and_Presentation,TCRsignalingPathway
AC009495.2	Antigen_Processing_and_Presentation,Antimicrobials,Cytokines,Cytokine_Receptors,TGFb_Family_Member_Receptor
AC010095.5	Antimicrobials,Cytokines,Chemokines,Cytokine_Receptors,Interferons_Receptor
AC010729.2	Antigen_Processing_and_Presentation,Cytokines,NaturalKiller_Cell_Cytotoxicity,TCRsignalingPathway,TGFb_Family_Member
AC011239.1	Antimicrobials,Chemokines,Cytokines,Cytokine_Receptors,Antigen_Processing_and_Presentation
AC011247.3	Antimicrobials,Chemokine_Receptors,Cytokine_Receptors,NaturalKiller_Cell_Cytotoxicity,TCRsignalingPathway
AC012358.7	Antigen_Processing_and_Presentation,Antimicrobials,Interleukins,NaturalKiller_Cell_Cytotoxicity,Cytokine_Receptors
AC012501.2	Antigen_Processing_and_Presentation,Chemokines,Chemokine_Receptors,Interleukins_Receptor,NaturalKiller_Cell_Cytotoxicity
AC012668.2	Antimicrobials,Cytokines,Cytokine_Receptors,Antigen_Processing_and_Presentation,TGFb_Family_Member
AC013275.2	Cytokine_Receptors,Cytokines,TCRsignalingPathway,TGFb_Family_Member,TGFb_Family_Member_Receptor
AC015849.19	Antigen_Processing_and_Presentation,TGFb_Family_Member_Receptor,Antimicrobials,Cytokines,Cytokine_Receptors
AC015933.2	Cytokines,Cytokine_Receptors,TGFb_Family_Member,Antigen_Processing_and_Presentation,NaturalKiller_Cell_Cytotoxicity
AC016700.5	TGFb_Family_Member_Receptor,TCRsignalingPathway,Antigen_Processing_and_Presentation,Antimicrobials,Cytokine_Receptors
AC016735.1	Cytokine_Receptors,Chemokines,Cytokines,TGFb_Family_Member,Antigen_Processing_and_Presentation
AC016831.7	Chemokines,Cytokines,Cytokine_Receptors,Antimicrobials,NaturalKiller_Cell_Cytotoxicity
AC018766.4	TGFb_Family_Member,Antigen_Processing_and_Presentation,Cytokine_Receptors,Antimicrobials,Cytokines
AC019185.4	Antigen_Processing_and_Presentation,NaturalKiller_Cell_Cytotoxicity,Antimicrobials,Cytokine_Receptors,Interleukins_Receptor
AC022816.2	Antimicrobials,Cytokines,Cytokine_Receptors,NaturalKiller_Cell_Cytotoxicity,BCRSignalingPathway
AC026150.8	Antigen_Processing_and_Presentation,Chemokines,Cytokines,Interleukins_Receptor,TGFb_Family_Member_Receptor
AC034220.3	Antigen_Processing_and_Presentation,Antimicrobials,NaturalKiller_Cell_Cytotoxicity,Cytokine_Receptors,TCRsignalingPathway
AC068134.6	Cytokines,Cytokine_Receptors,Antigen_Processing_and_Presentation,Interleukins_Receptor,NaturalKiller_Cell_Cytotoxicity
AC068858.1	Antigen_Processing_and_Presentation,Antimicrobials,Chemokines,Cytokines,Interleukins_Receptor
AC073046.25	TCRsignalingPathway,Cytokine_Receptors,Antimicrobials,Antigen_Processing_and_Presentation,Chemokines
AC073257.2	Cytokines,Cytokine_Receptors,NaturalKiller_Cell_Cytotoxicity,Antigen_Processing_and_Presentation,Antimicrobials
AC073283.7	Cytokine_Receptors,TGFb_Family_Member,Antimicrobials,Cytokines,Antigen_Processing_and_Presentation
AC074117.10	Antimicrobials,Chemokines,Cytokines,Cytokine_Receptors,TGFb_Family_Member
AC078941.1	Cytokines,Cytokine_Receptors,TGFb_Family_Member,Antimicrobials,Chemokines
AC079135.1	Chemokines,Cytokines,Cytokine_Receptors,TGFb_Family_Member,BCRSignalingPathway
AC079145.4	NaturalKiller_Cell_Cytotoxicity,TGFb_Family_Member_Receptor,BCRSignalingPathway,Antigen_Processing_and_Presentation,Antimicrobials
AC079630.2	Cytokine_Receptors,NaturalKiller_Cell_Cytotoxicity,Antigen_Processing_and_Presentation,Antimicrobials,Chemokines
AC079779.4	Chemokines,Antigen_Processing_and_Presentation,Antimicrobials,Interleukins_Receptor,NaturalKiller_Cell_Cytotoxicity
AC083843.1	Cytokine_Receptors,Antimicrobials,Cytokines,NaturalKiller_Cell_Cytotoxicity,TNF_Family_Members_Receptors
AC084219.3	Cytokines,Antimicrobials,Antigen_Processing_and_Presentation,Cytokine_Receptors,Interleukins_Receptor
AC092614.2	Antigen_Processing_and_Presentation,Antimicrobials,Chemokines,Cytokines,Cytokine_Receptors
AC093381.2	Antigen_Processing_and_Presentation,Antimicrobials,Chemokines,Cytokines,TCRsignalingPathway
AC093620.5	Cytokines,Cytokine_Receptors,NaturalKiller_Cell_Cytotoxicity,TCRsignalingPathway,TGFb_Family_Member
AC098820.3	Cytokines,TGFb_Family_Member,Antimicrobials,Cytokine_Receptors,Interleukins_Receptor
AC102953.6	NaturalKiller_Cell_Cytotoxicity,Antigen_Processing_and_Presentation,Antimicrobials,Cytokines,Cytokine_Receptors
AC104389.28	Antigen_Processing_and_Presentation,Antimicrobials,Cytokine_Receptors,Interleukins_Receptor,TCRsignalingPathway
AC112715.2	Chemokines,Cytokines,Cytokine_Receptors,TGFb_Family_Member,Antimicrobials
AC130469.2	Antigen_Processing_and_Presentation,Antimicrobials,BCRSignalingPathway,NaturalKiller_Cell_Cytotoxicity,Cytokine_Receptors
AC135048.13	Chemokines,Cytokines,Cytokine_Receptors,TGFb_Family_Member,Antimicrobials
AE000661.50	Antimicrobials,Cytokines,Cytokine_Receptors,Interleukins_Receptor,Antigen_Processing_and_Presentation
AF064858.8	Antimicrobials,Cytokines,Cytokine_Receptors,Chemokines,TGFb_Family_Member
AF131216.5	Antimicrobials,Chemokines,Cytokines,Cytokine_Receptors,TGFb_Family_Member
AJ011931.1	Antigen_Processing_and_Presentation,Antimicrobials,Cytokines,TGFb_Family_Member,NaturalKiller_Cell_Cytotoxicity
AL022476.2	Antimicrobials,Chemokines,Cytokines,Cytokine_Receptors,TCRsignalingPathway
AP000253.1	Cytokines,Cytokine_Receptors,TCRsignalingPathway,TGFb_Family_Member,Antimicrobials
AP000432.1	Antimicrobials,Cytokines,Cytokine_Receptors,Chemokine_Receptors,TGFb_Family_Member
AP000439.3	Antigen_Processing_and_Presentation,Cytokine_Receptors,NaturalKiller_Cell_Cytotoxicity,Cytokines,TGFb_Family_Member
AP000473.5	Antimicrobials,Cytokines,Cytokine_Receptors,TGFb_Family_Member,Interferons_Receptor
AP000640.10	Antimicrobials,Cytokines,Cytokine_Receptors,NaturalKiller_Cell_Cytotoxicity,Antigen_Processing_and_Presentation
AP000695.6	Cytokines,Cytokine_Receptors,TGFb_Family_Member,Antimicrobials,Chemokines
AP001434.2	Antigen_Processing_and_Presentation,Antimicrobials,Cytokines,Cytokine_Receptors,Interleukins_Receptor
AP001627.1	Cytokines,Cytokine_Receptors,Antigen_Processing_and_Presentation,Antimicrobials,TGFb_Family_Member
AP002954.4	Antigen_Processing_and_Presentation,Antimicrobials,Cytokine_Receptors,NaturalKiller_Cell_Cytotoxicity,Chemokine_Receptors
AP003068.9	Antimicrobials,Cytokines,Cytokine_Receptors,TGFb_Family_Member_Receptor,NaturalKiller_Cell_Cytotoxicity
AP003774.6	Antigen_Processing_and_Presentation,Antimicrobials,Chemokine_Receptors,Cytokine_Receptors,TNF_Family_Members
ARAP1-AS2	Cytokine_Receptors,Interleukins,Antigen_Processing_and_Presentation,Antimicrobials,Cytokines
ARHGAP26-AS1	Antigen_Processing_and_Presentation,Antimicrobials,Chemokine_Receptors,Cytokine_Receptors,Cytokines
ASMTL-AS1	Antigen_Processing_and_Presentation,Antimicrobials,Cytokine_Receptors,Cytokines,TNF_Family_Members
BACE1-AS	Cytokines,TGFb_Family_Member,Antimicrobials,Chemokines,Cytokine_Receptors
BAIAP2-AS1	Cytokines,Cytokine_Receptors,TGFb_Family_Member,Chemokines,Interleukins_Receptor
BARX1-AS1	Cytokine_Receptors,NaturalKiller_Cell_Cytotoxicity,Antigen_Processing_and_Presentation,Antimicrobials,Interleukins
BBOX1-AS1	Cytokines,Cytokine_Receptors,NaturalKiller_Cell_Cytotoxicity,TCRsignalingPathway,TGFb_Family_Member
C11orf97	Antimicrobials,TGFb_Family_Member_Receptor,Cytokines,Chemokines,Cytokine_Receptors
C21orf62-AS1	Antimicrobials,Antigen_Processing_and_Presentation,Cytokines,Cytokine_Receptors,NaturalKiller_Cell_Cytotoxicity
C2orf48	Interleukins,BCRSignalingPathway,Antigen_Processing_and_Presentation,Antimicrobials,NaturalKiller_Cell_Cytotoxicity
C5orf66-AS1	Antigen_Processing_and_Presentation,Cytokine_Receptors,TGFb_Family_Member_Receptor,Cytokines,TGFb_Family_Member
C6orf99	Antimicrobials,Cytokines,Cytokine_Receptors,Interleukins_Receptor,TGFb_Family_Member_Receptor
C8orf31	Cytokines,TGFb_Family_Member,Cytokine_Receptors,Antimicrobials,Chemokines
C9orf147	Chemokines,Cytokines,Cytokine_Receptors,Interleukins,TGFb_Family_Member
CATIP-AS2	Cytokines,Cytokine_Receptors,TGFb_Family_Member,Antimicrobials,Chemokine_Receptors
CBR3-AS1	Antimicrobials,Cytokines,Cytokine_Receptors,TGFb_Family_Member,Antigen_Processing_and_Presentation
CCAT1	Cytokine_Receptors,TCRsignalingPathway,Chemokines,Cytokines,TGFb_Family_Member
CD27-AS1	Chemokines,Cytokines,Cytokine_Receptors,TGFb_Family_Member,NaturalKiller_Cell_Cytotoxicity
CDKN2A-AS1	Antigen_Processing_and_Presentation,Antimicrobials,NaturalKiller_Cell_Cytotoxicity,TCRsignalingPathway,Cytokine_Receptors
CH17-118O6.2	Antimicrobials,BCRSignalingPathway,Cytokines,TGFb_Family_Member,Antigen_Processing_and_Presentation
CH17-360D5.1	Antimicrobials,Chemokine_Receptors,Interleukins_Receptor,NaturalKiller_Cell_Cytotoxicity,Antigen_Processing_and_Presentation
CH17-360D5.2	Cytokine_Receptors,Antimicrobials,Cytokines,TCRsignalingPathway,TGFb_Family_Member
CLDN10-AS1	Antimicrobials,Chemokines,Cytokines,Cytokine_Receptors,TCRsignalingPathway
COL4A2-AS1	Antigen_Processing_and_Presentation,Antimicrobials,Chemokines,Cytokines,Cytokine_Receptors
CTA-221G9.12	Antimicrobials,Interleukins_Receptor,NaturalKiller_Cell_Cytotoxicity,Antigen_Processing_and_Presentation,Cytokine_Receptors
CTA-292E10.9	Cytokines,NaturalKiller_Cell_Cytotoxicity,TCRsignalingPathway,TGFb_Family_Member,Cytokine_Receptors
CTA-941F9.9	Cytokines,Cytokine_Receptors,TGFb_Family_Member,Chemokines,Interleukins
CTB-113P19.1	TCRsignalingPathway,Antigen_Processing_and_Presentation,Chemokine_Receptors,NaturalKiller_Cell_Cytotoxicity,Cytokines
CTB-113P19.4	Antigen_Processing_and_Presentation,Antimicrobials,Chemokine_Receptors,Cytokine_Receptors,Cytokines
CTB-1144G6.6	Antimicrobials,NaturalKiller_Cell_Cytotoxicity,Antigen_Processing_and_Presentation,Cytokines,Cytokine_Receptors
CTB-129O4.1	TGFb_Family_Member_Receptor,TGFb_Family_Member,Cytokine_Receptors,Chemokines,NaturalKiller_Cell_Cytotoxicity
CTB-152G17.6	Antigen_Processing_and_Presentation,Antimicrobials,Chemokines,Cytokines,Cytokine_Receptors
CTB-178M22.2	Cytokines,Cytokine_Receptors,TGFb_Family_Member,Chemokines,NaturalKiller_Cell_Cytotoxicity
CTB-179K24.3	Cytokines,Cytokine_Receptors,Chemokines,Antigen_Processing_and_Presentation,Antimicrobials
CTB-31O20.2	Cytokines,Cytokine_Receptors,TGFb_Family_Member,Antigen_Processing_and_Presentation,NaturalKiller_Cell_Cytotoxicity
CTB-58E17.5	Antigen_Processing_and_Presentation,Cytokines,Cytokine_Receptors,NaturalKiller_Cell_Cytotoxicity,TCRsignalingPathway
CTB-60B18.12	Antigen_Processing_and_Presentation,Antimicrobials,Chemokine_Receptors,Cytokine_Receptors,TGFb_Family_Member_Receptor
CTC-248O19.1	Antimicrobials,Chemokine_Receptors,Cytokines,NaturalKiller_Cell_Cytotoxicity,Interleukins_Receptor
CTC-255N20.1	Antigen_Processing_and_Presentation,Cytokine_Receptors,NaturalKiller_Cell_Cytotoxicity,Antimicrobials,Cytokines
CTC-260E6.6	Antimicrobials,Chemokines,Cytokines,Cytokine_Receptors,TGFb_Family_Member
CTC-296K1.3	Cytokines,Cytokine_Receptors,TGFb_Family_Member,Chemokines,Antimicrobials
CTC-296K1.4	Cytokines,Cytokine_Receptors,Chemokines,TGFb_Family_Member,Antimicrobials
CTC-325H20.4	Interferons,TGFb_Family_Member,Cytokines,Cytokine_Receptors,Interleukins_Receptor
CTC-338M12.5	Antigen_Processing_and_Presentation,Antimicrobials,NaturalKiller_Cell_Cytotoxicity,Interleukins_Receptor,Cytokine_Receptors
CTC-366B18.4	Antimicrobials,Chemokines,Cytokines,Cytokine_Receptors,Interferons
CTC-429P9.1	Cytokines,Chemokine_Receptors,Cytokine_Receptors,TGFb_Family_Member_Receptor,Chemokines
CTC-429P9.3	Antigen_Processing_and_Presentation,Cytokines,Antimicrobials,Cytokine_Receptors,Chemokines
CTC-444N24.13	Antigen_Processing_and_Presentation,Antimicrobials,Cytokines,Cytokine_Receptors,TGFb_Family_Member
CTC-444N24.8	Antigen_Processing_and_Presentation,Chemokine_Receptors,Cytokines,TGFb_Family_Member,Cytokine_Receptors
CTC-455F18.1	Antigen_Processing_and_Presentation,Cytokines,TCRsignalingPathway,TGFb_Family_Member,Antimicrobials
CTC-458G6.2	Antigen_Processing_and_Presentation,Antimicrobials,Chemokines,Cytokines,Cytokine_Receptors
CTC-471J1.2	Antimicrobials,TCRsignalingPathway,Chemokines,Cytokine_Receptors,Interleukins_Receptor
CTC-479C5.10	NaturalKiller_Cell_Cytotoxicity,Antigen_Processing_and_Presentation,Cytokines,Cytokine_Receptors,Antimicrobials
CTC-498J12.1	Antimicrobials,Chemokines,Cytokines,Cytokine_Receptors,TNF_Family_Members_Receptors
CTD-2006C1.12	Antigen_Processing_and_Presentation,Chemokine_Receptors,Cytokine_Receptors,Cytokines,TNF_Family_Members
CTD-2006K23.1	Antigen_Processing_and_Presentation,Antimicrobials,Chemokine_Receptors,Cytokine_Receptors,TGFb_Family_Member
CTD-2008L17.2	Antimicrobials,Cytokines,Cytokine_Receptors,TGFb_Family_Member,TGFb_Family_Member_Receptor
CTD-2008P7.1	Antigen_Processing_and_Presentation,Cytokines,Cytokine_Receptors,TCRsignalingPathway,TGFb_Family_Member
CTD-2017C7.2	Antigen_Processing_and_Presentation,Antimicrobials,Cytokines,Cytokine_Receptors,NaturalKiller_Cell_Cytotoxicity
CTD-2026K11.6	Cytokines,Cytokine_Receptors,TGFb_Family_Member,NaturalKiller_Cell_Cytotoxicity,TGFb_Family_Member_Receptor
CTD-2139B15.5	Antigen_Processing_and_Presentation,Interferons,Interleukins_Receptor,NaturalKiller_Cell_Cytotoxicity,TNF_Family_Members
CTD-2194D22.4	Antigen_Processing_and_Presentation,Antimicrobials,Cytokines,Cytokine_Receptors,TGFb_Family_Member
[truncated: 5,040 more rows]
