# Supplementary material for: ImReLnc: Identifying Immune-Related LncRNA Characteristics in Human Cancers Based on Heuristic Correlation Optimization
Source: Front Genet. 2022 Jan 10;12:792541. doi: 10.3389/fgene.2021.792541 (PMC8784420; doi:10.3389/fgene.2021.792541)
Supplement: Supplementary file 2 [file Table3.XLSX]

## Sheet: Data S3
Data S3. LncRNA-related immune-prefered cancers.
LncRNA	Immune-prefered cancers
AC006126.4	HNSC,THCA,TGCT,THYM,CHOL
AC006129.2	HNSC,THCA,TGCT,THYM,CHOL
AC092580.4	HNSC,THCA,TGCT,THYM,CHOL
AC104699.1	HNSC,THCA,TGCT,THYM,CHOL
AC104820.2	HNSC,THCA,TGCT,THYM,CHOL
AC109826.1	HNSC,THCA,TGCT,THYM,CHOL
CHRM3-AS2	HNSC,THCA,TGCT,THYM,CHOL
CTC-559E9.8	HNSC,THCA,TGCT,THYM,CHOL
CTD-2020K17.1	HNSC,THCA,TGCT,THYM,CHOL
DBH-AS1	HNSC,THCA,TGCT,THYM,CHOL
FAM201A	HNSC,THCA,TGCT,THYM,CHOL
ITGB2-AS1	HNSC,THCA,TGCT,THYM,CHOL
KIAA0125	HNSC,THCA,TGCT,THYM,CHOL
LINC00861	HNSC,THCA,TGCT,THYM,CHOL
LINC01281	HNSC,THCA,TGCT,THYM,CHOL
PRKCQ-AS1	HNSC,THCA,TGCT,THYM,CHOL
PSMB8-AS1	HNSC,THCA,TGCT,THYM,CHOL
RP11-1094M14.5	HNSC,THCA,TGCT,THYM,CHOL
RP11-115H13.1	HNSC,THCA,TGCT,THYM,CHOL
RP11-24F11.2	HNSC,THCA,TGCT,THYM,CHOL
RP11-284N8.3	HNSC,THCA,TGCT,THYM,CHOL
RP11-291B21.2	HNSC,THCA,TGCT,THYM,CHOL
RP11-399O19.9	HNSC,THCA,TGCT,THYM,CHOL
RP11-473M20.5	HNSC,THCA,TGCT,THYM,CHOL
RP11-510N19.5	HNSC,THCA,TGCT,THYM,CHOL
RP11-731F5.2	HNSC,THCA,TGCT,THYM,CHOL
RP11-750H9.5	HNSC,THCA,TGCT,THYM,CHOL
RP11-848P1.3	HNSC,THCA,TGCT,THYM,CHOL
RP11-92C4.6	HNSC,THCA,TGCT,THYM,CHOL
RP4-575N6.4	HNSC,THCA,TGCT,THYM,CHOL
RP4-647J21.1	HNSC,THCA,TGCT,THYM,CHOL
RP5-1091N2.9	HNSC,THCA,TGCT,THYM,CHOL
RP5-1171I10.5	HNSC,THCA,TGCT,THYM,CHOL
USP30-AS1	HNSC,THCA,TGCT,THYM,CHOL
AC002398.13	THCA,TGCT,THYM,CHOL
AC005083.1	THCA,TGCT,THYM,CHOL
AC007255.8	HNSC,THCA,TGCT,THYM
AC009133.17	THCA,TGCT,THYM,CHOL
AC009501.4	HNSC,TGCT,THYM,CHOL
AC011899.9	THCA,TGCT,THYM,CHOL
AC015849.19	THCA,TGCT,THYM,CHOL
AC015971.2	THCA,TGCT,THYM,CHOL
AC093495.4	THCA,TGCT,THYM,CHOL
AC141928.1	THCA,TGCT,THYM,CHOL
AC147651.4	THCA,TGCT,THYM,CHOL
AL450992.2	THCA,TGCT,THYM,CHOL
AL928768.3	HNSC,THCA,TGCT,CHOL
ATP6V0E2-AS1	HNSC,THCA,THYM,CHOL
BLACAT1	THCA,TGCT,THYM,CHOL
C17orf82	THCA,TGCT,THYM,CHOL
C9orf139	HNSC,TGCT,THYM,CHOL
COLCA1	THCA,TGCT,THYM,CHOL
CTA-384D8.31	HNSC,THCA,THYM,CHOL
CTA-384D8.35	HNSC,THCA,TGCT,CHOL
CTA-384D8.36	HNSC,THCA,TGCT,THYM
CTB-113P19.5	THCA,TGCT,THYM,CHOL
CTC-550B14.7	THCA,TGCT,THYM,CHOL
CTD-2002H8.2	THCA,TGCT,THYM,CHOL
CTD-2269F5.1	HNSC,THCA,TGCT,THYM
CTD-2368P22.1	HNSC,TGCT,THYM,CHOL
CTD-2547G23.4	HNSC,THCA,THYM,CHOL
CTD-2547L24.3	THCA,TGCT,THYM,CHOL
CTD-2554C21.2	THCA,TGCT,THYM,CHOL
CTD-2619J13.17	THCA,TGCT,THYM,CHOL
CTD-3065J16.9	THCA,TGCT,THYM,CHOL
CTD-3128G10.7	THCA,TGCT,THYM,CHOL
DPP10-AS1	HNSC,THCA,TGCT,CHOL
FEZF1-AS1	HNSC,TGCT,THYM,CHOL
FLNB-AS1	THCA,TGCT,THYM,CHOL
HAGLR	HNSC,THCA,TGCT,THYM
HAND2-AS1	THCA,TGCT,THYM,CHOL
HAS2-AS1	THCA,TGCT,THYM,CHOL
HCP5	HNSC,THCA,TGCT,THYM
HLA-DQB1-AS1	HNSC,THCA,TGCT,CHOL
LBX2-AS1	THCA,TGCT,THYM,CHOL
LINC00426	HNSC,TGCT,THYM,CHOL
LINC00582	HNSC,THCA,TGCT,CHOL
LINC00892	HNSC,THCA,TGCT,CHOL
LINC01127	HNSC,THCA,THYM,CHOL
LINC01197	HNSC,THCA,TGCT,CHOL
LINC01215	THCA,TGCT,THYM,CHOL
LINC01355	THCA,TGCT,THYM,CHOL
LINC01480	THCA,TGCT,THYM,CHOL
LLNLR-470E3.1	HNSC,THCA,TGCT,CHOL
MIR155HG	THCA,TGCT,THYM,CHOL
MIR181A2HG	THCA,TGCT,THYM,CHOL
MIR31HG	THCA,TGCT,THYM,CHOL
NR2F1-AS1	THCA,TGCT,THYM,CHOL
PCED1B-AS1	HNSC,THCA,TGCT,CHOL
PLBD1-AS1	THCA,TGCT,THYM,CHOL
PTPRD-AS1	THCA,TGCT,THYM,CHOL
RAMP2-AS1	THCA,TGCT,THYM,CHOL
RP1-102K2.8	HNSC,THCA,TGCT,CHOL
RP1-228H13.5	THCA,TGCT,THYM,CHOL
RP1-309I22.2	HNSC,TGCT,THYM,CHOL
RP1-37N7.1	HNSC,TGCT,THYM,CHOL
RP11-1000B6.3	THCA,TGCT,THYM,CHOL
RP11-102N12.3	HNSC,THCA,TGCT,CHOL
RP11-107N15.1	HNSC,TGCT,THYM,CHOL
RP11-1109F11.3	THCA,TGCT,THYM,CHOL
RP11-1149O23.3	THCA,TGCT,THYM,CHOL
RP11-1191J2.5	HNSC,TGCT,THYM,CHOL
RP11-148O21.2	HNSC,THCA,TGCT,CHOL
RP11-161M6.2	THCA,TGCT,THYM,CHOL
RP11-166D19.1	THCA,TGCT,THYM,CHOL
RP11-16K12.1	HNSC,THCA,TGCT,CHOL
RP11-175K6.1	HNSC,THCA,TGCT,THYM
RP11-180N14.1	THCA,TGCT,THYM,CHOL
RP11-18H21.1	THCA,TGCT,THYM,CHOL
RP11-219E7.1	HNSC,THCA,TGCT,CHOL
RP11-23N2.4	THCA,TGCT,THYM,CHOL
RP11-25K19.1	HNSC,THCA,TGCT,THYM
RP11-266K4.9	HNSC,THCA,TGCT,CHOL
RP11-268J15.5	THCA,TGCT,THYM,CHOL
RP11-274H2.5	HNSC,THCA,THYM,CHOL
RP11-276H7.2	THCA,TGCT,THYM,CHOL
RP11-288L9.4	HNSC,TGCT,THYM,CHOL
RP11-290F5.1	HNSC,THCA,TGCT,CHOL
RP11-345J18.2	HNSC,THCA,TGCT,CHOL
RP11-367G6.3	THCA,TGCT,THYM,CHOL
RP11-379H18.1	THCA,TGCT,THYM,CHOL
RP11-383H13.1	THCA,TGCT,THYM,CHOL
RP11-389C8.2	HNSC,THCA,THYM,CHOL
RP11-444D3.1	THCA,TGCT,THYM,CHOL
RP11-469H8.6	THCA,TGCT,THYM,CHOL
RP11-478J18.2	THCA,TGCT,THYM,CHOL
RP11-496I9.1	THCA,TGCT,THYM,CHOL
RP11-4O1.2	THCA,TGCT,THYM,CHOL
RP11-51J9.5	THCA,TGCT,THYM,CHOL
RP11-538D16.2	THCA,TGCT,THYM,CHOL
RP11-54O7.3	THCA,TGCT,THYM,CHOL
RP11-554A11.4	HNSC,THCA,TGCT,THYM
RP11-588K22.2	THCA,TGCT,THYM,CHOL
RP11-677M24.1	THCA,TGCT,THYM,CHOL
RP11-680C21.1	HNSC,THCA,TGCT,CHOL
RP11-693J15.5	THCA,TGCT,THYM,CHOL
RP11-703I16.1	THCA,TGCT,THYM,CHOL
RP11-783K16.5	HNSC,THCA,TGCT,THYM
RP11-796E2.4	HNSC,THCA,TGCT,THYM
RP11-7K24.3	HNSC,THCA,THYM,CHOL
RP11-800A3.4	THCA,TGCT,THYM,CHOL
RP11-843P14.1	THCA,TGCT,THYM,CHOL
RP11-863P13.3	THCA,TGCT,THYM,CHOL
RP11-8L8.2	THCA,TGCT,THYM,CHOL
RP11-977G19.5	THCA,TGCT,THYM,CHOL
RP13-514E23.1	HNSC,THCA,TGCT,THYM
RP3-394A18.1	THCA,TGCT,THYM,CHOL
RP3-477O4.14	THCA,TGCT,THYM,CHOL
RP3-508I15.21	HNSC,THCA,THYM,CHOL
RP4-758J18.10	THCA,TGCT,THYM,CHOL
RP4-794I6.4	HNSC,THCA,TGCT,THYM
RP5-1028K7.2	THCA,TGCT,THYM,CHOL
RP5-827C21.4	THCA,TGCT,THYM,CHOL
RP6-65G23.3	HNSC,TGCT,THYM,CHOL
SH3BP5-AS1	HNSC,THCA,TGCT,THYM
SLFNL1-AS1	HNSC,TGCT,THYM,CHOL
SOCS2-AS1	HNSC,THCA,TGCT,CHOL
ST3GAL6-AS1	THCA,TGCT,THYM,CHOL
TMEM51-AS1	THCA,TGCT,THYM,CHOL
TRAM2-AS1	THCA,TGCT,THYM,CHOL
TRBV11-2	THCA,TGCT,THYM,CHOL
TRG-AS1	HNSC,THCA,THYM,CHOL
TTN-AS1	THCA,TGCT,THYM,CHOL
UG0898H09	THCA,TGCT,THYM,CHOL
UGDH-AS1	THCA,TGCT,THYM,CHOL
UNC5B-AS1	THCA,TGCT,THYM,CHOL
WWTR1-AS1	THCA,TGCT,THYM,CHOL
A2M-AS1	THCA,TGCT,THYM
ABALON	THCA,TGCT,CHOL
AC000067.1	TGCT,THYM,CHOL
AC003986.7	TGCT,THYM,CHOL
AC005519.4	THCA,TGCT,CHOL
AC005754.8	THCA,TGCT,CHOL
AC006116.24	TGCT,THYM,CHOL
AC007386.4	HNSC,THCA,TGCT
AC007743.1	THCA,TGCT,THYM
AC009120.5	THCA,TGCT,THYM
AC009120.6	THCA,TGCT,CHOL
AC009950.2	HNSC,TGCT,THYM
AC011298.2	THCA,TGCT,THYM
AC012123.1	THCA,TGCT,THYM
AC012668.2	THCA,TGCT,CHOL
AC016722.4	TGCT,THYM,CHOL
AC026202.3	THCA,THYM,CHOL
AC073046.25	THCA,TGCT,CHOL
AC074117.10	TGCT,THYM,CHOL
AC079630.4	THCA,TGCT,CHOL
AC079767.4	THCA,TGCT,CHOL
AC090587.2	THCA,TGCT,CHOL
AC092171.4	TGCT,THYM,CHOL
AC093110.3	TGCT,THYM,CHOL
AC093609.1	THCA,THYM,CHOL
AC093818.1	TGCT,THYM,CHOL
AC104667.3	TGCT,THYM,CHOL
AC106786.1	HNSC,TGCT,THYM
AC109309.4	THCA,THYM,CHOL
AC116366.6	HNSC,TGCT,THYM
AC129492.6	HNSC,TGCT,CHOL
AC133644.2	HNSC,THCA,TGCT
AC138035.2	THCA,THYM,CHOL
AC142472.6	THCA,TGCT,THYM
AC144652.1	TGCT,THYM,CHOL
AC226118.1	THCA,TGCT,THYM
ADAMTS9-AS2	THCA,TGCT,THYM
ADORA2A-AS1	TGCT,THYM,CHOL
AE000661.37	THCA,TGCT,THYM
AF127936.9	THCA,TGCT,CHOL
AF131216.5	THCA,TGCT,THYM
AL022476.2	TGCT,THYM,CHOL
AL161668.5	TGCT,THYM,CHOL
ALDH1L1-AS2	TGCT,THYM,CHOL
AP000473.8	TGCT,THYM,CHOL
AP001258.4	THCA,TGCT,THYM
AP001505.10	TGCT,THYM,CHOL
AP001626.2	THCA,TGCT,CHOL
AP4B1-AS1	THCA,TGCT,CHOL
ARHGEF26-AS1	HNSC,THYM,CHOL
ARRDC1-AS1	TGCT,THYM,CHOL
BACE1-AS	TGCT,THYM,CHOL
BAIAP2-AS1	TGCT,THYM,CHOL
BVES-AS1	THCA,TGCT,CHOL
BX470102.3	THCA,TGCT,CHOL
C15orf56	THCA,THYM,CHOL
CACNA1C-AS1	TGCT,THYM,CHOL
CACNA1C-AS2	TGCT,THYM,CHOL
CADM3-AS1	THCA,THYM,CHOL
CALML3-AS1	TGCT,THYM,CHOL
CCDC144NL-AS1	TGCT,THYM,CHOL
CEBPA-AS1	THCA,THYM,CHOL
CFLAR-AS1	THCA,TGCT,THYM
CH17-437K3.1	TGCT,THYM,CHOL
COL18A1-AS1	TGCT,THYM,CHOL
CTA-228A9.3	THCA,THYM,CHOL
CTB-129O4.1	TGCT,THYM,CHOL
CTB-31O20.4	THCA,TGCT,THYM
CTB-39G8.3	THCA,THYM,CHOL
CTB-61M7.2	HNSC,TGCT,CHOL
CTB-78F1.2	THCA,THYM,CHOL
CTC-231O11.1	TGCT,THYM,CHOL
CTC-378H22.1	THCA,THYM,CHOL
CTC-429P9.1	THCA,TGCT,THYM
CTC-429P9.2	TGCT,THYM,CHOL
CTC-524C5.2	THCA,THYM,CHOL
CTC-526N19.1	TGCT,THYM,CHOL
CTD-2035E11.5	TGCT,THYM,CHOL
CTD-2047H16.4	TGCT,THYM,CHOL
CTD-2047H16.5	THCA,TGCT,CHOL
CTD-2132N18.2	TGCT,THYM,CHOL
CTD-2132N18.4	TGCT,THYM,CHOL
CTD-2194D22.3	HNSC,TGCT,THYM
CTD-2201I18.1	THCA,TGCT,THYM
CTD-2270P14.1	THCA,TGCT,THYM
CTD-2292M16.8	TGCT,THYM,CHOL
CTD-2314G24.2	THCA,TGCT,THYM
CTD-2341M24.1	THCA,THYM,CHOL
CTD-2396E7.11	THCA,TGCT,CHOL
CTD-2576D5.4	THCA,TGCT,CHOL
CTD-2647L4.4	THCA,THYM,CHOL
CTD-2666L21.1	THCA,TGCT,THYM
CTD-3035K23.7	THCA,TGCT,CHOL
CTD-3064M3.3	HNSC,TGCT,CHOL
CTD-3099C6.11	TGCT,THYM,CHOL
CTD-3157E16.1	THCA,TGCT,THYM
CYP1B1-AS1	HNSC,THCA,TGCT
CYP4F26P	HNSC,TGCT,CHOL
DIO3OS	THCA,TGCT,CHOL
DKFZP434I0714	TGCT,THYM,CHOL
DLX6-AS1	HNSC,TGCT,CHOL
DNAJC3-AS1	THCA,THYM,CHOL
DNM3OS	TGCT,THYM,CHOL
FAM83H-AS1	TGCT,THYM,CHOL
FGD5-AS1	TGCT,THYM,CHOL
FLG-AS1	THCA,TGCT,CHOL
FLJ16779	THCA,TGCT,THYM
FLJ38122	TGCT,THYM,CHOL
FOXCUT	TGCT,THYM,CHOL
FOXD3-AS1	HNSC,TGCT,CHOL
GAS5	TGCT,THYM,CHOL
GATA2-AS1	THCA,TGCT,THYM
GDNF-AS1	HNSC,TGCT,THYM
GNG12-AS1	TGCT,THYM,CHOL
GS1-124K5.3	TGCT,THYM,CHOL
GS1-358P8.4	THCA,TGCT,CHOL
GUSBP11	THCA,THYM,CHOL
H1FX-AS1	THCA,TGCT,CHOL
HCG18	THCA,TGCT,CHOL
HHIP-AS1	THCA,TGCT,CHOL
HID1-AS1	THCA,THYM,CHOL
HOXA-AS2	THCA,TGCT,THYM
HOXA-AS3	TGCT,THYM,CHOL
HOXB-AS3	HNSC,TGCT,CHOL
HOXB-AS4	HNSC,TGCT,CHOL
HYI-AS1	TGCT,THYM,CHOL
IGF2-AS	TGCT,THYM,CHOL
IL10RB-AS1	THCA,TGCT,THYM
INTS6-AS1	TGCT,THYM,CHOL
KB-1208A12.3	TGCT,THYM,CHOL
KB-1507C5.4	THCA,TGCT,THYM
KC6	TGCT,THYM,CHOL
KCNJ2-AS1	THCA,TGCT,CHOL
KLF3-AS1	THCA,TGCT,THYM
KMT2E-AS1	TGCT,THYM,CHOL
L3MBTL4-AS1	TGCT,THYM,CHOL
LIFR-AS1	THCA,TGCT,THYM
LINC00152	THCA,TGCT,THYM
LINC00261	THCA,TGCT,CHOL
LINC00342	HNSC,TGCT,CHOL
LINC00402	THCA,THYM,CHOL
LINC00511	THCA,TGCT,CHOL
LINC00528	THCA,TGCT,THYM
LINC00624	TGCT,THYM,CHOL
LINC00630	THCA,TGCT,THYM
LINC00652	THCA,TGCT,THYM
LINC00657	THCA,TGCT,THYM
LINC00683	TGCT,THYM,CHOL
LINC00843	TGCT,THYM,CHOL
LINC00877	THCA,TGCT,CHOL
LINC00893	THCA,TGCT,THYM
LINC00926	THCA,TGCT,THYM
LINC00936	TGCT,THYM,CHOL
LINC00944	THCA,TGCT,THYM
LINC00982	THCA,TGCT,THYM
LINC00996	THCA,TGCT,CHOL
LINC01012	TGCT,THYM,CHOL
LINC01089	HNSC,THYM,CHOL
LINC01094	THCA,TGCT,THYM
LINC01124	HNSC,TGCT,CHOL
LINC01138	TGCT,THYM,CHOL
LINC01268	TGCT,THYM,CHOL
LINC01272	THCA,TGCT,CHOL
LINC01311	TGCT,THYM,CHOL
LINC01348	TGCT,THYM,CHOL
LINC01420	THCA,TGCT,THYM
LINC01564	HNSC,TGCT,CHOL
LL0XNC01-237H1.2	TGCT,THYM,CHOL
LL0XNC01-7P3.1	TGCT,THYM,CHOL
LL21NC02-21A1.1	TGCT,THYM,CHOL
LL22NC03-2H8.4	THCA,TGCT,CHOL
MAGI2-AS3	TGCT,THYM,CHOL
MAPKAPK5-AS1	THCA,THYM,CHOL
MIAT	THCA,THYM,CHOL
MIR100HG	TGCT,THYM,CHOL
MIR143HG	THCA,TGCT,CHOL
MIR210HG	TGCT,THYM,CHOL
MIR503HG	TGCT,THYM,CHOL
MIR762HG	TGCT,THYM,CHOL
MIRLET7BHG	TGCT,THYM,CHOL
MLLT4-AS1	THCA,THYM,CHOL
MORF4L2-AS1	THCA,THYM,CHOL
MRGPRF-AS1	TGCT,THYM,CHOL
MYCNOS	THCA,TGCT,THYM
NADK2-AS1	THCA,THYM,CHOL
NEBL-AS1	TGCT,THYM,CHOL
NKX2-1-AS1	HNSC,TGCT,THYM
NNT-AS1	HNSC,THCA,TGCT
NPTN-IT1	THCA,TGCT,CHOL
NR2F2-AS1	THCA,TGCT,THYM
NRSN2-AS1	THCA,THYM,CHOL
OGFRP1	TGCT,THYM,CHOL
OR2A1-AS1	THCA,THYM,CHOL
PAXBP1-AS1	THCA,TGCT,THYM
PCAT19	THCA,TGCT,CHOL
PINK1-AS	TGCT,THYM,CHOL
PRR34-AS1	THCA,TGCT,CHOL
PSMA3-AS1	TGCT,THYM,CHOL
PVRL3-AS1	THCA,TGCT,THYM
PWRN1	TGCT,THYM,CHOL
RAD51-AS1	TGCT,THYM,CHOL
RAP2C-AS1	THCA,TGCT,THYM
RARA-AS1	THCA,TGCT,THYM
RP1-12G14.7	THCA,THYM,CHOL
RP1-167F1.2	THCA,TGCT,THYM
RP1-18D14.7	THCA,THYM,CHOL
RP1-193H18.2	THCA,TGCT,CHOL
RP1-239B22.5	TGCT,THYM,CHOL
RP1-244F24.1	THCA,THYM,CHOL
RP1-292L20.3	THCA,THYM,CHOL
RP1-60O19.1	THCA,TGCT,CHOL
RP1-86C11.7	HNSC,TGCT,CHOL
RP11-1055B8.9	THCA,TGCT,CHOL
RP11-1069G10.1	TGCT,THYM,CHOL
RP11-1070N10.3	HNSC,TGCT,CHOL
RP11-1094H24.4	THCA,TGCT,THYM
RP11-1109F11.5	TGCT,THYM,CHOL
RP11-110I1.11	TGCT,THYM,CHOL
RP11-110I1.12	THCA,TGCT,CHOL
RP11-112J3.16	THCA,THYM,CHOL
RP11-1149O23.2	THCA,TGCT,THYM
RP11-114N19.3	THCA,THYM,CHOL
RP11-116O18.1	THCA,TGCT,THYM
RP11-120K24.5	HNSC,TGCT,THYM
RP11-121A8.1	HNSC,THCA,CHOL
RP11-123K19.1	THCA,TGCT,CHOL
RP11-124N2.1	THCA,THYM,CHOL
RP11-126L15.4	TGCT,THYM,CHOL
RP11-126O1.6	TGCT,THYM,CHOL
RP11-1334A24.6	THCA,TGCT,THYM
RP11-138H8.6	TGCT,THYM,CHOL
RP11-1391J7.1	THCA,THYM,CHOL
RP11-141M3.6	HNSC,THYM,CHOL
RP11-147L13.11	TGCT,THYM,CHOL
RP11-147L13.12	THCA,TGCT,CHOL
RP11-147L13.13	TGCT,THYM,CHOL
RP11-153F5.7	TGCT,THYM,CHOL
RP11-157P1.4	THCA,THYM,CHOL
RP11-164J13.1	THCA,TGCT,CHOL
RP11-164P12.4	TGCT,THYM,CHOL
RP11-169D4.2	THCA,TGCT,CHOL
RP11-16E12.2	HNSC,TGCT,THYM
RP11-181K3.4	TGCT,THYM,CHOL
RP11-190A12.8	THCA,TGCT,CHOL
RP11-192H23.8	THCA,TGCT,CHOL
RP11-196G18.22	TGCT,THYM,CHOL
RP11-199F11.2	TGCT,THYM,CHOL
RP11-206L10.5	TGCT,THYM,CHOL
RP11-210M15.2	THCA,TGCT,CHOL
RP11-212P7.2	TGCT,THYM,CHOL
RP11-216L13.19	THCA,THYM,CHOL
RP11-222K16.2	THCA,TGCT,CHOL
RP11-223C24.1	TGCT,THYM,CHOL
RP11-235E17.6	THCA,THYM,CHOL
RP11-242D8.1	THCA,TGCT,CHOL
RP11-244H3.1	TGCT,THYM,CHOL
RP11-247C2.2	THCA,TGCT,THYM
RP11-253E3.3	THCA,TGCT,THYM
RP11-259K5.2	THCA,THYM,CHOL
RP11-261N11.8	THCA,TGCT,CHOL
RP11-261P9.4	TGCT,THYM,CHOL
RP11-264I13.2	TGCT,THYM,CHOL
RP11-273B20.1	TGCT,THYM,CHOL
RP11-273G15.2	THCA,THYM,CHOL
RP11-276H19.1	TGCT,THYM,CHOL
RP11-288L9.1	HNSC,TGCT,THYM
RP11-295G20.2	THCA,TGCT,THYM
RP11-299H21.1	THCA,THYM,CHOL
RP11-301L8.2	THCA,TGCT,CHOL
RP11-303E16.8	THCA,THYM,CHOL
RP11-309L24.4	THCA,TGCT,CHOL
RP11-312B8.1	THCA,TGCT,THYM
RP11-317J10.2	HNSC,TGCT,CHOL
RP11-319G9.3	TGCT,THYM,CHOL
RP11-320N7.2	THCA,TGCT,THYM
RP11-321G12.1	THCA,THYM,CHOL
RP11-325F22.2	THCA,TGCT,CHOL
RP11-327F22.2	THCA,TGCT,CHOL
RP11-329B9.3	THCA,TGCT,THYM
RP11-329B9.4	THCA,THYM,CHOL
RP11-329L6.2	TGCT,THYM,CHOL
RP11-332H14.2	TGCT,THYM,CHOL
RP11-332H18.3	TGCT,THYM,CHOL
RP11-337C18.9	THCA,THYM,CHOL
RP11-33B1.4	TGCT,THYM,CHOL
RP11-33O4.1	TGCT,THYM,CHOL
RP11-345N11.1	HNSC,THCA,CHOL
RP11-350G8.5	TGCT,THYM,CHOL
RP11-356I2.4	TGCT,THYM,CHOL
RP11-359E3.4	THCA,TGCT,THYM
RP11-359J14.2	THCA,TGCT,THYM
RP11-384C4.2	TGCT,THYM,CHOL
RP11-384K6.6	THCA,THYM,CHOL
RP11-384L8.1	THCA,TGCT,CHOL
RP11-390E23.6	HNSC,TGCT,CHOL
RP11-390F4.6	HNSC,THCA,TGCT
RP11-395N3.1	THCA,THYM,CHOL
RP11-395N3.2	THCA,TGCT,THYM
RP11-401P9.4	THCA,TGCT,THYM
RP11-403P17.6	TGCT,THYM,CHOL
RP11-415J8.3	THCA,TGCT,THYM
RP11-420L9.5	HNSC,TGCT,THYM
RP11-426C22.5	THCA,TGCT,THYM
RP11-428G5.5	TGCT,THYM,CHOL
RP11-42O15.3	THCA,TGCT,CHOL
RP11-434E6.4	THCA,TGCT,THYM
RP11-435O5.2	TGCT,THYM,CHOL
RP11-439E19.10	TGCT,THYM,CHOL
RP11-440L14.1	THCA,TGCT,CHOL
RP11-443B7.1	TGCT,THYM,CHOL
RP11-445F12.1	HNSC,TGCT,CHOL
RP11-446N19.1	THCA,TGCT,CHOL
RP11-449J21.5	THCA,TGCT,CHOL
RP11-455F5.5	THCA,TGCT,CHOL
RP11-456K23.1	THCA,TGCT,THYM
RP11-459I19.1	TGCT,THYM,CHOL
RP11-465B22.8	THCA,TGCT,CHOL
RP11-468E2.11	TGCT,THYM,CHOL
RP11-46D6.1	TGCT,THYM,CHOL
RP11-474O21.5	THCA,TGCT,CHOL
RP11-47I22.1	THCA,TGCT,THYM
RP11-488L18.10	TGCT,THYM,CHOL
RP11-489O18.1	TGCT,THYM,CHOL
RP11-48B3.3	TGCT,THYM,CHOL
RP11-497E19.1	THCA,TGCT,THYM
RP11-504P24.8	THCA,TGCT,CHOL
RP11-508N22.12	TGCT,THYM,CHOL
RP11-521B24.5	THCA,TGCT,CHOL
RP11-522I20.3	TGCT,THYM,CHOL
RP11-524D16__A.3	THCA,TGCT,THYM
RP11-530C5.1	THCA,TGCT,THYM
RP11-531A24.3	HNSC,TGCT,THYM
RP11-539L10.2	THCA,TGCT,THYM
RP11-547D24.1	THCA,TGCT,CHOL
RP11-548H3.1	TGCT,THYM,CHOL
RP11-553A21.3	THCA,TGCT,CHOL
RP11-559N14.5	HNSC,TGCT,CHOL
RP11-563N4.1	TGCT,THYM,CHOL
RP11-568J23.5	TGCT,THYM,CHOL
RP11-572O17.1	TGCT,THYM,CHOL
RP11-57A19.2	TGCT,THYM,CHOL
RP11-57H14.4	THCA,TGCT,CHOL
RP11-598F7.6	THCA,TGCT,THYM
RP11-60L3.1	THCA,TGCT,THYM
RP11-610P16.1	THCA,TGCT,CHOL
RP11-615I2.2	THCA,TGCT,THYM
RP11-619A14.3	TGCT,THYM,CHOL
RP11-620J15.3	THCA,THYM,CHOL
RP11-624M8.1	THCA,THYM,CHOL
RP11-626H12.1	TGCT,THYM,CHOL
RP11-627G23.1	TGCT,THYM,CHOL
RP11-638I2.9	HNSC,THYM,CHOL
RP11-651L5.3	THCA,THYM,CHOL
RP11-658F2.8	TGCT,THYM,CHOL
RP11-669E14.6	THCA,THYM,CHOL
RP11-670E13.6	TGCT,THYM,CHOL
RP11-701H24.3	THCA,TGCT,THYM
RP11-701P16.5	THCA,TGCT,CHOL
RP11-707M3.3	TGCT,THYM,CHOL
RP11-710C12.1	TGCT,THYM,CHOL
RP11-713C5.1	THCA,TGCT,THYM
RP11-734K2.4	TGCT,THYM,CHOL
RP11-736K20.5	TGCT,THYM,CHOL
RP11-736N17.10	TGCT,THYM,CHOL
RP11-736N17.8	HNSC,THYM,CHOL
RP11-73M18.10	THCA,TGCT,CHOL
RP11-73M18.8	THCA,TGCT,THYM
RP11-747H7.3	TGCT,THYM,CHOL
RP11-757F18.5	THCA,TGCT,CHOL
RP11-760H22.2	THCA,THYM,CHOL
RP11-77K12.9	TGCT,THYM,CHOL
RP11-793H13.11	THCA,TGCT,THYM
RP11-79N23.1	TGCT,THYM,CHOL
RP11-802E16.3	TGCT,THYM,CHOL
RP11-817I4.1	THCA,THYM,CHOL
RP11-81H14.2	HNSC,THCA,TGCT
RP11-823E8.3	TGCT,THYM,CHOL
RP11-834C11.4	TGCT,THYM,CHOL
RP11-848P1.5	THCA,TGCT,THYM
RP11-867G23.8	TGCT,THYM,CHOL
RP11-876N24.4	HNSC,THCA,CHOL
RP11-890B15.3	TGCT,THYM,CHOL
RP11-894P9.1	THCA,THYM,CHOL
RP11-90B9.2	TGCT,THYM,CHOL
RP11-968A15.2	TGCT,THYM,CHOL
RP11-96D1.6	HNSC,THYM,CHOL
RP11-96H19.1	THCA,TGCT,THYM
RP11-96K19.2	HNSC,TGCT,CHOL
RP11-993B23.3	HNSC,TGCT,CHOL
RP13-1032I1.7	THCA,TGCT,CHOL
RP13-516M14.1	TGCT,THYM,CHOL
RP3-329A5.8	THCA,THYM,CHOL
RP3-368A4.5	THCA,TGCT,THYM
RP3-395M20.8	HNSC,THCA,TGCT
RP3-525N10.2	THCA,TGCT,THYM
RP4-565E6.1	TGCT,THYM,CHOL
RP4-568C11.4	TGCT,THYM,CHOL
RP4-660H19.1	TGCT,THYM,CHOL
RP4-710M16.2	TGCT,THYM,CHOL
RP4-724E16.2	THCA,THYM,CHOL
RP4-728D4.2	TGCT,THYM,CHOL
RP4-742J24.2	TGCT,THYM,CHOL
RP4-798P15.3	TGCT,THYM,CHOL
RP5-1024C24.1	HNSC,THCA,TGCT
RP5-1050D4.5	THCA,TGCT,THYM
RP5-1054A22.4	TGCT,THYM,CHOL
RP5-1056H1.2	TGCT,THYM,CHOL
RP5-1085F17.3	TGCT,THYM,CHOL
RP5-1172A22.1	THCA,TGCT,CHOL
RP5-887A10.1	HNSC,THCA,TGCT
RP6-159A1.4	THCA,TGCT,CHOL
RP6-24A23.3	THCA,TGCT,THYM
RP6-24A23.7	THCA,TGCT,THYM
RPL34-AS1	THCA,THYM,CHOL
SAMD12-AS1	HNSC,THYM,CHOL
SH3RF3-AS1	TGCT,THYM,CHOL
SHANK3	THCA,THYM,CHOL
SLC2A1-AS1	TGCT,THYM,CHOL
SNHG12	THCA,THYM,CHOL
SNHG15	TGCT,THYM,CHOL
SNHG16	THCA,TGCT,THYM
SNHG8	TGCT,THYM,CHOL
SNHG9	THCA,TGCT,THYM
SOX21-AS1	HNSC,TGCT,THYM
SOX9-AS1	THCA,TGCT,CHOL
SPACA6P	THCA,THYM,CHOL
STARD7-AS1	TGCT,THYM,CHOL
TGFB2-AS1	THCA,TGCT,THYM
THRB-AS1	TGCT,THYM,CHOL
TMEM191C	TGCT,THYM,CHOL
TMEM26-AS1	THCA,THYM,CHOL
TOPORS-AS1	TGCT,THYM,CHOL
TRHDE-AS1	TGCT,THYM,CHOL
TSPEAR-AS1	THCA,TGCT,CHOL
U47924.27	TGCT,THYM,CHOL
U47924.32	TGCT,THYM,CHOL
U73166.2	TGCT,THYM,CHOL
USP27X-AS1	THCA,TGCT,THYM
USP3-AS1	THCA,TGCT,THYM
VLDLR-AS1	THCA,TGCT,THYM
WNT5A-AS1	THCA,TGCT,THYM
WWC2-AS2	THCA,THYM,CHOL
XXbac-BPG27H4.8	TGCT,THYM,CHOL
XXbac-BPGBPG55C20.2	THCA,TGCT,THYM
ZBED5-AS1	TGCT,THYM,CHOL
ZFAS1	THCA,TGCT,CHOL
ZNF528-AS1	HNSC,THYM,CHOL
ZNF571-AS1	TGCT,THYM,CHOL
ZNF638-IT1	THCA,THYM,CHOL
ZNF667-AS1	HNSC,THYM,CHOL
ZNF790-AS1	TGCT,THYM,CHOL
ZNRD1-AS1	THCA,TGCT,CHOL
AC000120.7	THYM,CHOL
AC000403.4	THCA,TGCT
AC002454.1	TGCT,THYM
AC002467.7	TGCT,THYM
AC002480.3	TGCT,CHOL
AC003986.6	TGCT,THYM
AC004019.13	TGCT,CHOL
AC004067.5	THCA,THYM
AC004160.4	THYM,CHOL
AC004447.2	TGCT,CHOL
AC004538.3	THYM,CHOL
AC004988.1	THCA,TGCT
AC005013.5	TGCT,THYM
AC005042.4	THYM,CHOL
AC005042.5	THYM,CHOL
AC005062.2	THCA,TGCT
AC005076.5	TGCT,THYM
AC005307.3	TGCT,THYM
AC005498.3	TGCT,CHOL
AC005540.3	THYM,CHOL
AC005592.2	TGCT,CHOL
AC005618.6	THYM,CHOL
AC005785.2	TGCT,CHOL
AC005932.1	THYM,CHOL
AC006273.5	TGCT,THYM
AC006369.2	THCA,CHOL
AC006538.1	THYM,CHOL
AC007038.7	TGCT,CHOL
AC007128.1	THYM,CHOL
AC007182.6	TGCT,CHOL
AC007228.11	TGCT,CHOL
AC007308.6	TGCT,CHOL
AC007326.10	TGCT,CHOL
AC007381.2	TGCT,THYM
AC007392.3	TGCT,THYM
AC007405.6	THCA,TGCT
AC007405.8	TGCT,CHOL
AC007566.10	THCA,THYM
AC007966.1	HNSC,THYM
AC008063.2	THCA,THYM
AC008074.4	TGCT,CHOL
AC008746.12	THCA,CHOL
AC009005.2	THYM,CHOL
AC009133.12	THYM,CHOL
AC009948.5	TGCT,CHOL
AC010095.5	THYM,CHOL
AC010761.13	THYM,CHOL
AC013264.2	TGCT,THYM
AC013275.2	TGCT,THYM
AC015849.16	TGCT,THYM
AC016700.5	THYM,CHOL
AC016735.1	TGCT,THYM
AC016738.4	TGCT,THYM
AC017104.6	TGCT,CHOL
AC018647.3	TGCT,CHOL
AC019117.2	THCA,TGCT
AC020571.3	THCA,CHOL
AC022007.5	THCA,THYM
AC022182.3	THCA,TGCT
AC023590.1	TGCT,CHOL
AC025171.1	TGCT,THYM
AC026150.8	THCA,THYM
AC026471.6	TGCT,CHOL
AC027601.1	THCA,THYM
AC046143.3	THCA,THYM
AC061961.2	TGCT,CHOL
AC067945.4	THCA,CHOL
AC068134.6	TGCT,CHOL
AC068138.1	THCA,THYM
AC068580.6	TGCT,THYM
AC068858.1	THCA,CHOL
AC069363.1	THCA,TGCT
AC072062.1	TGCT,THYM
AC073283.7	THYM,CHOL
AC073316.1	THCA,THYM
AC074212.6	THCA,THYM
AC078941.1	TGCT,CHOL
AC083884.8	THYM,CHOL
AC084809.2	THYM,CHOL
AC090044.2	TGCT,THYM
AC090587.5	TGCT,CHOL
AC090616.2	TGCT,THYM
AC091878.1	THCA,THYM
AC092301.3	THYM,CHOL
AC093620.5	THYM,CHOL
AC093673.5	THCA,TGCT
AC093850.2	THCA,TGCT
AC096574.5	TGCT,THYM
AC096579.13	TGCT,CHOL
AC097721.2	THYM,CHOL
AC098820.3	TGCT,CHOL
AC102953.6	THYM,CHOL
AC104534.2	THYM,CHOL
AC108142.1	TGCT,THYM
AC108868.6	TGCT,CHOL
AC112715.2	TGCT,CHOL
AC115522.3	THCA,CHOL
AC116614.1	TGCT,THYM
AC135048.13	TGCT,CHOL
AC139100.4	TGCT,CHOL
AC142528.1	THYM,CHOL
AC144831.1	TGCT,THYM
AC144831.3	TGCT,THYM
AC145110.1	THCA,CHOL
AC145124.2	TGCT,THYM
ACAP2-IT1	TGCT,THYM
ADAMTS9-AS1	THCA,TGCT
ADIRF-AS1	TGCT,THYM
AE000661.50	THCA,THYM
AF003625.3	HNSC,TGCT
AF064858.6	TGCT,CHOL
AF127936.5	THYM,CHOL
AF127936.7	THYM,CHOL
AF131215.9	TGCT,CHOL
AF131216.6	TGCT,THYM
AGAP2-AS1	TGCT,CHOL
AJ011931.1	TGCT,THYM
AJ011932.1	TGCT,THYM
AL133493.2	TGCT,THYM
AL136419.6	THYM,CHOL
AL163953.2	TGCT,CHOL
AL163953.3	TGCT,THYM
ANKRD10-IT1	TGCT,THYM
AP000251.3	TGCT,THYM
AP000253.1	TGCT,CHOL
AP000355.2	THYM,CHOL
AP000473.5	TGCT,CHOL
AP000476.1	TGCT,CHOL
AP000487.5	HNSC,TGCT
AP000662.4	TGCT,THYM
AP000692.9	THYM,CHOL
AP000695.6	TGCT,CHOL
AP000696.2	TGCT,CHOL
AP001046.5	TGCT,THYM
AP001062.7	TGCT,CHOL
AP001065.15	THYM,CHOL
AP001189.4	TGCT,CHOL
AP001347.6	TGCT,CHOL
AP001432.14	THYM,CHOL
AP001469.7	THYM,CHOL
AP001471.1	TGCT,THYM
AP001476.2	TGCT,THYM
AP001610.5	HNSC,THYM
AP001626.1	TGCT,CHOL
AP003068.9	TGCT,THYM
AP003774.1	TGCT,THYM
APCDD1L-AS1	TGCT,THYM
AQP4-AS1	HNSC,TGCT
ARAP1-AS2	THYM,CHOL
ARHGAP5-AS1	TGCT,THYM
ARHGEF38-IT1	THCA,CHOL
ATP1B3-AS1	TGCT,THYM
ATP2A1-AS1	THYM,CHOL
BHLHE40-AS1	THYM,CHOL
BX322557.10	TGCT,THYM
C10orf95	TGCT,CHOL
C16orf47	TGCT,CHOL
C1orf229	TGCT,CHOL
C1RL-AS1	TGCT,CHOL
C6orf99	TGCT,THYM
C8orf31	TGCT,THYM
C9orf173-AS1	TGCT,CHOL
CACNA1G-AS1	TGCT,THYM
CAPN10-AS1	THCA,CHOL
CARD8-AS1	TGCT,CHOL
CASC15	THCA,CHOL
CASC2	THCA,THYM
CBR3-AS1	TGCT,THYM
CCDC183-AS1	TGCT,THYM
CD27-AS1	TGCT,CHOL
CDC37L1-AS1	THYM,CHOL
CDKN2B-AS1	THCA,CHOL
CH17-189H20.1	TGCT,CHOL
CH17-264L24.1	TGCT,CHOL
CKMT2-AS1	THYM,CHOL
CLRN1-AS1	TGCT,CHOL
CMB9-55A18.1	TGCT,THYM
CPEB1-AS1	TGCT,THYM
CROCCP2	THYM,CHOL
CTA-223H9.9	THYM,CHOL
CTA-292E10.6	THCA,THYM
CTA-292E10.8	THYM,CHOL
CTA-292E10.9	TGCT,CHOL
CTA-293F17.1	THYM,CHOL
CTA-941F9.9	TGCT,CHOL
CTA-984G1.5	THYM,CHOL
CTB-113D17.1	TGCT,THYM
CTB-114C7.4	TGCT,CHOL
CTB-13F3.1	TGCT,CHOL
CTB-147N14.6	THCA,TGCT
CTB-178M22.2	TGCT,CHOL
CTB-179K24.3	TGCT,CHOL
CTB-26E19.1	TGCT,THYM
CTB-31O20.2	TGCT,THYM
CTB-41I6.1	TGCT,THYM
CTB-41I6.2	TGCT,CHOL
CTB-58E17.3	THYM,CHOL
CTB-92J24.2	TGCT,CHOL
CTC-1337H24.4	TGCT,CHOL
CTC-248O19.1	THYM,CHOL
CTC-277H1.7	THCA,TGCT
CTC-296K1.3	TGCT,CHOL
CTC-297N7.9	THYM,CHOL
CTC-301O7.4	THCA,TGCT
CTC-325H20.4	TGCT,CHOL
CTC-332L22.1	THYM,CHOL
CTC-338M12.4	THYM,CHOL
CTC-338M12.5	THCA,THYM
CTC-339O9.1	TGCT,THYM
CTC-378H22.2	THCA,THYM
CTC-425O23.2	TGCT,THYM
CTC-429P9.3	TGCT,CHOL
CTC-429P9.5	TGCT,THYM
CTC-441N14.2	THCA,TGCT
CTC-444N24.8	TGCT,CHOL
CTC-448F2.4	TGCT,THYM
CTC-455F18.1	TGCT,CHOL
CTC-471J1.2	THYM,CHOL
CTC-479C5.10	THCA,THYM
CTC-487M23.5	THCA,THYM
CTC-492K19.4	TGCT,THYM
CTC-510F12.2	TGCT,THYM
CTC-518B2.9	THCA,THYM
CTC-523E23.11	TGCT,THYM
CTC-537E7.3	THYM,CHOL
CTC-543D15.8	TGCT,CHOL
CTC-558O2.2	THCA,THYM
CTC-559E9.1	TGCT,THYM
CTC-786C10.1	TGCT,CHOL
CTD-2001C12.1	TGCT,CHOL
CTD-2006C1.12	TGCT,CHOL
CTD-2007L18.5	TGCT,THYM
CTD-2008L17.1	TGCT,THYM
CTD-2008L17.2	THCA,THYM
CTD-2012J19.3	TGCT,CHOL
CTD-2012K14.6	THYM,CHOL
CTD-2012K14.8	TGCT,CHOL
CTD-2013N24.2	TGCT,THYM
CTD-2017F17.2	THYM,CHOL
CTD-2020K17.3	THYM,CHOL
CTD-2021H9.3	TGCT,THYM
CTD-2024I7.18	THYM,CHOL
CTD-2024P10.2	TGCT,CHOL
CTD-2026K11.6	TGCT,CHOL
CTD-2054N24.2	THYM,CHOL
CTD-2083E4.4	TGCT,CHOL
CTD-2095E4.5	TGCT,CHOL
CTD-2154I11.2	THCA,THYM
CTD-2171N6.1	TGCT,CHOL
CTD-2184C24.2	THYM,CHOL
CTD-2194D22.4	TGCT,THYM
CTD-2196E14.6	TGCT,CHOL
CTD-2199O4.6	THYM,CHOL
CTD-2201E18.5	THYM,CHOL
CTD-2201G3.1	THYM,CHOL
CTD-2231H16.1	THCA,TGCT
CTD-2240E14.4	THYM,CHOL
CTD-2240J17.1	THYM,CHOL
CTD-2267D19.3	TGCT,THYM
CTD-2284J15.1	THYM,CHOL
CTD-2291D10.4	TGCT,THYM
CTD-2308L22.1	HNSC,TGCT
CTD-2313F11.1	TGCT,THYM
CTD-2319I12.4	TGCT,THYM
CTD-2325P2.3	TGCT,THYM
CTD-2325P2.4	TGCT,CHOL
CTD-2331H12.7	THYM,CHOL
CTD-2334D19.1	HNSC,TGCT
CTD-2340E1.2	THYM,CHOL
CTD-2349P21.10	TGCT,CHOL
CTD-2349P21.12	TGCT,CHOL
CTD-2349P21.9	TGCT,CHOL
CTD-2350C19.2	TGCT,CHOL
CTD-2371O3.3	THYM,CHOL
CTD-2501M5.1	THCA,TGCT
CTD-2503O16.4	THYM,CHOL
CTD-2521M24.9	THCA,TGCT
CTD-2523D13.2	TGCT,CHOL
CTD-2527I21.14	THCA,CHOL
CTD-2532N20.1	TGCT,CHOL
CTD-2537I9.12	THCA,CHOL
CTD-2540B15.9	THCA,THYM
CTD-2541J13.1	THYM,CHOL
CTD-2547L16.1	THCA,CHOL
CTD-2555A7.2	THYM,CHOL
CTD-2561B21.10	THYM,CHOL
CTD-2562G15.3	THYM,CHOL
CTD-2574D22.2	THCA,TGCT
CTD-2583A14.8	TGCT,CHOL
CTD-2587H19.2	TGCT,CHOL
CTD-2587H24.14	THYM,CHOL
CTD-2595P9.4	TGCT,THYM
CTD-2619J13.13	HNSC,THCA
CTD-2619J13.14	THCA,TGCT
CTD-2619J13.19	TGCT,CHOL
CTD-2619J13.27	THYM,CHOL
CTD-2636A23.2	TGCT,CHOL
CTD-2651B20.3	TGCT,THYM
CTD-3001H11.2	THYM,CHOL
CTD-3074O7.5	THCA,THYM
CTD-3099C6.9	TGCT,CHOL
CTD-3128G10.6	THCA,CHOL
CTD-3157E16.2	TGCT,THYM
CTD-3184A7.4	TGCT,CHOL
CTD-3185P2.1	TGCT,THYM
CTD-3193K9.11	THYM,CHOL
CTD-3193O13.1	THCA,CHOL
CTD-3193O13.8	THCA,TGCT
CTD-3195I5.3	THYM,CHOL
CTD-3220F14.1	TGCT,THYM
CTD-3220F14.2	TGCT,THYM
CTD-3220F14.3	TGCT,THYM
CTD-3252C9.4	THCA,TGCT
DCTN1-AS1	THCA,TGCT
DDX11-AS1	THYM,CHOL
DGCR11	TGCT,CHOL
DGCR12	TGCT,THYM
DGCR9	THYM,CHOL
DGUOK-AS1	THYM,CHOL
DHRS4-AS1	TGCT,CHOL
DICER1-AS1	THCA,THYM
DKFZp779M0652	THYM,CHOL
DLEU2L	THCA,TGCT
DLG5-AS1	THYM,CHOL
DLGAP1-AS1	THYM,CHOL
DNAJC27-AS1	THCA,TGCT
DNAJC9-AS1	THCA,THYM
DOCK9-AS2	THCA,THYM
EBLN3	TGCT,CHOL
EDRF1-AS1	THYM,CHOL
EIF1B-AS1	TGCT,CHOL
EIF3J-AS1	TGCT,CHOL
ELOVL2-AS1	TGCT,CHOL
EMX2OS	THCA,TGCT
ENO1-AS1	THCA,THYM
ENTPD1-AS1	THCA,TGCT
EPB41L4A-AS1	THYM,CHOL
EPB41L4A-AS2	HNSC,TGCT
ERICD	THCA,TGCT
EVX1-AS	TGCT,CHOL
EXOC3-AS1	TGCT,CHOL
FAM13A-AS1	THCA,THYM
FAM182A	TGCT,THYM
FAM225A	TGCT,THYM
FAM41C	TGCT,THYM
FAM66B	THYM,CHOL
FAM83A-AS1	THCA,CHOL
FAM95B1	TGCT,THYM
FAM95C	THCA,CHOL
FENDRR	TGCT,CHOL
FGF13-AS1	TGCT,THYM
FGF14-AS2	HNSC,CHOL
FLJ43879	TGCT,CHOL
FLJ44511	TGCT,CHOL
FLJ46284	THYM,CHOL
FMR1-IT1	THYM,CHOL
FOXD2-AS1	TGCT,THYM
FTX	HNSC,THYM
FUT8-AS1	HNSC,THYM
GATA6-AS1	TGCT,THYM
GK-AS1	THYM,CHOL
GMDS-AS1	TGCT,THYM
GRTP1-AS1	THYM,CHOL
GS1-600G8.3	TGCT,THYM
GS1-72M22.1	TGCT,THYM
H19	TGCT,CHOL
HCFC1-AS1	THYM,CHOL
HCG11	THYM,CHOL
HCG15	TGCT,THYM
HCG16	TGCT,THYM
HELLPAR	TGCT,CHOL
HM13-IT1	THYM,CHOL
HMGA1P4	TGCT,THYM
HOTAIRM1	TGCT,CHOL
HOTTIP	HNSC,TGCT
HOXA10-AS	TGCT,THYM
HOXA11-AS	HNSC,TGCT
HOXB-AS1	TGCT,CHOL
HOXC-AS1	TGCT,CHOL
HOXC-AS3	HNSC,TGCT
HOXC13-AS	TGCT,THYM
HOXD-AS2	TGCT,THYM
HPN-AS1	TGCT,CHOL
HS1BP3-IT1	THYM,CHOL
IBA57-AS1	TGCT,CHOL
ID2-AS1	TGCT,THYM
IDH1-AS1	THYM,CHOL
IFNG-AS1	THCA,CHOL
INAFM2	THCA,THYM
INE1	THCA,THYM
IQCH-AS1	THCA,TGCT
ISPD-AS1	THYM,CHOL
ITFG1-AS1	TGCT,THYM
ITGA9-AS1	TGCT,THYM
ITPR1-AS1	THCA,THYM
JAKMIP2-AS1	TGCT,CHOL
JHDM1D-AS1	HNSC,TGCT
KB-1440D3.13	TGCT,CHOL
KB-1572G7.2	THYM,CHOL
KB-1572G7.3	THCA,TGCT
KB-318B8.7	THYM,CHOL
KB-431C1.4	TGCT,THYM
KB-68A7.1	TGCT,CHOL
KCNMB2-AS1	TGCT,THYM
KIAA0087	THYM,CHOL
KTN1-AS1	TGCT,THYM
LA16c-380A1.1	THYM,CHOL
LA16c-380H5.1	THCA,CHOL
LA16c-380H5.5	TGCT,THYM
LA16c-390E6.4	TGCT,THYM
LA16c-390H2.4	TGCT,CHOL
LA16c-OS12.2	THYM,CHOL
LAMA5-AS1	THYM,CHOL
LENG8-AS1	THYM,CHOL
LINC-PINT	TGCT,THYM
LINC00086	TGCT,THYM
LINC00087	TGCT,THYM
LINC00094	TGCT,CHOL
LINC00113	THCA,CHOL
LINC00174	TGCT,THYM
LINC00202-1	TGCT,CHOL
LINC00202-2	TGCT,THYM
LINC00226	TGCT,THYM
LINC00235	TGCT,THYM
LINC00242	TGCT,CHOL
LINC00264	THYM,CHOL
LINC00278	THYM,CHOL
LINC00299	TGCT,THYM
LINC00323	THYM,CHOL
LINC00324	TGCT,CHOL
LINC00327	HNSC,CHOL
LINC00337	TGCT,CHOL
LINC00346	TGCT,THYM
LINC00460	THCA,CHOL
LINC00467	THCA,THYM
LINC00472	THCA,TGCT
LINC00475	THCA,THYM
LINC00482	TGCT,CHOL
LINC00491	TGCT,THYM
LINC00494	THYM,CHOL
LINC00539	TGCT,THYM
LINC00543	TGCT,CHOL
LINC00571	THCA,THYM
LINC00574	TGCT,CHOL
LINC00607	THCA,TGCT
LINC00618	THYM,CHOL
LINC00622	THYM,CHOL
LINC00641	TGCT,THYM
LINC00665	TGCT,CHOL
LINC00672	THYM,CHOL
LINC00675	TGCT,CHOL
LINC00689	TGCT,THYM
LINC00853	TGCT,CHOL
LINC00886	THCA,TGCT
LINC00890	TGCT,CHOL
LINC00891	THCA,THYM
LINC00908	TGCT,THYM
LINC00950	TGCT,CHOL
LINC00961	TGCT,CHOL
LINC00963	TGCT,CHOL
LINC01001	TGCT,THYM
LINC01010	THCA,TGCT
LINC01024	TGCT,THYM
LINC01057	TGCT,CHOL
LINC01096	TGCT,THYM
LINC01119	TGCT,THYM
LINC01121	THYM,CHOL
LINC01135	THCA,THYM
LINC01136	THYM,CHOL
LINC01137	THCA,THYM
LINC01139	TGCT,THYM
LINC01140	THCA,CHOL
LINC01144	THCA,TGCT
LINC01146	THCA,CHOL
LINC01169	TGCT,CHOL
LINC01170	THCA,TGCT
LINC01203	TGCT,THYM
LINC01239	TGCT,CHOL
LINC01266	TGCT,THYM
LINC01285	TGCT,CHOL
LINC01301	TGCT,THYM
LINC01341	TGCT,THYM
LINC01354	TGCT,CHOL
LINC01359	THCA,THYM
LINC01391	TGCT,CHOL
LINC01431	THCA,THYM
LINC01481	THYM,CHOL
LINC01508	THCA,TGCT
LINC01511	TGCT,THYM
LINC01521	TGCT,CHOL
LINC01537	THYM,CHOL
LINC01540	THCA,TGCT
LINC01547	TGCT,CHOL
LINC01550	THCA,THYM
LINC01561	THCA,CHOL
LINC01586	THCA,TGCT
LIPE-AS1	THCA,TGCT
LL0XNC01-116E7.2	TGCT,CHOL
LL0XNC01-250H12.3	HNSC,TGCT
LL21NC02-1C16.1	TGCT,THYM
LL22NC03-63E9.3	TGCT,THYM
LL22NC03-86G7.1	THYM,CHOL
LLNLR-268E12.1	TGCT,CHOL
LOH12CR2	THCA,THYM
LRP4-AS1	THCA,TGCT
LRRC3-AS1	TGCT,CHOL
LRRC75A-AS1	TGCT,CHOL
LUCAT1	THCA,CHOL
MAFA-AS1	TGCT,CHOL
MAFG-AS1	THYM,CHOL
MALAT1	TGCT,THYM
MAMDC2-AS1	TGCT,THYM
MANEA-AS1	TGCT,THYM
MATN1-AS1	TGCT,THYM
MBNL1-AS1	TGCT,THYM
MCCC1-AS1	THYM,CHOL
MCF2L-AS1	HNSC,TGCT
MCM3AP-AS1	THYM,CHOL
MEIS1-AS2	TGCT,THYM
MEOX2-AS1	TGCT,THYM
MFI2-AS1	TGCT,CHOL
MGAT3-AS1	THCA,TGCT
MGC32805	TGCT,CHOL
MIATNB	THYM,CHOL
MIR205HG	THCA,TGCT
MIR222HG	TGCT,THYM
MIR4435-1HG	TGCT,CHOL
MIR600HG	THYM,CHOL
MIR99AHG	TGCT,CHOL
MKLN1-AS	TGCT,THYM
MMP24-AS1	THCA,THYM
MNX1-AS1	TGCT,CHOL
MNX1-AS2	TGCT,CHOL
MRPL23-AS1	TGCT,THYM
N4BP2L2-IT2	THCA,CHOL
NCBP2-AS2	HNSC,THYM
NDUFA6-AS1	TGCT,CHOL
NDUFB2-AS1	TGCT,CHOL
NEXN-AS1	THCA,CHOL
NPSR1-AS1	HNSC,THCA
NRG1-IT1	TGCT,CHOL
NRIR	HNSC,TGCT
OGFR-AS1	THYM,CHOL
OIP5-AS1	TGCT,CHOL
OSGEPL1-AS1	THYM,CHOL
OVOL1-AS1	HNSC,TGCT
P3H2-AS1	HNSC,THYM
PAQR9-AS1	TGCT,CHOL
PART1	TGCT,THYM
PAX8-AS1	HNSC,CHOL
PCAT18	THCA,TGCT
PCAT29	TGCT,CHOL
PCBP3-OT1	TGCT,THYM
PCOLCE-AS1	TGCT,THYM
PGM5-AS1	TGCT,THYM
POLR2J4	TGCT,THYM
POU6F2-AS2	HNSC,THYM
PPP3CB-AS1	THYM,CHOL
PRKAG2-AS1	TGCT,CHOL
PROX1-AS1	TGCT,THYM
PRR7-AS1	THYM,CHOL
PSMD6-AS2	TGCT,CHOL
PTOV1-AS2	HNSC,CHOL
PTPRG-AS1	THYM,CHOL
PVT1	TGCT,CHOL
RAB11B-AS1	THCA,THYM
RASAL2-AS1	THYM,CHOL
RASSF1-AS1	THYM,CHOL
RASSF8-AS1	TGCT,THYM
RBM5-AS1	THCA,THYM
RBMS3-AS3	TGCT,CHOL
RFPL1S	HNSC,THCA
RHOA-IT1	THYM,CHOL
RMST	THCA,TGCT
RNF139-AS1	THYM,CHOL
RNF144A-AS1	TGCT,CHOL
RNF217-AS1	TGCT,THYM
RORA-AS1	TGCT,THYM
RP1-102E24.10	THYM,CHOL
RP1-102E24.8	TGCT,THYM
RP1-118J21.25	THYM,CHOL
RP1-122P22.2	THYM,CHOL
RP1-134E15.3	THCA,TGCT
RP1-140K8.5	THCA,TGCT
RP1-149A16.3	TGCT,CHOL
RP1-151F17.1	THCA,CHOL
RP1-151F17.2	THYM,CHOL
RP1-161P9.5	HNSC,THYM
RP1-167O22.1	THYM,CHOL
RP1-170O19.17	TGCT,CHOL
RP1-198K11.5	THYM,CHOL
RP1-206D15.6	THYM,CHOL
RP1-20C7.6	THYM,CHOL
RP1-20N2.8	THYM,CHOL
RP1-228P16.8	THYM,CHOL
RP1-253P7.4	THYM,CHOL
RP1-27K12.4	THYM,CHOL
RP1-283E3.8	TGCT,CHOL
RP1-288H2.2	THYM,CHOL
RP1-28O10.1	THYM,CHOL
RP1-30E17.2	THYM,CHOL
RP1-315G1.3	THCA,THYM
RP1-59D14.5	THYM,CHOL
RP11-100L22.1	THCA,CHOL
RP11-103B5.4	THCA,CHOL
RP11-1042B17.3	TGCT,THYM
RP11-1055B8.3	TGCT,CHOL
RP11-1055B8.4	THCA,CHOL
RP11-108K14.12	TGCT,CHOL
RP11-1094M14.11	THCA,CHOL
RP11-10A14.4	TGCT,CHOL
RP11-10C24.1	HNSC,THYM
RP11-10C24.3	HNSC,THYM
RP11-10N23.2	THYM,CHOL
RP11-1102P16.1	TGCT,THYM
RP11-110A12.2	HNSC,TGCT
RP11-1113L8.1	TGCT,CHOL
RP11-1114A5.4	THYM,CHOL
RP11-111M22.3	THCA,THYM
RP11-113K21.4	THYM,CHOL
RP11-1151B14.3	TGCT,CHOL
RP11-116D2.1	TGCT,CHOL
RP11-118K6.3	TGCT,CHOL
RP11-119J18.1	HNSC,THCA
RP11-120K24.3	HNSC,TGCT
RP11-120M18.2	THCA,THYM
RP11-121C2.2	TGCT,CHOL
RP11-122K13.12	THCA,TGCT
RP11-122K13.7	THYM,CHOL
RP11-1259L22.1	TGCT,THYM
RP11-1260E13.3	TGCT,CHOL
RP11-126K1.6	THYM,CHOL
RP11-126O1.5	THYM,CHOL
RP11-1275H24.1	TGCT,THYM
RP11-1275H24.2	THCA,CHOL
RP11-1275H24.3	TGCT,THYM
RP11-1277A3.1	TGCT,THYM
RP11-127B20.3	THYM,CHOL
RP11-128A17.2	TGCT,CHOL
RP11-128M1.1	THCA,CHOL
RP11-130L8.2	TGCT,CHOL
RP11-1348G14.8	TGCT,CHOL
RP11-1376P16.2	THCA,THYM
RP11-1399P15.1	THCA,TGCT
RP11-13A1.1	THCA,TGCT
RP11-13P5.2	THCA,THYM
RP11-141M1.3	THYM,CHOL
RP11-146I2.1	TGCT,THYM
RP11-147L13.8	THYM,CHOL
RP11-148K1.10	TGCT,THYM
RP11-150C16.1	TGCT,CHOL
RP11-152F13.8	THYM,CHOL
RP11-152N13.5	TGCT,CHOL
RP11-154H23.3	TGCT,THYM
RP11-156E6.1	TGCT,THYM
RP11-156P1.3	THCA,TGCT
RP11-157F20.3	TGCT,CHOL
RP11-15A1.9	TGCT,THYM
RP11-15F12.1	THYM,CHOL
RP11-15H20.6	TGCT,CHOL
RP11-15I11.2	TGCT,THYM
RP11-15N24.4	THYM,CHOL
RP11-164H13.1	TGCT,CHOL
RP11-165A20.3	THCA,TGCT
RP11-171I2.4	THCA,THYM
RP11-173C1.1	TGCT,THYM
RP11-174G6.1	TGCT,THYM
RP11-174G6.5	TGCT,CHOL
RP11-175O19.4	TGCT,THYM
RP11-177F15.1	TGCT,THYM
RP11-178L8.9	TGCT,CHOL
RP11-179B2.2	THYM,CHOL
RP11-181C3.1	THYM,CHOL
RP11-181G12.2	TGCT,THYM
RP11-182J1.1	THYM,CHOL
RP11-182J1.12	THCA,THYM
RP11-186B7.4	TGCT,THYM
RP11-186B7.7	THYM,CHOL
RP11-186N15.3	TGCT,THYM
RP11-188D8.1	THCA,CHOL
RP11-18H7.1	TGCT,CHOL
RP11-193M21.1	TGCT,THYM
RP11-197N18.2	THYM,CHOL
RP11-19E11.1	TGCT,CHOL
RP11-1C8.4	TGCT,CHOL
RP11-1L9.1	TGCT,THYM
RP11-203M5.7	TGCT,THYM
RP11-206L10.2	THCA,CHOL
RP11-206L10.3	TGCT,THYM
RP11-209K10.2	TGCT,CHOL
RP11-20E24.1	THYM,CHOL
RP11-20I20.2	THCA,THYM
RP11-20J15.3	THCA,THYM
RP11-214K3.23	TGCT,CHOL
RP11-215P8.4	THYM,CHOL
RP11-218M11.1	TGCT,CHOL
RP11-219B17.3	THYM,CHOL
RP11-21L23.2	THYM,CHOL
RP11-21L23.3	THYM,CHOL
RP11-221N13.3	THCA,CHOL
RP11-223I10.1	TGCT,CHOL
RP11-226L15.5	TGCT,CHOL
RP11-227H15.5	TGCT,CHOL
RP11-228B15.4	TGCT,THYM
RP11-22C11.2	THYM,CHOL
RP11-230G5.2	THCA,TGCT
RP11-234K24.3	TGCT,CHOL
RP11-23P13.6	TGCT,CHOL
RP11-245P10.4	TGCT,CHOL
RP11-24M17.4	TGCT,THYM
RP11-250B2.5	TGCT,CHOL
RP11-251G23.5	TGCT,THYM
RP11-258C19.7	THCA,CHOL
RP11-259N19.1	TGCT,CHOL
RP11-259O2.1	THYM,CHOL
RP11-262A16.1	TGCT,THYM
RP11-266K4.14	TGCT,CHOL
RP11-266L9.5	THCA,CHOL
RP11-268P4.4	TGCT,THYM
RP11-268P4.5	THYM,CHOL
RP11-274B21.10	TGCT,CHOL
RP11-274B21.14	THYM,CHOL
RP11-275I14.4	THYM,CHOL
RP11-276H19.2	TGCT,THYM
RP11-278C7.4	THYM,CHOL
RP11-280O1.2	THCA,TGCT
RP11-281O15.4	THYM,CHOL
RP11-281P23.1	TGCT,CHOL
RP11-282O18.3	TGCT,THYM
RP11-283G6.3	THYM,CHOL
RP11-283G6.4	THCA,THYM
RP11-283I3.6	THYM,CHOL
RP11-284F21.10	TGCT,CHOL
RP11-284F21.9	TGCT,CHOL
RP11-285G1.14	THYM,CHOL
RP11-285J16.1	THYM,CHOL
RP11-286E11.1	THYM,CHOL
RP11-286H14.8	TGCT,THYM
RP11-288I21.1	THYM,CHOL
RP11-28H5.2	THYM,CHOL
RP11-290F24.6	THCA,THYM
RP11-293M10.6	THYM,CHOL
RP11-295M18.6	TGCT,CHOL
RP11-295M3.4	TGCT,THYM
RP11-297D21.4	THYM,CHOL
RP11-298I3.4	TGCT,CHOL
RP11-298J20.4	THYM,CHOL
RP11-299G20.2	THYM,CHOL
RP11-29B2.6	THYM,CHOL
RP11-29G8.3	THYM,CHOL
RP11-2N1.2	TGCT,CHOL
RP11-303E16.2	THCA,THYM
RP11-303E16.5	THCA,THYM
RP11-304L19.13	THYM,CHOL
RP11-305K5.1	THCA,TGCT
RP11-305L7.7	THYM,CHOL
RP11-307C12.11	THCA,TGCT
RP11-307C12.13	THCA,CHOL
RP11-307L14.1	THYM,CHOL
RP11-30K9.6	TGCT,CHOL
RP11-30P6.6	THCA,TGCT
RP11-311F12.1	HNSC,CHOL
RP11-315O6.1	THCA,TGCT
RP11-317N8.5	TGCT,CHOL
RP11-318C24.2	THYM,CHOL
RP11-319G6.1	TGCT,THYM
RP11-31F15.2	THCA,CHOL
RP11-326C3.2	HNSC,THCA
RP11-326I11.3	TGCT,CHOL
RP11-326K13.4	THCA,CHOL
RP11-327P2.5	THCA,CHOL
RP11-332M2.1	TGCT,THYM
RP11-333E1.1	TGCT,CHOL
RP11-334C17.6	TGCT,CHOL
RP11-335K5.2	TGCT,THYM
RP11-336K24.12	TGCT,CHOL
RP11-337C18.8	THYM,CHOL
RP11-340F14.6	TGCT,CHOL
RP11-344E13.4	TGCT,THYM
RP11-346C20.3	TGCT,THYM
RP11-346C20.4	TGCT,THYM
RP11-347C18.5	THYM,CHOL
RP11-347I19.8	TGCT,CHOL
RP11-347P5.1	THYM,CHOL
RP11-348J12.5	TGCT,CHOL
RP11-348N5.7	THCA,TGCT
RP11-34A14.3	THYM,CHOL
RP11-34F20.7	THYM,CHOL
RP11-34P13.13	TGCT,THYM
RP11-351I24.1	THYM,CHOL
RP11-352D13.6	TGCT,CHOL
RP11-352M15.2	TGCT,CHOL
RP11-353N14.2	TGCT,CHOL
RP11-355N15.3	THYM,CHOL
RP11-355O1.11	THCA,CHOL
RP11-357H14.17	HNSC,TGCT
RP11-359E10.1	THCA,TGCT
RP11-359K18.4	THYM,CHOL
RP11-359P5.1	THCA,THYM
RP11-35G9.3	TGCT,THYM
RP11-35J10.6	TGCT,THYM
RP11-363E7.4	THCA,TGCT
RP11-366F6.2	HNSC,TGCT
RP11-366L20.2	TGCT,CHOL
RP11-366L5.1	TGCT,THYM
RP11-368I23.2	THCA,TGCT
RP11-378J18.9	TGCT,THYM
RP11-379B8.1	THYM,CHOL
RP11-379F4.7	THYM,CHOL
RP11-37L2.1	THYM,CHOL
RP11-380L11.4	TGCT,CHOL
RP11-381P6.1	TGCT,THYM
RP11-382D12.2	TGCT,CHOL
RP11-383I23.2	TGCT,CHOL
RP11-386G11.5	TGCT,CHOL
RP11-389G6.3	THCA,THYM
RP11-394O4.5	TGCT,THYM
RP11-395B7.4	TGCT,THYM
RP11-395G23.3	TGCT,THYM
RP11-395I14.2	TGCT,CHOL
RP11-396F22.1	THYM,CHOL
RP11-399K21.14	TGCT,THYM
RP11-3B12.2	THYM,CHOL
RP11-3D4.3	TGCT,CHOL
RP11-3P17.5	THYM,CHOL
RP11-400F19.18	THCA,CHOL
RP11-404F10.2	TGCT,THYM
RP11-405M12.4	TGCT,THYM
RP11-406H21.2	THYM,CHOL
RP11-407B7.1	THCA,CHOL
RP11-410L14.2	TGCT,THYM
RP11-411K7.1	HNSC,THCA
RP11-412B14.1	TGCT,THYM
RP11-414C23.1	THCA,CHOL
RP11-416N2.4	TGCT,CHOL
RP11-417E7.1	THCA,TGCT
RP11-417L19.4	TGCT,CHOL
RP11-422N16.3	THYM,CHOL
RP11-422P24.10	TGCT,CHOL
RP11-423H2.3	THCA,CHOL
RP11-423P10.2	THYM,CHOL
RP11-424G14.1	THCA,TGCT
RP11-424M22.3	THCA,CHOL
RP11-424M24.5	THCA,THYM
RP11-426C22.4	THCA,TGCT
RP11-428K3.1	THCA,CHOL
RP11-429A20.4	TGCT,THYM
RP11-430C7.5	THYM,CHOL
RP11-430E17.1	THCA,CHOL
RP11-434H6.6	THYM,CHOL
RP11-434H6.7	THCA,CHOL
RP11-435O5.5	TGCT,THYM
RP11-438B23.2	THCA,TGCT
RP11-43F13.4	HNSC,THYM
RP11-445F12.2	TGCT,CHOL
RP11-445O3.2	TGCT,THYM
RP11-44N11.2	THCA,TGCT
RP11-452F19.3	TGCT,THYM
RP11-452L6.7	THCA,THYM
RP11-454E5.4	TGCT,CHOL
RP11-455F5.3	THCA,THYM
RP11-455F5.6	TGCT,CHOL
RP11-455O6.9	TGCT,CHOL
RP11-461O7.1	THCA,CHOL
RP11-465L10.10	THCA,TGCT
RP11-465N4.4	THYM,CHOL
RP11-465N4.5	TGCT,CHOL
RP11-468E2.5	THCA,THYM
RP11-46F15.2	THYM,CHOL
RP11-472G21.2	TGCT,THYM
RP11-474G23.3	THYM,CHOL
RP11-475O23.2	THYM,CHOL
RP11-477D19.2	TGCT,CHOL
RP11-477N3.1	TGCT,CHOL
RP11-478C19.2	THYM,CHOL
RP11-480A16.1	THYM,CHOL
RP11-480C22.1	THYM,CHOL
RP11-481J2.3	THYM,CHOL
RP11-482D24.3	TGCT,THYM
RP11-483P21.2	THCA,CHOL
RP11-485G7.5	THCA,THYM
RP11-485G7.6	THYM,CHOL
RP11-486G15.2	THCA,THYM
RP11-486L19.2	HNSC,THYM
RP11-48G14.3	THYM,CHOL
RP11-490O6.2	THCA,THYM
RP11-493E12.1	THYM,CHOL
RP11-493L12.5	THCA,TGCT
RP11-494M8.4	TGCT,THYM
RP11-499E18.1	TGCT,CHOL
RP11-499P20.2	THCA,CHOL
RP11-49I11.1	TGCT,THYM
RP11-49I11.4	TGCT,CHOL
RP11-49K24.8	THCA,THYM
RP11-4B16.3	TGCT,CHOL
RP11-500C11.3	THYM,CHOL
RP11-504P24.9	THYM,CHOL
RP11-505K9.1	THCA,THYM
RP11-506K6.4	TGCT,THYM
RP11-506M12.1	TGCT,CHOL
RP11-50I19.2	THYM,CHOL
RP11-510M2.5	THYM,CHOL
RP11-513G11.2	TGCT,CHOL
RP11-513G11.3	TGCT,CHOL
RP11-513G11.4	TGCT,CHOL
RP11-517B11.7	THCA,THYM
RP11-519G16.5	THCA,CHOL
RP11-522B15.3	TGCT,THYM
RP11-524C21.2	THYM,CHOL
RP11-524F11.2	TGCT,CHOL
RP11-525A16.4	THCA,CHOL
RP11-529E10.6	THYM,CHOL
RP11-531A24.5	TGCT,THYM
RP11-532F12.5	THCA,CHOL
RP11-537H15.3	TGCT,THYM
RP11-53O19.1	THYM,CHOL
RP11-53O19.3	THYM,CHOL
RP11-540A21.2	TGCT,CHOL
RP11-544L8__B.4	TGCT,CHOL
RP11-544M22.8	THCA,CHOL
RP11-545E17.3	TGCT,THYM
RP11-545G3.1	TGCT,THYM
RP11-545I5.3	THYM,CHOL
RP11-546J1.1	TGCT,CHOL
RP11-548L20.1	TGCT,CHOL
RP11-554A11.9	THYM,CHOL
RP11-554E23.4	THYM,CHOL
RP11-563J2.3	THYM,CHOL
RP11-563K23.1	TGCT,THYM
RP11-568J23.8	HNSC,THYM
RP11-568N6.1	THCA,TGCT
RP11-572M11.4	THCA,THYM
RP11-573D15.8	TGCT,CHOL
RP11-573G6.9	TGCT,THYM
RP11-576I22.2	TGCT,THYM
RP11-579D7.4	TGCT,CHOL
RP11-582J16.5	THCA,CHOL
RP11-583F2.2	TGCT,CHOL
RP11-588H23.3	TGCT,THYM
RP11-589P10.5	TGCT,CHOL
RP11-595B24.2	TGCT,CHOL
RP11-597D13.9	TGCT,THYM
RP11-598F7.3	TGCT,CHOL
RP11-598F7.4	TGCT,THYM
RP11-598F7.5	THCA,TGCT
RP11-59C5.3	THCA,THYM
RP11-59H7.3	THYM,CHOL
RP11-59H7.4	THYM,CHOL
RP11-5C23.2	THYM,CHOL
RP11-616M22.1	THCA,CHOL
RP11-616M22.12	TGCT,CHOL
RP11-617F23.1	TGCT,THYM
RP11-61A14.4	TGCT,THYM
RP11-61F12.1	THYM,CHOL
RP11-622A1.2	TGCT,CHOL
RP11-626E13.1	TGCT,THYM
RP11-626G11.1	TGCT,CHOL
RP11-632L2.2	TGCT,CHOL
RP11-634H22.1	TGCT,THYM
RP11-635N19.1	THYM,CHOL
RP11-638I2.2	THYM,CHOL
RP11-649A18.12	TGCT,CHOL
RP11-649A18.5	TGCT,THYM
RP11-650L12.2	TGCT,THYM
RP11-65I12.1	HNSC,TGCT
RP11-661C3.2	TGCT,THYM
RP11-667M19.10	TGCT,THYM
RP11-66B24.4	THCA,THYM
RP11-66N11.8	TGCT,THYM
RP11-66N24.4	THCA,CHOL
RP11-672A2.4	TGCT,CHOL
RP11-672L10.2	HNSC,TGCT
RP11-676J12.7	TGCT,CHOL
RP11-676J15.1	THCA,CHOL
RP11-677M14.7	THCA,THYM
RP11-679B19.1	TGCT,THYM
RP11-67C2.2	THCA,THYM
RP11-67L3.5	THCA,TGCT
RP11-686D22.8	HNSC,TGCT
RP11-687F6.5	TGCT,CHOL
RP11-689B22.2	THCA,TGCT
RP11-68I18.10	TGCT,CHOL
RP11-68L18.1	TGCT,THYM
RP11-690I21.2	THYM,CHOL
RP11-696N14.1	TGCT,CHOL
RP11-69E11.4	THCA,CHOL
RP11-69I8.3	TGCT,THYM
RP11-6N17.4	THYM,CHOL
RP11-701H24.4	TGCT,THYM
RP11-701H24.8	THCA,THYM
RP11-706C16.7	HNSC,CHOL
RP11-707P17.2	TGCT,CHOL
RP11-710F7.2	TGCT,THYM
RP11-712L6.5	TGCT,THYM
RP11-713M15.2	TGCT,CHOL
RP11-713P17.3	TGCT,CHOL
RP11-715J22.4	THCA,THYM
RP11-727A23.4	THCA,CHOL
RP11-727F15.9	TGCT,CHOL
RP11-72M17.1	THYM,CHOL
RP11-730K11.1	THYM,CHOL
RP11-732A21.3	THYM,CHOL
RP11-733O18.1	TGCT,CHOL
RP11-736K20.6	THYM,CHOL
RP11-739L10.1	TGCT,CHOL
RP11-73M7.1	THYM,CHOL
RP11-73M7.6	TGCT,CHOL
RP11-74E22.8	TGCT,THYM
RP11-755F10.3	TGCT,CHOL
RP11-758H9.2	THCA,THYM
RP11-758M4.4	TGCT,THYM
RP11-761E20.1	TGCT,THYM
RP11-767N6.7	TGCT,THYM
RP11-768F21.1	THCA,TGCT
RP11-774O3.3	THCA,TGCT
RP11-776H12.1	TGCT,THYM
RP11-785H5.1	TGCT,CHOL
RP11-789C1.1	THYM,CHOL
RP11-789C17.1	TGCT,THYM
RP11-78J21.7	THYM,CHOL
RP11-792A8.4	TGCT,THYM
RP11-796E10.1	TGCT,THYM
RP11-799D4.4	THYM,CHOL
RP11-79H23.3	HNSC,TGCT
RP11-79P5.9	THYM,CHOL
RP11-7F18.2	TGCT,CHOL
RP11-800A3.7	TGCT,THYM
RP11-804H8.6	TGCT,THYM
RP11-806H10.4	TGCT,THYM
RP11-806L2.2	THCA,CHOL
RP11-806O11.1	TGCT,THYM
RP11-80H8.4	THCA,THYM
RP11-815I9.4	TGCT,THYM
RP11-815J21.4	HNSC,CHOL
RP11-817I4.2	TGCT,CHOL
RP11-817O13.8	TGCT,CHOL
RP11-819C21.1	TGCT,THYM
RP11-826N14.2	THYM,CHOL
RP11-82L18.2	THCA,TGCT
RP11-830F9.7	TGCT,THYM
RP11-843B15.4	TGCT,CHOL
RP11-845M18.6	THCA,THYM
RP11-848P1.2	TGCT,THYM
RP11-849F2.9	TGCT,THYM
RP11-849H4.4	THCA,CHOL
RP11-84A19.2	THYM,CHOL
RP11-84C10.4	THYM,CHOL
RP11-84G21.1	THCA,THYM
RP11-85B7.2	TGCT,THYM
RP11-864I4.4	THYM,CHOL
RP11-864J10.4	TGCT,THYM
RP11-86H7.7	TGCT,CHOL
RP11-875O11.2	TGCT,CHOL
RP11-87G24.3	TGCT,THYM
RP11-888D10.4	TGCT,CHOL
RP11-88I18.2	TGCT,THYM
RP11-893F2.5	THCA,TGCT
RP11-893F2.6	THCA,TGCT
RP11-89K21.1	TGCT,CHOL
RP11-8L2.1	TGCT,THYM
RP11-900F13.3	TGCT,CHOL
RP11-902B17.1	TGCT,CHOL
RP11-90B9.3	TGCT,CHOL
RP11-91G21.1	THYM,CHOL
RP11-923I11.5	THCA,TGCT
RP11-92A5.2	TGCT,THYM
RP11-93H12.4	THCA,CHOL
RP11-94C24.13	THCA,CHOL
RP11-956J14.1	TGCT,THYM
RP11-95O2.1	TGCT,CHOL
RP11-95O2.5	TGCT,CHOL
RP11-960L18.1	THCA,TGCT
RP11-963H4.3	TGCT,CHOL
RP11-964E11.2	TGCT,THYM
RP11-967K21.1	TGCT,THYM
RP11-968O1.5	THCA,THYM
RP11-96H17.1	THYM,CHOL
RP11-972P1.11	THYM,CHOL
RP11-973D8.5	THYM,CHOL
RP11-973N13.4	THCA,CHOL
RP11-977G19.11	THCA,THYM
RP11-97O12.6	THYM,CHOL
RP11-97O12.7	THYM,CHOL
RP11-981G7.6	THYM,CHOL
RP11-982M15.6	TGCT,CHOL
RP11-983P16.4	TGCT,THYM
RP11-98D18.9	THCA,TGCT
RP11-98I9.4	TGCT,THYM
RP11-999E24.3	HNSC,THYM
RP11-99J16__A.2	TGCT,CHOL
RP11-9E17.1	THYM,CHOL
RP13-104F24.2	THCA,CHOL
RP13-20L14.6	THYM,CHOL
RP13-225O21.2	THYM,CHOL
RP13-317D12.3	THYM,CHOL
RP13-36G14.4	TGCT,THYM
RP13-379L11.2	TGCT,CHOL
RP13-452N2.1	TGCT,CHOL
RP13-476E20.1	TGCT,CHOL
RP13-516M14.10	THCA,THYM
RP13-580F15.2	THCA,THYM
RP13-582O9.5	THYM,CHOL
RP13-616I3.1	THYM,CHOL
RP13-650J16.1	THYM,CHOL
RP13-766D20.2	TGCT,THYM
RP13-895J2.2	THCA,THYM
RP13-895J2.3	TGCT,THYM
RP13-895J2.6	THCA,THYM
RP13-941N14.1	TGCT,THYM
RP13-977J11.2	THYM,CHOL
RP3-337H4.8	TGCT,CHOL
RP3-355L5.4	TGCT,THYM
RP3-388E23.2	THCA,TGCT
RP3-402G11.28	THCA,CHOL
RP3-406A7.7	TGCT,THYM
RP3-414A15.10	THCA,CHOL
RP3-416H24.1	TGCT,THYM
RP3-449M8.6	THCA,THYM
RP3-466P17.1	TGCT,THYM
RP3-467L1.4	THYM,CHOL
RP3-483K16.4	THYM,CHOL
RP3-508I15.9	TGCT,CHOL
RP3-510D11.2	TGCT,THYM
RP3-512B11.3	TGCT,THYM
RP3-522J7.7	TGCT,THYM
RP3-523E19.2	TGCT,CHOL
RP3-523K23.2	TGCT,THYM
RP4-530I15.9	TGCT,THYM
RP4-533D7.5	TGCT,THYM
RP4-539M6.20	THCA,CHOL
RP4-563E14.1	TGCT,CHOL
RP4-564F22.6	TGCT,CHOL
RP4-568F9.6	TGCT,CHOL
RP4-580N22.2	THCA,CHOL
RP4-594A5.1	THYM,CHOL
RP4-601P9.2	TGCT,CHOL
RP4-605O3.4	THCA,THYM
RP4-607I7.1	THYM,CHOL
RP4-613B23.1	TGCT,THYM
RP4-614O4.11	THCA,THYM
RP4-616B8.4	THYM,CHOL
RP4-622L5.7	THYM,CHOL
RP4-635E18.6	TGCT,THYM
RP4-639F20.1	TGCT,CHOL
RP4-657D16.3	THYM,CHOL
RP4-673M15.1	TGCT,THYM
RP4-694B14.8	THYM,CHOL
RP4-717I23.3	TGCT,CHOL
RP4-742C19.13	THCA,THYM
RP4-756G23.5	TGCT,THYM
RP4-758J18.13	TGCT,CHOL
RP4-758J18.2	TGCT,THYM
RP4-758J18.7	THCA,THYM
RP4-761J14.10	TGCT,CHOL
RP4-773N10.4	THYM,CHOL
RP4-789D17.5	TGCT,CHOL
RP4-794H19.1	TGCT,CHOL
RP4-798A10.2	THYM,CHOL
RP4-813D12.3	HNSC,TGCT
RP5-1014D13.2	TGCT,CHOL
RP5-1029K10.2	THCA,TGCT
RP5-1039K5.19	THYM,CHOL
RP5-1042I8.7	TGCT,THYM
RP5-1050D4.4	THYM,CHOL
RP5-1057I20.6	THYM,CHOL
RP5-1057J7.7	TGCT,CHOL
RP5-1059L7.1	TGCT,THYM
RP5-1065P14.2	TGCT,CHOL
RP5-1071N3.1	THYM,CHOL
RP5-1074L1.4	THCA,CHOL
RP5-1112D6.4	TGCT,THYM
RP5-1112D6.7	TGCT,THYM
RP5-1139B12.2	TGCT,CHOL
RP5-1139B12.4	THCA,CHOL
RP5-1142A6.9	TGCT,THYM
RP5-1159O4.1	THCA,THYM
RP5-1159O4.2	THCA,THYM
RP5-1184F4.5	THYM,CHOL
RP5-821D11.7	THYM,CHOL
RP5-832C2.5	TGCT,CHOL
RP5-834N19.1	THYM,CHOL
RP5-858B6.3	TGCT,CHOL
RP5-875H18.10	TGCT,CHOL
RP5-875H18.9	HNSC,THCA
RP5-882C2.2	THYM,CHOL
RP5-899E9.1	TGCT,CHOL
RP5-907D15.4	THCA,TGCT
RP5-908M14.5	TGCT,CHOL
RP5-908M14.9	THYM,CHOL
RP5-919F19.5	THYM,CHOL
RP5-940J5.6	TGCT,THYM
RP5-943J3.2	THYM,CHOL
RP5-967N21.11	THYM,CHOL
RP5-981O7.2	THYM,CHOL
RRS1-AS1	TGCT,CHOL
RUSC1-AS1	THYM,CHOL
SALRNA1	TGCT,THYM
SAPCD1-AS1	THCA,CHOL
SCAMP1-AS1	THYM,CHOL
SCARNA15	TGCT,CHOL
SCGB1B2P	TGCT,THYM
SDCBP2-AS1	THCA,TGCT
SENCR	TGCT,CHOL
SEPT7-AS1	THCA,THYM
SERTAD4-AS1	TGCT,CHOL
SGOL1-AS1	THYM,CHOL
SIRPG-AS1	TGCT,THYM
SLC22A18AS	TGCT,THYM
SLC25A21-AS1	TGCT,THYM
SLC25A25-AS1	THYM,CHOL
SLC25A5-AS1	THCA,CHOL
SMAD9-IT1	TGCT,THYM
SMG7-AS1	THCA,CHOL
SNAI3-AS1	TGCT,CHOL
SNHG14	TGCT,THYM
SNHG17	TGCT,CHOL
SNHG7	TGCT,CHOL
SNRK-AS1	THYM,CHOL
SOX2-OT	TGCT,THYM
SP2-AS1	TGCT,THYM
SPATA13	TGCT,THYM
SPG20-AS1	TGCT,THYM
SRP54-AS1	THYM,CHOL
SSTR5-AS1	TGCT,CHOL
ST3GAL4-AS1	THCA,THYM
ST6GAL2-IT1	THCA,TGCT
STAM-AS1	TGCT,CHOL
STARD4-AS1	TGCT,CHOL
STEAP3-AS1	THYM,CHOL
SUCLA2-AS1	TGCT,THYM
SUCLG2-AS1	THYM,CHOL
TARID	TGCT,THYM
TAT-AS1	TGCT,CHOL
TBX2-AS1	HNSC,TGCT
TBX5-AS1	THCA,TGCT
TCERG1L-AS1	THCA,THYM
TEX26-AS1	THCA,CHOL
TFAP2A-AS1	THYM,CHOL
THAP9-AS1	THYM,CHOL
TM4SF1-AS1	THCA,CHOL
TMC3-AS1	THCA,CHOL
TMEM191A	TGCT,THYM
TMEM220-AS1	THYM,CHOL
TMEM72-AS1	TGCT,CHOL
TMEM92-AS1	THCA,TGCT
TNRC6C-AS1	THCA,TGCT
TOLLIP-AS1	TGCT,THYM
TP73-AS1	TGCT,THYM
TRAPPC12-AS1	THYM,CHOL
TRPM2-AS	TGCT,THYM
TSIX	TGCT,CHOL
TSPEAR-AS2	THCA,TGCT
TTTY15	THCA,TGCT
TUG1	THCA,CHOL
TUSC8	THYM,CHOL
U52111.14	THYM,CHOL
U91319.1	THCA,CHOL
U91328.22	TGCT,CHOL
UBXN10-AS1	THYM,CHOL
UCKL1-AS1	THYM,CHOL
UMAD1	THYM,CHOL
UNQ6494	TGCT,CHOL
USP12-AS2	TGCT,CHOL
USP46-AS1	THCA,THYM
VAC14-AS1	THCA,CHOL
VIM-AS1	THCA,TGCT
VIPR1-AS1	TGCT,CHOL
WAC-AS1	THYM,CHOL
WARS2-IT1	TGCT,CHOL
WDFY3-AS2	THCA,THYM
WDR86-AS1	THCA,THYM
WT1-AS	TGCT,CHOL
XIST	TGCT,THYM
XXbac-B33L19.12	TGCT,THYM
XXbac-BPG299F13.17	TGCT,THYM
XXyac-YM21GA2.4	TGCT,CHOL
XXyac-YM21GA2.7	THYM,CHOL
YEATS2-AS1	THYM,CHOL
YTHDF3-AS1	TGCT,THYM
Z83851.4	THYM,CHOL
ZBED3-AS1	HNSC,TGCT
ZEB2-AS1	TGCT,CHOL
ZFHX4-AS1	THYM,CHOL
ZFPM2-AS1	TGCT,CHOL
ZFY-AS1	THCA,CHOL
ZNF32-AS2	THCA,THYM
ZNF436-AS1	TGCT,THYM
ZNF503-AS2	TGCT,THYM
ZNF582-AS1	TGCT,THYM
ZNF674-AS1	TGCT,THYM
ZNF793-AS1	TGCT,CHOL
ZSCAN16-AS1	TGCT,THYM
A1BG-AS1	CHOL
A2ML1-AS1	TGCT
AATK-AS1	CHOL
AB019440.50	THYM
ABCA9-AS1	TGCT
ABHD11-AS1	CHOL
AC000032.2	TGCT
AC000095.11	CHOL
AC000123.4	THYM
AC002056.5	CHOL
AC002059.10	TGCT
AC002066.1	TGCT
AC002076.10	THYM
AC002116.7	THYM
AC002128.5	THYM
AC002306.1	THCA
AC002310.12	THYM
AC002310.7	THYM
AC002331.1	HNSC
AC002398.12	TGCT
AC002429.5	CHOL
AC002456.2	TGCT
AC002480.2	TGCT
AC002511.2	THCA
AC002519.8	THYM
AC002550.6	CHOL
AC002551.1	CHOL
AC003075.4	CHOL
AC003090.1	TGCT
AC003988.1	CHOL
AC004012.1	CHOL
AC004053.1	THYM
AC004066.3	THCA
AC004231.2	CHOL
AC004471.9	TGCT
AC004540.5	CHOL
AC004791.2	TGCT
AC004837.5	TGCT
AC004854.4	THYM
AC004862.6	CHOL
AC004893.11	TGCT
AC004906.3	THYM
AC004947.2	CHOL
AC004951.6	TGCT
AC005082.12	TGCT
AC005104.3	THYM
AC005154.6	CHOL
AC005237.4	THYM
AC005253.2	THCA
AC005264.2	THYM
AC005276.1	TGCT
AC005306.3	CHOL
AC005307.1	THYM
AC005329.7	TGCT
AC005387.2	CHOL
AC005387.3	CHOL
AC005394.1	THYM
AC005518.2	THYM
AC005523.3	THYM
AC005532.5	THYM
AC005537.2	THYM
AC005546.2	TGCT
AC005550.3	CHOL
AC005592.1	TGCT
AC005609.16	CHOL
AC005616.1	THYM
AC005625.1	TGCT
AC005682.5	TGCT
AC005754.7	CHOL
AC005863.1	CHOL
AC006000.5	THYM
AC006019.3	TGCT
AC006037.2	CHOL
AC006042.6	CHOL
AC006050.2	TGCT
AC006116.15	TGCT
AC006116.21	TGCT
AC006159.4	THCA
AC006227.1	THCA
AC006262.4	THCA
AC006262.5	THCA
AC006273.4	THYM
AC006378.2	THYM
AC006547.13	CHOL
AC007131.2	THYM
AC007246.3	THYM
AC007277.3	TGCT
[truncated: 3,133 more rows]
