# Supplementary material for: ImReLnc: Identifying Immune-Related LncRNA Characteristics in Human Cancers Based on Heuristic Correlation Optimization
Source: Front Genet. 2022 Jan 10;12:792541. doi: 10.3389/fgene.2021.792541 (PMC8784420; doi:10.3389/fgene.2021.792541)
Supplement: Supplementary file 4 [file Table4.XLSX]

## Sheet: Data S4
Data S4. LncRNA-related highly enriched immune pathays.
LncRNA	Highly enriched pathways
A1BG-AS1	Cytokine_Receptors,Antimicrobials,Antigen_Processing_and_Presentation,Cytokines,NaturalKiller_Cell_Cytotoxicity
ABALON	Antimicrobials,Cytokines,Cytokine_Receptors,Antigen_Processing_and_Presentation,NaturalKiller_Cell_Cytotoxicity
AC000403.4	Antigen_Processing_and_Presentation,Antimicrobials,Cytokines,Cytokine_Receptors,NaturalKiller_Cell_Cytotoxicity
AC002398.12	Cytokines,Cytokine_Receptors,Antigen_Processing_and_Presentation,Antimicrobials,NaturalKiller_Cell_Cytotoxicity
AC003003.5	Antigen_Processing_and_Presentation,Antimicrobials,Cytokines,Cytokine_Receptors,NaturalKiller_Cell_Cytotoxicity
AC003986.7	Antigen_Processing_and_Presentation,Antimicrobials,Cytokine_Receptors,NaturalKiller_Cell_Cytotoxicity,Cytokines
AC004019.13	Antigen_Processing_and_Presentation,Antimicrobials,NaturalKiller_Cell_Cytotoxicity,Cytokines,Cytokine_Receptors
AC004067.5	Antimicrobials,NaturalKiller_Cell_Cytotoxicity,Antigen_Processing_and_Presentation,Cytokines,Cytokine_Receptors
AC004076.5	Antigen_Processing_and_Presentation,Antimicrobials,Cytokines,Cytokine_Receptors,NaturalKiller_Cell_Cytotoxicity
AC004231.2	Antimicrobials,Cytokines,Cytokine_Receptors,Antigen_Processing_and_Presentation,NaturalKiller_Cell_Cytotoxicity
AC004988.1	Antigen_Processing_and_Presentation,Antimicrobials,Cytokines,Cytokine_Receptors,NaturalKiller_Cell_Cytotoxicity
AC005013.5	Antigen_Processing_and_Presentation,Cytokines,Antimicrobials,NaturalKiller_Cell_Cytotoxicity,Cytokine_Receptors
AC005083.1	Antimicrobials,Cytokines,Cytokine_Receptors,Antigen_Processing_and_Presentation,NaturalKiller_Cell_Cytotoxicity
AC005281.2	Antigen_Processing_and_Presentation,Antimicrobials,NaturalKiller_Cell_Cytotoxicity,Cytokine_Receptors,Cytokines
AC005519.4	Antigen_Processing_and_Presentation,Antimicrobials,Cytokines,NaturalKiller_Cell_Cytotoxicity,Cytokine_Receptors
AC005609.16	Cytokine_Receptors,Antigen_Processing_and_Presentation,Antimicrobials,Cytokines,NaturalKiller_Cell_Cytotoxicity
AC005609.17	NaturalKiller_Cell_Cytotoxicity,Cytokine_Receptors,Antimicrobials,Antigen_Processing_and_Presentation,Cytokines
AC005754.8	Antigen_Processing_and_Presentation,Antimicrobials,NaturalKiller_Cell_Cytotoxicity,Cytokine_Receptors,Cytokines
AC006042.6	Cytokines,Cytokine_Receptors,Antigen_Processing_and_Presentation,Antimicrobials,NaturalKiller_Cell_Cytotoxicity
AC006126.4	Antigen_Processing_and_Presentation,NaturalKiller_Cell_Cytotoxicity,Cytokine_Receptors,Cytokines,Antimicrobials
AC006129.1	Antigen_Processing_and_Presentation,Antimicrobials,Cytokines,Cytokine_Receptors,NaturalKiller_Cell_Cytotoxicity
AC006129.2	Antigen_Processing_and_Presentation,Antimicrobials,Cytokines,Cytokine_Receptors,NaturalKiller_Cell_Cytotoxicity
AC006227.1	Antigen_Processing_and_Presentation,Antimicrobials,Cytokines,Cytokine_Receptors,NaturalKiller_Cell_Cytotoxicity
AC006369.2	Antigen_Processing_and_Presentation,Antimicrobials,Cytokines,Cytokine_Receptors,NaturalKiller_Cell_Cytotoxicity
AC007228.11	Antigen_Processing_and_Presentation,Antimicrobials,Cytokines,NaturalKiller_Cell_Cytotoxicity,Cytokine_Receptors
AC007255.8	NaturalKiller_Cell_Cytotoxicity,Antigen_Processing_and_Presentation,Antimicrobials,Cytokines,Cytokine_Receptors
AC007386.4	Antimicrobials,Cytokine_Receptors,NaturalKiller_Cell_Cytotoxicity,Antigen_Processing_and_Presentation,Cytokines
AC007405.6	Antigen_Processing_and_Presentation,Cytokines,Cytokine_Receptors,Antimicrobials,NaturalKiller_Cell_Cytotoxicity
AC007405.8	Cytokine_Receptors,Antigen_Processing_and_Presentation,NaturalKiller_Cell_Cytotoxicity,Antimicrobials,Cytokines
AC007566.10	Antigen_Processing_and_Presentation,Cytokine_Receptors,Antimicrobials,Cytokines,NaturalKiller_Cell_Cytotoxicity
AC007743.1	Cytokine_Receptors,Antimicrobials,Antigen_Processing_and_Presentation,Cytokines,NaturalKiller_Cell_Cytotoxicity
AC007750.5	Antigen_Processing_and_Presentation,Antimicrobials,Cytokine_Receptors,NaturalKiller_Cell_Cytotoxicity,Cytokines
AC007796.1	Cytokines,Cytokine_Receptors,Antigen_Processing_and_Presentation,Antimicrobials,NaturalKiller_Cell_Cytotoxicity
AC007879.6	Antigen_Processing_and_Presentation,Antimicrobials,Cytokines,Cytokine_Receptors,NaturalKiller_Cell_Cytotoxicity
AC009120.5	Antigen_Processing_and_Presentation,Antimicrobials,Cytokines,NaturalKiller_Cell_Cytotoxicity,Cytokine_Receptors
AC009133.17	Antigen_Processing_and_Presentation,Antimicrobials,Cytokine_Receptors,NaturalKiller_Cell_Cytotoxicity,Cytokines
AC009501.4	Antigen_Processing_and_Presentation,Antimicrobials,Cytokine_Receptors,NaturalKiller_Cell_Cytotoxicity,Cytokines
AC010524.2	Antigen_Processing_and_Presentation,Antimicrobials,Cytokine_Receptors,NaturalKiller_Cell_Cytotoxicity,Cytokines
AC010641.1	Antigen_Processing_and_Presentation,Antimicrobials,Cytokines,Cytokine_Receptors,NaturalKiller_Cell_Cytotoxicity
AC011899.9	Antigen_Processing_and_Presentation,Antimicrobials,Cytokine_Receptors,NaturalKiller_Cell_Cytotoxicity,Cytokines
AC012123.1	Antigen_Processing_and_Presentation,Antimicrobials,NaturalKiller_Cell_Cytotoxicity,Cytokines,Cytokine_Receptors
AC012368.1	Antigen_Processing_and_Presentation,Antimicrobials,Cytokines,Cytokine_Receptors,NaturalKiller_Cell_Cytotoxicity
AC012531.25	Antigen_Processing_and_Presentation,Antimicrobials,Cytokines,Cytokine_Receptors,NaturalKiller_Cell_Cytotoxicity
AC013264.2	Antimicrobials,Antigen_Processing_and_Presentation,Cytokine_Receptors,Cytokines,NaturalKiller_Cell_Cytotoxicity
AC016747.3	Cytokine_Receptors,Antigen_Processing_and_Presentation,Antimicrobials,NaturalKiller_Cell_Cytotoxicity,Cytokines
AC017002.1	Antimicrobials,Cytokine_Receptors,Antigen_Processing_and_Presentation,NaturalKiller_Cell_Cytotoxicity,Cytokines
AC017104.6	Antimicrobials,Cytokines,Cytokine_Receptors,Antigen_Processing_and_Presentation,NaturalKiller_Cell_Cytotoxicity
AC019117.1	Antigen_Processing_and_Presentation,Antimicrobials,Cytokines,Cytokine_Receptors,NaturalKiller_Cell_Cytotoxicity
AC019117.2	Antigen_Processing_and_Presentation,Antimicrobials,Cytokines,Cytokine_Receptors,NaturalKiller_Cell_Cytotoxicity
AC020571.3	Antigen_Processing_and_Presentation,Antimicrobials,Cytokines,Cytokine_Receptors,NaturalKiller_Cell_Cytotoxicity
AC022007.5	Antimicrobials,Cytokines,Cytokine_Receptors,NaturalKiller_Cell_Cytotoxicity,Antigen_Processing_and_Presentation
AC022182.3	Antigen_Processing_and_Presentation,Antimicrobials,Cytokines,Cytokine_Receptors,NaturalKiller_Cell_Cytotoxicity
AC022431.3	Antigen_Processing_and_Presentation,Antimicrobials,NaturalKiller_Cell_Cytotoxicity,Cytokines,Cytokine_Receptors
AC023590.1	Antimicrobials,Cytokines,Cytokine_Receptors,Antigen_Processing_and_Presentation,NaturalKiller_Cell_Cytotoxicity
AC025165.8	Antigen_Processing_and_Presentation,Antimicrobials,Cytokines,Cytokine_Receptors,NaturalKiller_Cell_Cytotoxicity
AC025171.1	Antigen_Processing_and_Presentation,Antimicrobials,Cytokines,Cytokine_Receptors,NaturalKiller_Cell_Cytotoxicity
AC025811.3	Antigen_Processing_and_Presentation,Antimicrobials,Cytokines,Cytokine_Receptors,NaturalKiller_Cell_Cytotoxicity
AC026202.3	Cytokines,Antigen_Processing_and_Presentation,NaturalKiller_Cell_Cytotoxicity,Antimicrobials,Cytokine_Receptors
AC026471.6	Antigen_Processing_and_Presentation,NaturalKiller_Cell_Cytotoxicity,Antimicrobials,Cytokines,Cytokine_Receptors
AC027601.1	NaturalKiller_Cell_Cytotoxicity,Antimicrobials,Cytokines,Cytokine_Receptors,Antigen_Processing_and_Presentation
AC061961.2	Cytokine_Receptors,Antimicrobials,Antigen_Processing_and_Presentation,NaturalKiller_Cell_Cytotoxicity,Cytokines
AC064875.2	Antigen_Processing_and_Presentation,Antimicrobials,NaturalKiller_Cell_Cytotoxicity,Cytokines,Cytokine_Receptors
AC067945.4	Antigen_Processing_and_Presentation,Antimicrobials,Cytokines,Cytokine_Receptors,NaturalKiller_Cell_Cytotoxicity
AC068580.6	Antimicrobials,Antigen_Processing_and_Presentation,NaturalKiller_Cell_Cytotoxicity,Cytokine_Receptors,Cytokines
AC069363.1	Antigen_Processing_and_Presentation,Antimicrobials,Cytokine_Receptors,NaturalKiller_Cell_Cytotoxicity,Cytokines
AC073257.2	Cytokines,Cytokine_Receptors,NaturalKiller_Cell_Cytotoxicity,Antigen_Processing_and_Presentation,Antimicrobials
AC073316.1	Antimicrobials,Cytokines,Cytokine_Receptors,NaturalKiller_Cell_Cytotoxicity,Antigen_Processing_and_Presentation
AC074212.5	Antimicrobials,Antigen_Processing_and_Presentation,Cytokine_Receptors,Cytokines,NaturalKiller_Cell_Cytotoxicity
AC074212.6	Antigen_Processing_and_Presentation,Antimicrobials,Cytokine_Receptors,NaturalKiller_Cell_Cytotoxicity,Cytokines
AC074289.1	Antigen_Processing_and_Presentation,Antimicrobials,Cytokines,Cytokine_Receptors,NaturalKiller_Cell_Cytotoxicity
AC079630.4	Cytokines,Cytokine_Receptors,Antigen_Processing_and_Presentation,Antimicrobials,NaturalKiller_Cell_Cytotoxicity
AC079767.4	Antigen_Processing_and_Presentation,Antimicrobials,Cytokines,Cytokine_Receptors,NaturalKiller_Cell_Cytotoxicity
AC083949.1	Antigen_Processing_and_Presentation,Antimicrobials,Cytokines,Cytokine_Receptors,NaturalKiller_Cell_Cytotoxicity
AC084219.4	Cytokines,Cytokine_Receptors,Antigen_Processing_and_Presentation,Antimicrobials,NaturalKiller_Cell_Cytotoxicity
AC087491.2	Antigen_Processing_and_Presentation,Antimicrobials,Cytokine_Receptors,NaturalKiller_Cell_Cytotoxicity,Cytokines
AC090587.5	Antigen_Processing_and_Presentation,Cytokines,NaturalKiller_Cell_Cytotoxicity,Antimicrobials,Cytokine_Receptors
AC091878.1	Antimicrobials,Cytokines,Cytokine_Receptors,Antigen_Processing_and_Presentation,NaturalKiller_Cell_Cytotoxicity
AC092171.4	Antigen_Processing_and_Presentation,Antimicrobials,NaturalKiller_Cell_Cytotoxicity,Cytokines,Cytokine_Receptors
AC092580.4	Antigen_Processing_and_Presentation,Antimicrobials,Cytokines,Cytokine_Receptors,NaturalKiller_Cell_Cytotoxicity
AC092667.2	Antimicrobials,Cytokine_Receptors,Antigen_Processing_and_Presentation,NaturalKiller_Cell_Cytotoxicity,Cytokines
AC093110.3	Antigen_Processing_and_Presentation,Cytokine_Receptors,Cytokines,NaturalKiller_Cell_Cytotoxicity,Antimicrobials
AC093323.3	Antimicrobials,NaturalKiller_Cell_Cytotoxicity,Cytokines,Antigen_Processing_and_Presentation,Cytokine_Receptors
AC093495.4	Cytokines,Antimicrobials,NaturalKiller_Cell_Cytotoxicity,Cytokine_Receptors,Antigen_Processing_and_Presentation
AC093673.5	Antimicrobials,Cytokine_Receptors,Antigen_Processing_and_Presentation,NaturalKiller_Cell_Cytotoxicity,Cytokines
AC093850.2	Antigen_Processing_and_Presentation,Antimicrobials,Cytokine_Receptors,NaturalKiller_Cell_Cytotoxicity,Cytokines
AC096579.13	Antimicrobials,Antigen_Processing_and_Presentation,Cytokine_Receptors,NaturalKiller_Cell_Cytotoxicity,Cytokines
AC098823.3	Antigen_Processing_and_Presentation,Antimicrobials,Cytokines,Cytokine_Receptors,NaturalKiller_Cell_Cytotoxicity
AC102953.6	NaturalKiller_Cell_Cytotoxicity,Antigen_Processing_and_Presentation,Antimicrobials,Cytokines,Cytokine_Receptors
AC103563.8	Antigen_Processing_and_Presentation,Antimicrobials,Cytokine_Receptors,NaturalKiller_Cell_Cytotoxicity,Cytokines
AC104667.3	Antigen_Processing_and_Presentation,Cytokine_Receptors,Antimicrobials,Cytokines,NaturalKiller_Cell_Cytotoxicity
AC104699.1	Antigen_Processing_and_Presentation,Antimicrobials,Cytokine_Receptors,NaturalKiller_Cell_Cytotoxicity,Cytokines
AC104809.2	Antigen_Processing_and_Presentation,Antimicrobials,Cytokines,NaturalKiller_Cell_Cytotoxicity,Cytokine_Receptors
AC104809.4	Antigen_Processing_and_Presentation,Antimicrobials,NaturalKiller_Cell_Cytotoxicity,Cytokines,Cytokine_Receptors
AC104820.2	Antigen_Processing_and_Presentation,Antimicrobials,Cytokine_Receptors,NaturalKiller_Cell_Cytotoxicity,Cytokines
AC106786.1	Cytokine_Receptors,Cytokines,Antigen_Processing_and_Presentation,Antimicrobials,NaturalKiller_Cell_Cytotoxicity
AC108142.1	Cytokines,Cytokine_Receptors,Antigen_Processing_and_Presentation,NaturalKiller_Cell_Cytotoxicity,Antimicrobials
AC109642.1	Cytokines,Cytokine_Receptors,Antigen_Processing_and_Presentation,Antimicrobials,NaturalKiller_Cell_Cytotoxicity
AC109826.1	Antigen_Processing_and_Presentation,Antimicrobials,Cytokines,Cytokine_Receptors,NaturalKiller_Cell_Cytotoxicity
AC114730.3	Antigen_Processing_and_Presentation,Antimicrobials,Cytokines,Cytokine_Receptors,NaturalKiller_Cell_Cytotoxicity
AC115522.3	Antimicrobials,Antigen_Processing_and_Presentation,Cytokines,NaturalKiller_Cell_Cytotoxicity,Cytokine_Receptors
AC116366.6	Antimicrobials,Cytokine_Receptors,Antigen_Processing_and_Presentation,NaturalKiller_Cell_Cytotoxicity,Cytokines
AC129492.6	NaturalKiller_Cell_Cytotoxicity,Antimicrobials,Cytokine_Receptors,Antigen_Processing_and_Presentation,Cytokines
AC133644.2	Antimicrobials,NaturalKiller_Cell_Cytotoxicity,Antigen_Processing_and_Presentation,Cytokines,Cytokine_Receptors
AC138035.2	Antimicrobials,Antigen_Processing_and_Presentation,Cytokines,NaturalKiller_Cell_Cytotoxicity,Cytokine_Receptors
AC141928.1	Cytokine_Receptors,Antimicrobials,Antigen_Processing_and_Presentation,NaturalKiller_Cell_Cytotoxicity,Cytokines
AC144652.1	Cytokines,Cytokine_Receptors,Antigen_Processing_and_Presentation,Antimicrobials,NaturalKiller_Cell_Cytotoxicity
AC144831.1	Antigen_Processing_and_Presentation,Antimicrobials,Cytokines,NaturalKiller_Cell_Cytotoxicity,Cytokine_Receptors
AC144831.3	Antigen_Processing_and_Presentation,NaturalKiller_Cell_Cytotoxicity,Antimicrobials,Cytokines,Cytokine_Receptors
AC145110.1	Antigen_Processing_and_Presentation,Antimicrobials,Cytokines,Cytokine_Receptors,NaturalKiller_Cell_Cytotoxicity
AC145124.2	Cytokine_Receptors,Antigen_Processing_and_Presentation,Antimicrobials,Cytokines,NaturalKiller_Cell_Cytotoxicity
AC147651.4	Antigen_Processing_and_Presentation,Antimicrobials,Cytokines,NaturalKiller_Cell_Cytotoxicity,Cytokine_Receptors
ADAM20P1	Antigen_Processing_and_Presentation,Antimicrobials,NaturalKiller_Cell_Cytotoxicity,Cytokines,Cytokine_Receptors
ADORA2A-AS1	NaturalKiller_Cell_Cytotoxicity,Antigen_Processing_and_Presentation,Antimicrobials,Cytokine_Receptors,Cytokines
AF003625.3	Antimicrobials,NaturalKiller_Cell_Cytotoxicity,Cytokine_Receptors,Antigen_Processing_and_Presentation,Cytokines
AF127936.5	Antigen_Processing_and_Presentation,Antimicrobials,Cytokines,Cytokine_Receptors,NaturalKiller_Cell_Cytotoxicity
AF131215.2	Cytokine_Receptors,Antigen_Processing_and_Presentation,Antimicrobials,Cytokines,NaturalKiller_Cell_Cytotoxicity
AF131215.8	Cytokines,Antigen_Processing_and_Presentation,Antimicrobials,NaturalKiller_Cell_Cytotoxicity,Cytokine_Receptors
AF131215.9	Cytokines,Cytokine_Receptors,Antigen_Processing_and_Presentation,Antimicrobials,NaturalKiller_Cell_Cytotoxicity
AJ003147.9	Antimicrobials,Cytokine_Receptors,Antigen_Processing_and_Presentation,Cytokines,NaturalKiller_Cell_Cytotoxicity
AL035610.1	Cytokines,Cytokine_Receptors,Antigen_Processing_and_Presentation,Antimicrobials,NaturalKiller_Cell_Cytotoxicity
AL121578.2	NaturalKiller_Cell_Cytotoxicity,Antimicrobials,Cytokines,Cytokine_Receptors,Antigen_Processing_and_Presentation
AL161668.5	Antigen_Processing_and_Presentation,Antimicrobials,NaturalKiller_Cell_Cytotoxicity,Cytokines,Cytokine_Receptors
AL928768.3	Antimicrobials,Cytokines,Cytokine_Receptors,NaturalKiller_Cell_Cytotoxicity,Antigen_Processing_and_Presentation
ALDH1L1-AS2	Cytokines,Cytokine_Receptors,NaturalKiller_Cell_Cytotoxicity,Antimicrobials,Antigen_Processing_and_Presentation
ANKRD10-IT1	Cytokines,Cytokine_Receptors,Antigen_Processing_and_Presentation,Antimicrobials,NaturalKiller_Cell_Cytotoxicity
AP000439.1	Antigen_Processing_and_Presentation,Antimicrobials,Cytokines,Cytokine_Receptors,NaturalKiller_Cell_Cytotoxicity
AP000476.1	Antimicrobials,Cytokine_Receptors,NaturalKiller_Cell_Cytotoxicity,Antigen_Processing_and_Presentation,Cytokines
AP000487.5	Cytokines,Cytokine_Receptors,Antimicrobials,Antigen_Processing_and_Presentation,NaturalKiller_Cell_Cytotoxicity
AP000640.10	Antimicrobials,Cytokines,Cytokine_Receptors,NaturalKiller_Cell_Cytotoxicity,Antigen_Processing_and_Presentation
AP000662.4	Cytokines,Cytokine_Receptors,Antigen_Processing_and_Presentation,Antimicrobials,NaturalKiller_Cell_Cytotoxicity
AP000696.2	Cytokine_Receptors,Antigen_Processing_and_Presentation,Antimicrobials,NaturalKiller_Cell_Cytotoxicity,Cytokines
AP000697.6	Antimicrobials,Cytokines,Cytokine_Receptors,Antigen_Processing_and_Presentation,NaturalKiller_Cell_Cytotoxicity
AP001046.5	Antimicrobials,Cytokines,Cytokine_Receptors,Antigen_Processing_and_Presentation,NaturalKiller_Cell_Cytotoxicity
AP001610.5	Antimicrobials,NaturalKiller_Cell_Cytotoxicity,Antigen_Processing_and_Presentation,Cytokine_Receptors,Cytokines
AP001626.1	Antimicrobials,Cytokines,Cytokine_Receptors,Antigen_Processing_and_Presentation,NaturalKiller_Cell_Cytotoxicity
AP001626.2	Cytokines,Antimicrobials,NaturalKiller_Cell_Cytotoxicity,Antigen_Processing_and_Presentation,Cytokine_Receptors
AQP4-AS1	Antigen_Processing_and_Presentation,Antimicrobials,Cytokine_Receptors,Cytokines,NaturalKiller_Cell_Cytotoxicity
ARHGAP5-AS1	Antigen_Processing_and_Presentation,Antimicrobials,Cytokines,Cytokine_Receptors,NaturalKiller_Cell_Cytotoxicity
ARHGEF26-AS1	Antigen_Processing_and_Presentation,Antimicrobials,Cytokine_Receptors,Cytokines,NaturalKiller_Cell_Cytotoxicity
ARHGEF38-IT1	Antigen_Processing_and_Presentation,Antimicrobials,Cytokines,Cytokine_Receptors,NaturalKiller_Cell_Cytotoxicity
ARRDC1-AS1	Antigen_Processing_and_Presentation,Antimicrobials,NaturalKiller_Cell_Cytotoxicity,Cytokines,Cytokine_Receptors
ATP6V0E2-AS1	Cytokines,Cytokine_Receptors,NaturalKiller_Cell_Cytotoxicity,Antimicrobials,Antigen_Processing_and_Presentation
B3GALT5-AS1	Antigen_Processing_and_Presentation,Antimicrobials,Cytokine_Receptors,NaturalKiller_Cell_Cytotoxicity,Cytokines
BHLHE40-AS1	Antimicrobials,Cytokine_Receptors,Cytokines,Antigen_Processing_and_Presentation,NaturalKiller_Cell_Cytotoxicity
BLACAT1	Cytokine_Receptors,Antigen_Processing_and_Presentation,Antimicrobials,NaturalKiller_Cell_Cytotoxicity,Cytokines
BVES-AS1	Antigen_Processing_and_Presentation,NaturalKiller_Cell_Cytotoxicity,Antimicrobials,Cytokines,Cytokine_Receptors
BX322557.10	Antigen_Processing_and_Presentation,NaturalKiller_Cell_Cytotoxicity,Cytokine_Receptors,Antimicrobials,Cytokines
BX470102.3	NaturalKiller_Cell_Cytotoxicity,Antigen_Processing_and_Presentation,Antimicrobials,Cytokines,Cytokine_Receptors
C10orf25	Antigen_Processing_and_Presentation,Antimicrobials,Cytokine_Receptors,NaturalKiller_Cell_Cytotoxicity,Cytokines
C15orf56	Antigen_Processing_and_Presentation,NaturalKiller_Cell_Cytotoxicity,Antimicrobials,Cytokines,Cytokine_Receptors
C15orf59-AS1	Antigen_Processing_and_Presentation,Antimicrobials,Cytokine_Receptors,NaturalKiller_Cell_Cytotoxicity,Cytokines
C17orf82	Antimicrobials,Cytokines,Cytokine_Receptors,NaturalKiller_Cell_Cytotoxicity,Antigen_Processing_and_Presentation
C1RL-AS1	Antigen_Processing_and_Presentation,Antimicrobials,NaturalKiller_Cell_Cytotoxicity,Cytokines,Cytokine_Receptors
C20orf166-AS1	Antimicrobials,Cytokines,Cytokine_Receptors,Antigen_Processing_and_Presentation,NaturalKiller_Cell_Cytotoxicity
C20orf197	Antigen_Processing_and_Presentation,Antimicrobials,Cytokines,Cytokine_Receptors,NaturalKiller_Cell_Cytotoxicity
C20orf203	Antigen_Processing_and_Presentation,Antimicrobials,NaturalKiller_Cell_Cytotoxicity,Cytokines,Cytokine_Receptors
C21orf62-AS1	Antimicrobials,Antigen_Processing_and_Presentation,Cytokines,Cytokine_Receptors,NaturalKiller_Cell_Cytotoxicity
C22orf34	Cytokines,Antigen_Processing_and_Presentation,Antimicrobials,Cytokine_Receptors,NaturalKiller_Cell_Cytotoxicity
C8orf49	Antigen_Processing_and_Presentation,Antimicrobials,NaturalKiller_Cell_Cytotoxicity,Cytokines,Cytokine_Receptors
C9orf173-AS1	Antigen_Processing_and_Presentation,NaturalKiller_Cell_Cytotoxicity,Antimicrobials,Cytokine_Receptors,Cytokines
CACNA1C-AS1	Antimicrobials,Cytokines,Cytokine_Receptors,Antigen_Processing_and_Presentation,NaturalKiller_Cell_Cytotoxicity
CACNA1G-AS1	Antigen_Processing_and_Presentation,Antimicrobials,NaturalKiller_Cell_Cytotoxicity,Cytokines,Cytokine_Receptors
CADM3-AS1	Cytokines,Cytokine_Receptors,Antigen_Processing_and_Presentation,Antimicrobials,NaturalKiller_Cell_Cytotoxicity
CALML3-AS1	Antimicrobials,Cytokine_Receptors,Antigen_Processing_and_Presentation,Cytokines,NaturalKiller_Cell_Cytotoxicity
CAPN10-AS1	Antigen_Processing_and_Presentation,NaturalKiller_Cell_Cytotoxicity,Cytokines,Antimicrobials,Cytokine_Receptors
CARD8-AS1	Antigen_Processing_and_Presentation,Antimicrobials,NaturalKiller_Cell_Cytotoxicity,Cytokine_Receptors,Cytokines
CASC2	Antigen_Processing_and_Presentation,Antimicrobials,Cytokine_Receptors,Cytokines,NaturalKiller_Cell_Cytotoxicity
CASC21	Cytokines,Cytokine_Receptors,Antigen_Processing_and_Presentation,NaturalKiller_Cell_Cytotoxicity,Antimicrobials
CCDC13-AS1	Antimicrobials,Cytokine_Receptors,NaturalKiller_Cell_Cytotoxicity,Antigen_Processing_and_Presentation,Cytokines
CCND2-AS2	Antigen_Processing_and_Presentation,Antimicrobials,NaturalKiller_Cell_Cytotoxicity,Cytokine_Receptors,Cytokines
CDKN2B-AS1	Antigen_Processing_and_Presentation,Antimicrobials,NaturalKiller_Cell_Cytotoxicity,Cytokines,Cytokine_Receptors
CEBPA-AS1	Cytokine_Receptors,Antimicrobials,Cytokines,Antigen_Processing_and_Presentation,NaturalKiller_Cell_Cytotoxicity
CH17-140K24.6	Antimicrobials,Antigen_Processing_and_Presentation,NaturalKiller_Cell_Cytotoxicity,Cytokine_Receptors,Cytokines
CH17-340M24.3	Antigen_Processing_and_Presentation,Antimicrobials,NaturalKiller_Cell_Cytotoxicity,Cytokines,Cytokine_Receptors
CHL1-AS1	Antigen_Processing_and_Presentation,Antimicrobials,Cytokine_Receptors,NaturalKiller_Cell_Cytotoxicity,Cytokines
CHL1-AS2	Cytokines,Cytokine_Receptors,Antigen_Processing_and_Presentation,NaturalKiller_Cell_Cytotoxicity,Antimicrobials
CHRM3-AS2	Antimicrobials,Cytokine_Receptors,NaturalKiller_Cell_Cytotoxicity,Antigen_Processing_and_Presentation,Cytokines
CMB9-94B1.2	Antigen_Processing_and_Presentation,Antimicrobials,Cytokine_Receptors,Cytokines,NaturalKiller_Cell_Cytotoxicity
COLCA1	Antigen_Processing_and_Presentation,Antimicrobials,NaturalKiller_Cell_Cytotoxicity,Cytokine_Receptors,Cytokines
CPB2-AS1	Antigen_Processing_and_Presentation,Antimicrobials,Cytokines,Cytokine_Receptors,NaturalKiller_Cell_Cytotoxicity
CPEB1-AS1	Antimicrobials,Cytokine_Receptors,NaturalKiller_Cell_Cytotoxicity,Cytokines,Antigen_Processing_and_Presentation
CRNDE	Cytokine_Receptors,Antigen_Processing_and_Presentation,Antimicrobials,NaturalKiller_Cell_Cytotoxicity,Cytokines
CTA-228A9.3	Antimicrobials,Antigen_Processing_and_Presentation,Cytokine_Receptors,NaturalKiller_Cell_Cytotoxicity,Cytokines
CTA-280A3.2	Antigen_Processing_and_Presentation,Antimicrobials,Cytokines,Cytokine_Receptors,NaturalKiller_Cell_Cytotoxicity
CTA-292E10.6	Antigen_Processing_and_Presentation,Antimicrobials,Cytokines,Cytokine_Receptors,NaturalKiller_Cell_Cytotoxicity
CTA-384D8.31	Antigen_Processing_and_Presentation,Antimicrobials,NaturalKiller_Cell_Cytotoxicity,Cytokine_Receptors,Cytokines
CTA-384D8.34	Antigen_Processing_and_Presentation,Antimicrobials,NaturalKiller_Cell_Cytotoxicity,Cytokines,Cytokine_Receptors
CTA-384D8.35	Antimicrobials,NaturalKiller_Cell_Cytotoxicity,Antigen_Processing_and_Presentation,Cytokines,Cytokine_Receptors
CTA-796E4.3	Antigen_Processing_and_Presentation,Antimicrobials,Cytokine_Receptors,NaturalKiller_Cell_Cytotoxicity,Cytokines
CTA-796E4.5	Antigen_Processing_and_Presentation,Antimicrobials,NaturalKiller_Cell_Cytotoxicity,Cytokines,Cytokine_Receptors
CTB-113D17.1	Antimicrobials,Cytokine_Receptors,NaturalKiller_Cell_Cytotoxicity,Antigen_Processing_and_Presentation,Cytokines
CTB-113P19.5	Antimicrobials,Antigen_Processing_and_Presentation,Cytokines,Cytokine_Receptors,NaturalKiller_Cell_Cytotoxicity
CTB-1144G6.6	Antimicrobials,NaturalKiller_Cell_Cytotoxicity,Antigen_Processing_and_Presentation,Cytokines,Cytokine_Receptors
CTB-114C7.4	Antigen_Processing_and_Presentation,Antimicrobials,Cytokine_Receptors,NaturalKiller_Cell_Cytotoxicity,Cytokines
CTB-131K11.1	Cytokine_Receptors,Antimicrobials,Cytokines,Antigen_Processing_and_Presentation,NaturalKiller_Cell_Cytotoxicity
CTB-13F3.1	Cytokine_Receptors,Antigen_Processing_and_Presentation,Cytokines,Antimicrobials,NaturalKiller_Cell_Cytotoxicity
CTB-147N14.6	Antigen_Processing_and_Presentation,Cytokines,Cytokine_Receptors,NaturalKiller_Cell_Cytotoxicity,Antimicrobials
CTB-176F20.3	Antigen_Processing_and_Presentation,Antimicrobials,NaturalKiller_Cell_Cytotoxicity,Cytokines,Cytokine_Receptors
CTB-31N19.3	Antigen_Processing_and_Presentation,Antimicrobials,Cytokine_Receptors,NaturalKiller_Cell_Cytotoxicity,Cytokines
CTB-31O20.4	Antigen_Processing_and_Presentation,Cytokine_Receptors,Antimicrobials,Cytokines,NaturalKiller_Cell_Cytotoxicity
CTB-39G8.3	Antigen_Processing_and_Presentation,Antimicrobials,Cytokines,Cytokine_Receptors,NaturalKiller_Cell_Cytotoxicity
CTB-41I6.2	Antigen_Processing_and_Presentation,Antimicrobials,Cytokine_Receptors,NaturalKiller_Cell_Cytotoxicity,Cytokines
CTB-60B18.18	Cytokine_Receptors,Antigen_Processing_and_Presentation,Antimicrobials,Cytokines,NaturalKiller_Cell_Cytotoxicity
CTB-61M7.2	Antigen_Processing_and_Presentation,Antimicrobials,Cytokines,Cytokine_Receptors,NaturalKiller_Cell_Cytotoxicity
CTB-92J24.2	Cytokine_Receptors,Antigen_Processing_and_Presentation,Antimicrobials,NaturalKiller_Cell_Cytotoxicity,Cytokines
CTBP1-AS	Cytokines,Antimicrobials,Antigen_Processing_and_Presentation,NaturalKiller_Cell_Cytotoxicity,Cytokine_Receptors
CTC-231O11.1	Antigen_Processing_and_Presentation,Antimicrobials,Cytokine_Receptors,NaturalKiller_Cell_Cytotoxicity,Cytokines
CTC-255N20.1	Antigen_Processing_and_Presentation,Cytokine_Receptors,NaturalKiller_Cell_Cytotoxicity,Antimicrobials,Cytokines
CTC-276P9.4	Antimicrobials,Cytokine_Receptors,Antigen_Processing_and_Presentation,NaturalKiller_Cell_Cytotoxicity,Cytokines
CTC-277H1.7	Antigen_Processing_and_Presentation,Cytokines,Antimicrobials,Cytokine_Receptors,NaturalKiller_Cell_Cytotoxicity
CTC-297N7.9	Cytokines,Cytokine_Receptors,Antigen_Processing_and_Presentation,Antimicrobials,NaturalKiller_Cell_Cytotoxicity
CTC-301O7.4	Antigen_Processing_and_Presentation,Antimicrobials,NaturalKiller_Cell_Cytotoxicity,Cytokine_Receptors,Cytokines
CTC-321K16.1	Cytokines,Cytokine_Receptors,Antimicrobials,NaturalKiller_Cell_Cytotoxicity,Antigen_Processing_and_Presentation
CTC-327F10.4	Cytokine_Receptors,Antigen_Processing_and_Presentation,Antimicrobials,NaturalKiller_Cell_Cytotoxicity,Cytokines
CTC-327F10.5	Antigen_Processing_and_Presentation,Antimicrobials,Cytokines,Cytokine_Receptors,NaturalKiller_Cell_Cytotoxicity
CTC-378H22.1	Antigen_Processing_and_Presentation,Antimicrobials,Cytokines,Cytokine_Receptors,NaturalKiller_Cell_Cytotoxicity
CTC-378H22.2	Antigen_Processing_and_Presentation,Antimicrobials,Cytokines,Cytokine_Receptors,NaturalKiller_Cell_Cytotoxicity
CTC-425O23.2	Antigen_Processing_and_Presentation,Antimicrobials,NaturalKiller_Cell_Cytotoxicity,Cytokines,Cytokine_Receptors
CTC-429P9.2	Antigen_Processing_and_Presentation,Antimicrobials,Cytokines,NaturalKiller_Cell_Cytotoxicity,Cytokine_Receptors
CTC-429P9.5	Antigen_Processing_and_Presentation,Antimicrobials,Cytokines,NaturalKiller_Cell_Cytotoxicity,Cytokine_Receptors
CTC-441N14.1	Antigen_Processing_and_Presentation,Antimicrobials,Cytokine_Receptors,NaturalKiller_Cell_Cytotoxicity,Cytokines
CTC-441N14.2	Antigen_Processing_and_Presentation,Antimicrobials,NaturalKiller_Cell_Cytotoxicity,Cytokines,Cytokine_Receptors
CTC-457E21.9	Antigen_Processing_and_Presentation,Antimicrobials,NaturalKiller_Cell_Cytotoxicity,Cytokine_Receptors,Cytokines
CTC-479C5.10	NaturalKiller_Cell_Cytotoxicity,Antigen_Processing_and_Presentation,Cytokines,Cytokine_Receptors,Antimicrobials
CTC-510F12.2	Cytokines,Cytokine_Receptors,Antigen_Processing_and_Presentation,Antimicrobials,NaturalKiller_Cell_Cytotoxicity
CTC-523E23.1	Antimicrobials,Cytokines,Cytokine_Receptors,Antigen_Processing_and_Presentation,NaturalKiller_Cell_Cytotoxicity
CTC-524C5.2	Antimicrobials,Antigen_Processing_and_Presentation,Cytokine_Receptors,NaturalKiller_Cell_Cytotoxicity,Cytokines
CTC-558O2.2	Antigen_Processing_and_Presentation,Antimicrobials,NaturalKiller_Cell_Cytotoxicity,Cytokine_Receptors,Cytokines
CTC-559E9.1	Cytokines,Cytokine_Receptors,Antigen_Processing_and_Presentation,Antimicrobials,NaturalKiller_Cell_Cytotoxicity
CTC-559E9.5	Antimicrobials,NaturalKiller_Cell_Cytotoxicity,Cytokine_Receptors,Antigen_Processing_and_Presentation,Cytokines
CTC-559E9.8	Antigen_Processing_and_Presentation,Antimicrobials,Cytokines,Cytokine_Receptors,NaturalKiller_Cell_Cytotoxicity
CTC-786C10.1	Cytokine_Receptors,Antigen_Processing_and_Presentation,NaturalKiller_Cell_Cytotoxicity,Antimicrobials,Cytokines
CTD-2002H8.2	Antigen_Processing_and_Presentation,NaturalKiller_Cell_Cytotoxicity,Antimicrobials,Cytokines,Cytokine_Receptors
CTD-2003C8.2	Cytokine_Receptors,Antigen_Processing_and_Presentation,Antimicrobials,Cytokines,NaturalKiller_Cell_Cytotoxicity
CTD-2006C1.2	Cytokines,Antimicrobials,Antigen_Processing_and_Presentation,Cytokine_Receptors,NaturalKiller_Cell_Cytotoxicity
CTD-2008P7.9	Antigen_Processing_and_Presentation,Antimicrobials,Cytokine_Receptors,NaturalKiller_Cell_Cytotoxicity,Cytokines
CTD-2015G9.2	Antigen_Processing_and_Presentation,Antimicrobials,Cytokine_Receptors,NaturalKiller_Cell_Cytotoxicity,Cytokines
CTD-2017C7.2	Antigen_Processing_and_Presentation,Antimicrobials,Cytokines,Cytokine_Receptors,NaturalKiller_Cell_Cytotoxicity
CTD-2020K17.1	Antigen_Processing_and_Presentation,Antimicrobials,Cytokines,Cytokine_Receptors,NaturalKiller_Cell_Cytotoxicity
CTD-2024I7.18	Cytokine_Receptors,Antigen_Processing_and_Presentation,Antimicrobials,Cytokines,NaturalKiller_Cell_Cytotoxicity
CTD-2033D15.2	Antigen_Processing_and_Presentation,Antimicrobials,Cytokines,Cytokine_Receptors,NaturalKiller_Cell_Cytotoxicity
CTD-2033D15.3	Antigen_Processing_and_Presentation,Antimicrobials,Cytokine_Receptors,NaturalKiller_Cell_Cytotoxicity,Cytokines
CTD-2035E11.4	Cytokines,Antigen_Processing_and_Presentation,Antimicrobials,NaturalKiller_Cell_Cytotoxicity,Cytokine_Receptors
CTD-2035E11.5	Cytokines,Antigen_Processing_and_Presentation,Antimicrobials,Cytokine_Receptors,NaturalKiller_Cell_Cytotoxicity
CTD-2047H16.5	Antigen_Processing_and_Presentation,Antimicrobials,Cytokines,Cytokine_Receptors,NaturalKiller_Cell_Cytotoxicity
CTD-2083E4.7	Antimicrobials,NaturalKiller_Cell_Cytotoxicity,Cytokines,Cytokine_Receptors,Antigen_Processing_and_Presentation
CTD-2095E4.5	Antigen_Processing_and_Presentation,Antimicrobials,Cytokines,Cytokine_Receptors,NaturalKiller_Cell_Cytotoxicity
CTD-2132N18.2	Antigen_Processing_and_Presentation,Antimicrobials,Cytokine_Receptors,Cytokines,NaturalKiller_Cell_Cytotoxicity
CTD-2162K18.4	Cytokines,Cytokine_Receptors,Antigen_Processing_and_Presentation,Antimicrobials,NaturalKiller_Cell_Cytotoxicity
CTD-2194D22.3	Antimicrobials,Cytokine_Receptors,Antigen_Processing_and_Presentation,NaturalKiller_Cell_Cytotoxicity,Cytokines
CTD-2201G3.1	Antigen_Processing_and_Presentation,Cytokine_Receptors,Cytokines,Antimicrobials,NaturalKiller_Cell_Cytotoxicity
CTD-2201I18.1	Cytokines,Cytokine_Receptors,Antigen_Processing_and_Presentation,Antimicrobials,NaturalKiller_Cell_Cytotoxicity
CTD-2227I18.1	Antigen_Processing_and_Presentation,Antimicrobials,Cytokines,Cytokine_Receptors,NaturalKiller_Cell_Cytotoxicity
CTD-2228K2.7	Antigen_Processing_and_Presentation,Antimicrobials,Cytokine_Receptors,NaturalKiller_Cell_Cytotoxicity,Cytokines
CTD-2231H16.1	Antigen_Processing_and_Presentation,Antimicrobials,NaturalKiller_Cell_Cytotoxicity,Cytokine_Receptors,Cytokines
CTD-2260A17.2	Antigen_Processing_and_Presentation,Antimicrobials,Cytokines,Cytokine_Receptors,NaturalKiller_Cell_Cytotoxicity
CTD-2265M8.2	Cytokines,Cytokine_Receptors,Antigen_Processing_and_Presentation,Antimicrobials,NaturalKiller_Cell_Cytotoxicity
CTD-2267D19.3	Antigen_Processing_and_Presentation,Antimicrobials,NaturalKiller_Cell_Cytotoxicity,Cytokines,Cytokine_Receptors
CTD-2269F5.1	Antigen_Processing_and_Presentation,Cytokine_Receptors,NaturalKiller_Cell_Cytotoxicity,Cytokines,Antimicrobials
CTD-2270L9.4	Antigen_Processing_and_Presentation,Antimicrobials,Cytokines,NaturalKiller_Cell_Cytotoxicity,Cytokine_Receptors
CTD-2284J15.1	NaturalKiller_Cell_Cytotoxicity,Cytokine_Receptors,Cytokines,Antigen_Processing_and_Presentation,Antimicrobials
CTD-2291D10.4	Antigen_Processing_and_Presentation,Cytokines,NaturalKiller_Cell_Cytotoxicity,Antimicrobials,Cytokine_Receptors
CTD-2297D10.2	Antigen_Processing_and_Presentation,NaturalKiller_Cell_Cytotoxicity,Antimicrobials,Cytokines,Cytokine_Receptors
CTD-2298J14.2	Cytokines,Cytokine_Receptors,Antigen_Processing_and_Presentation,Antimicrobials,NaturalKiller_Cell_Cytotoxicity
CTD-2308L22.1	Antimicrobials,Cytokine_Receptors,Antigen_Processing_and_Presentation,NaturalKiller_Cell_Cytotoxicity,Cytokines
CTD-2311M21.3	Antigen_Processing_and_Presentation,Antimicrobials,NaturalKiller_Cell_Cytotoxicity,Cytokines,Cytokine_Receptors
CTD-2313F11.1	Antigen_Processing_and_Presentation,Antimicrobials,Cytokine_Receptors,NaturalKiller_Cell_Cytotoxicity,Cytokines
CTD-2314G24.2	Cytokines,Cytokine_Receptors,NaturalKiller_Cell_Cytotoxicity,Antimicrobials,Antigen_Processing_and_Presentation
CTD-2341M24.1	Antigen_Processing_and_Presentation,Antimicrobials,Cytokines,Cytokine_Receptors,NaturalKiller_Cell_Cytotoxicity
CTD-2353F22.1	Antigen_Processing_and_Presentation,Antimicrobials,Cytokines,Cytokine_Receptors,NaturalKiller_Cell_Cytotoxicity
CTD-2357A8.3	Antigen_Processing_and_Presentation,Antimicrobials,Cytokines,Cytokine_Receptors,NaturalKiller_Cell_Cytotoxicity
CTD-2369P2.8	Antigen_Processing_and_Presentation,Antimicrobials,Cytokines,Cytokine_Receptors,NaturalKiller_Cell_Cytotoxicity
CTD-2376I4.1	Cytokines,Antigen_Processing_and_Presentation,Antimicrobials,Cytokine_Receptors,NaturalKiller_Cell_Cytotoxicity
CTD-2376I4.2	Cytokine_Receptors,Antigen_Processing_and_Presentation,Antimicrobials,Cytokines,NaturalKiller_Cell_Cytotoxicity
CTD-2377O17.1	Antigen_Processing_and_Presentation,Antimicrobials,NaturalKiller_Cell_Cytotoxicity,Cytokine_Receptors,Cytokines
CTD-2383M3.1	Antigen_Processing_and_Presentation,Antimicrobials,NaturalKiller_Cell_Cytotoxicity,Cytokines,Cytokine_Receptors
CTD-2396E7.11	Cytokine_Receptors,Antimicrobials,NaturalKiller_Cell_Cytotoxicity,Cytokines,Antigen_Processing_and_Presentation
CTD-2501M5.1	Antigen_Processing_and_Presentation,Antimicrobials,NaturalKiller_Cell_Cytotoxicity,Cytokine_Receptors,Cytokines
CTD-2510F5.4	Cytokines,Antimicrobials,Antigen_Processing_and_Presentation,NaturalKiller_Cell_Cytotoxicity,Cytokine_Receptors
CTD-2515H24.2	Cytokine_Receptors,Antimicrobials,Antigen_Processing_and_Presentation,NaturalKiller_Cell_Cytotoxicity,Cytokines
CTD-2517M22.14	Antigen_Processing_and_Presentation,Antimicrobials,NaturalKiller_Cell_Cytotoxicity,Cytokine_Receptors,Cytokines
CTD-2521M24.5	Antigen_Processing_and_Presentation,Antimicrobials,NaturalKiller_Cell_Cytotoxicity,Cytokines,Cytokine_Receptors
CTD-2521M24.9	Antigen_Processing_and_Presentation,Antimicrobials,NaturalKiller_Cell_Cytotoxicity,Cytokine_Receptors,Cytokines
CTD-2537I9.12	Cytokine_Receptors,Antigen_Processing_and_Presentation,Antimicrobials,Cytokines,NaturalKiller_Cell_Cytotoxicity
CTD-2540F13.2	Cytokine_Receptors,Antimicrobials,NaturalKiller_Cell_Cytotoxicity,Cytokines,Antigen_Processing_and_Presentation
CTD-2547G23.4	Antigen_Processing_and_Presentation,Antimicrobials,Cytokine_Receptors,Cytokines,NaturalKiller_Cell_Cytotoxicity
CTD-2547L24.3	Antigen_Processing_and_Presentation,Antimicrobials,Cytokines,Cytokine_Receptors,NaturalKiller_Cell_Cytotoxicity
CTD-2554C21.2	Cytokines,Antigen_Processing_and_Presentation,NaturalKiller_Cell_Cytotoxicity,Antimicrobials,Cytokine_Receptors
CTD-2554C21.3	Antigen_Processing_and_Presentation,Cytokines,NaturalKiller_Cell_Cytotoxicity,Cytokine_Receptors,Antimicrobials
CTD-2571L23.6	Antigen_Processing_and_Presentation,Antimicrobials,Cytokines,Cytokine_Receptors,NaturalKiller_Cell_Cytotoxicity
CTD-2574D22.2	Antimicrobials,Antigen_Processing_and_Presentation,Cytokines,NaturalKiller_Cell_Cytotoxicity,Cytokine_Receptors
CTD-2576D5.4	Antigen_Processing_and_Presentation,Antimicrobials,Cytokines,Cytokine_Receptors,NaturalKiller_Cell_Cytotoxicity
CTD-2595P9.4	Antigen_Processing_and_Presentation,Antimicrobials,NaturalKiller_Cell_Cytotoxicity,Cytokines,Cytokine_Receptors
CTD-2619J13.13	Cytokines,Antigen_Processing_and_Presentation,Antimicrobials,Cytokine_Receptors,NaturalKiller_Cell_Cytotoxicity
CTD-2619J13.17	Antigen_Processing_and_Presentation,Antimicrobials,NaturalKiller_Cell_Cytotoxicity,Cytokine_Receptors,Cytokines
CTD-2626G11.2	Antigen_Processing_and_Presentation,Antimicrobials,NaturalKiller_Cell_Cytotoxicity,Cytokine_Receptors,Cytokines
CTD-3032H12.2	Antigen_Processing_and_Presentation,Antimicrobials,NaturalKiller_Cell_Cytotoxicity,Cytokines,Cytokine_Receptors
CTD-3035K23.7	Cytokines,Cytokine_Receptors,Antigen_Processing_and_Presentation,Antimicrobials,NaturalKiller_Cell_Cytotoxicity
CTD-3064H18.4	Cytokines,Antigen_Processing_and_Presentation,Antimicrobials,Cytokine_Receptors,NaturalKiller_Cell_Cytotoxicity
CTD-3064M3.3	Cytokine_Receptors,Cytokines,Antigen_Processing_and_Presentation,Antimicrobials,NaturalKiller_Cell_Cytotoxicity
CTD-3065J16.9	Antigen_Processing_and_Presentation,NaturalKiller_Cell_Cytotoxicity,Cytokine_Receptors,Antimicrobials,Cytokines
CTD-3128G10.7	Antigen_Processing_and_Presentation,Antimicrobials,Cytokines,Cytokine_Receptors,NaturalKiller_Cell_Cytotoxicity
CTD-3157E16.1	Antimicrobials,Cytokine_Receptors,Antigen_Processing_and_Presentation,Cytokines,NaturalKiller_Cell_Cytotoxicity
CTD-3184A7.4	Cytokine_Receptors,Antigen_Processing_and_Presentation,Antimicrobials,Cytokines,NaturalKiller_Cell_Cytotoxicity
CTD-3187F8.14	Antigen_Processing_and_Presentation,Antimicrobials,Cytokines,Cytokine_Receptors,NaturalKiller_Cell_Cytotoxicity
CTD-3193K9.11	Antigen_Processing_and_Presentation,Antimicrobials,Cytokines,Cytokine_Receptors,NaturalKiller_Cell_Cytotoxicity
CTD-3193O13.1	Cytokines,NaturalKiller_Cell_Cytotoxicity,Antigen_Processing_and_Presentation,Antimicrobials,Cytokine_Receptors
CTD-3193O13.8	Cytokines,Cytokine_Receptors,Antigen_Processing_and_Presentation,Antimicrobials,NaturalKiller_Cell_Cytotoxicity
CTD-3214H19.6	Antigen_Processing_and_Presentation,Antimicrobials,Cytokines,Cytokine_Receptors,NaturalKiller_Cell_Cytotoxicity
CYP4F26P	Antigen_Processing_and_Presentation,Antimicrobials,NaturalKiller_Cell_Cytotoxicity,Cytokine_Receptors,Cytokines
DACT3-AS1	Antigen_Processing_and_Presentation,Antimicrobials,NaturalKiller_Cell_Cytotoxicity,Cytokines,Cytokine_Receptors
DBH-AS1	Antigen_Processing_and_Presentation,Antimicrobials,Cytokines,Cytokine_Receptors,NaturalKiller_Cell_Cytotoxicity
DDX11-AS1	Antigen_Processing_and_Presentation,Antimicrobials,Cytokines,NaturalKiller_Cell_Cytotoxicity,Cytokine_Receptors
DICER1-AS1	Antigen_Processing_and_Presentation,Antimicrobials,Cytokines,Cytokine_Receptors,NaturalKiller_Cell_Cytotoxicity
DIO3OS	Cytokine_Receptors,Antigen_Processing_and_Presentation,Antimicrobials,Cytokines,NaturalKiller_Cell_Cytotoxicity
DKFZp434J0226	Antigen_Processing_and_Presentation,Antimicrobials,NaturalKiller_Cell_Cytotoxicity,Cytokines,Cytokine_Receptors
DLGAP1-AS1	Antigen_Processing_and_Presentation,Antimicrobials,Cytokines,Cytokine_Receptors,NaturalKiller_Cell_Cytotoxicity
DLX6-AS1	Cytokine_Receptors,NaturalKiller_Cell_Cytotoxicity,Antigen_Processing_and_Presentation,Antimicrobials,Cytokines
DNAJC3-AS1	Antigen_Processing_and_Presentation,Antimicrobials,Cytokines,Cytokine_Receptors,NaturalKiller_Cell_Cytotoxicity
DPP10-AS1	NaturalKiller_Cell_Cytotoxicity,Antigen_Processing_and_Presentation,Antimicrobials,Cytokine_Receptors,Cytokines
EGOT	Antigen_Processing_and_Presentation,Antimicrobials,Cytokines,Cytokine_Receptors,NaturalKiller_Cell_Cytotoxicity
EIF1B-AS1	Cytokines,Cytokine_Receptors,NaturalKiller_Cell_Cytotoxicity,Antigen_Processing_and_Presentation,Antimicrobials
ELOVL2-AS1	NaturalKiller_Cell_Cytotoxicity,Antigen_Processing_and_Presentation,Antimicrobials,Cytokines,Cytokine_Receptors
EMX2OS	Cytokine_Receptors,Antimicrobials,Antigen_Processing_and_Presentation,NaturalKiller_Cell_Cytotoxicity,Cytokines
EP300-AS1	Antigen_Processing_and_Presentation,Antimicrobials,Cytokines,NaturalKiller_Cell_Cytotoxicity,Cytokine_Receptors
EPB41L4A-AS1	Cytokine_Receptors,Antigen_Processing_and_Presentation,Antimicrobials,NaturalKiller_Cell_Cytotoxicity,Cytokines
EPB41L4A-AS2	Antimicrobials,Cytokine_Receptors,Antigen_Processing_and_Presentation,Cytokines,NaturalKiller_Cell_Cytotoxicity
EPHA5-AS1	Antigen_Processing_and_Presentation,Antimicrobials,Cytokine_Receptors,NaturalKiller_Cell_Cytotoxicity,Cytokines
EVX1-AS	Cytokine_Receptors,Antimicrobials,NaturalKiller_Cell_Cytotoxicity,Antigen_Processing_and_Presentation,Cytokines
EXOC3-AS1	Cytokines,Cytokine_Receptors,Antimicrobials,NaturalKiller_Cell_Cytotoxicity,Antigen_Processing_and_Presentation
FAM181A-AS1	Antigen_Processing_and_Presentation,Antimicrobials,Cytokine_Receptors,NaturalKiller_Cell_Cytotoxicity,Cytokines
FAM201A	Antigen_Processing_and_Presentation,Antimicrobials,Cytokines,Cytokine_Receptors,NaturalKiller_Cell_Cytotoxicity
FAM225A	Antigen_Processing_and_Presentation,Antimicrobials,Cytokines,NaturalKiller_Cell_Cytotoxicity,Cytokine_Receptors
FAM83A-AS1	Cytokine_Receptors,Antimicrobials,Cytokines,Antigen_Processing_and_Presentation,NaturalKiller_Cell_Cytotoxicity
FAM83H-AS1	Cytokine_Receptors,Antigen_Processing_and_Presentation,NaturalKiller_Cell_Cytotoxicity,Cytokines,Antimicrobials
FAM95C	Antigen_Processing_and_Presentation,Antimicrobials,Cytokines,Cytokine_Receptors,NaturalKiller_Cell_Cytotoxicity
FENDRR	Cytokine_Receptors,Cytokines,Antigen_Processing_and_Presentation,Antimicrobials,NaturalKiller_Cell_Cytotoxicity
FEZF1-AS1	Antigen_Processing_and_Presentation,Antimicrobials,Cytokine_Receptors,NaturalKiller_Cell_Cytotoxicity,Cytokines
FGF10-AS1	Cytokines,Cytokine_Receptors,Antigen_Processing_and_Presentation,Antimicrobials,NaturalKiller_Cell_Cytotoxicity
FLG-AS1	Cytokines,Cytokine_Receptors,Antigen_Processing_and_Presentation,NaturalKiller_Cell_Cytotoxicity,Antimicrobials
FLJ16779	Antigen_Processing_and_Presentation,Antimicrobials,NaturalKiller_Cell_Cytotoxicity,Cytokines,Cytokine_Receptors
FLJ38122	Antimicrobials,Cytokine_Receptors,Antigen_Processing_and_Presentation,NaturalKiller_Cell_Cytotoxicity,Cytokines
FLJ44511	Cytokine_Receptors,Cytokines,Antigen_Processing_and_Presentation,NaturalKiller_Cell_Cytotoxicity,Antimicrobials
FLJ46284	Antigen_Processing_and_Presentation,Antimicrobials,NaturalKiller_Cell_Cytotoxicity,Cytokine_Receptors,Cytokines
FLNB-AS1	NaturalKiller_Cell_Cytotoxicity,Antimicrobials,Antigen_Processing_and_Presentation,Cytokines,Cytokine_Receptors
FOXCUT	Antigen_Processing_and_Presentation,NaturalKiller_Cell_Cytotoxicity,Antimicrobials,Cytokines,Cytokine_Receptors
FOXD2-AS1	Antimicrobials,Cytokine_Receptors,NaturalKiller_Cell_Cytotoxicity,Antigen_Processing_and_Presentation,Cytokines
FOXD3-AS1	Antimicrobials,Cytokine_Receptors,Antigen_Processing_and_Presentation,NaturalKiller_Cell_Cytotoxicity,Cytokines
FUT8-AS1	Antimicrobials,Cytokine_Receptors,NaturalKiller_Cell_Cytotoxicity,Antigen_Processing_and_Presentation,Cytokines
FZD10-AS1	Cytokines,Cytokine_Receptors,Antigen_Processing_and_Presentation,Antimicrobials,NaturalKiller_Cell_Cytotoxicity
GAS5	Cytokines,Cytokine_Receptors,Antigen_Processing_and_Presentation,Antimicrobials,NaturalKiller_Cell_Cytotoxicity
GAS6-AS1	Antigen_Processing_and_Presentation,Antimicrobials,Cytokine_Receptors,NaturalKiller_Cell_Cytotoxicity,Cytokines
GAS6-AS2	Cytokine_Receptors,Antigen_Processing_and_Presentation,Antimicrobials,Cytokines,NaturalKiller_Cell_Cytotoxicity
GATA2-AS1	Antigen_Processing_and_Presentation,Antimicrobials,Cytokine_Receptors,NaturalKiller_Cell_Cytotoxicity,Cytokines
GATA3-AS1	Antigen_Processing_and_Presentation,Antimicrobials,NaturalKiller_Cell_Cytotoxicity,Cytokines,Cytokine_Receptors
GDNF-AS1	Antigen_Processing_and_Presentation,Antimicrobials,Cytokine_Receptors,NaturalKiller_Cell_Cytotoxicity,Cytokines
GMDS-AS1	Cytokines,Cytokine_Receptors,Antimicrobials,Antigen_Processing_and_Presentation,NaturalKiller_Cell_Cytotoxicity
GNG12-AS1	Antigen_Processing_and_Presentation,NaturalKiller_Cell_Cytotoxicity,Cytokine_Receptors,Antimicrobials,Cytokines
GS1-124K5.3	Antigen_Processing_and_Presentation,Antimicrobials,NaturalKiller_Cell_Cytotoxicity,Cytokines,Cytokine_Receptors
GS1-24F4.2	Antigen_Processing_and_Presentation,Antimicrobials,Cytokine_Receptors,NaturalKiller_Cell_Cytotoxicity,Cytokines
GS1-358P8.4	Cytokine_Receptors,Antigen_Processing_and_Presentation,Antimicrobials,NaturalKiller_Cell_Cytotoxicity,Cytokines
GS1-600G8.5	Antigen_Processing_and_Presentation,Antimicrobials,Cytokine_Receptors,NaturalKiller_Cell_Cytotoxicity,Cytokines
HAGLR	Antimicrobials,NaturalKiller_Cell_Cytotoxicity,Cytokines,Cytokine_Receptors,Antigen_Processing_and_Presentation
HAND2-AS1	Cytokines,Cytokine_Receptors,Antigen_Processing_and_Presentation,Antimicrobials,NaturalKiller_Cell_Cytotoxicity
HAR1A	Antigen_Processing_and_Presentation,Antimicrobials,Cytokines,Cytokine_Receptors,NaturalKiller_Cell_Cytotoxicity
HAS2-AS1	Antimicrobials,Cytokine_Receptors,Cytokines,NaturalKiller_Cell_Cytotoxicity,Antigen_Processing_and_Presentation
HCG11	Cytokine_Receptors,Antimicrobials,Antigen_Processing_and_Presentation,Cytokines,NaturalKiller_Cell_Cytotoxicity
HCG23	Antigen_Processing_and_Presentation,Antimicrobials,Cytokine_Receptors,NaturalKiller_Cell_Cytotoxicity,Cytokines
HCP5	Antigen_Processing_and_Presentation,Antimicrobials,NaturalKiller_Cell_Cytotoxicity,Cytokine_Receptors,Cytokines
HELLPAR	NaturalKiller_Cell_Cytotoxicity,Cytokines,Antigen_Processing_and_Presentation,Cytokine_Receptors,Antimicrobials
HHIP-AS1	Cytokine_Receptors,Antigen_Processing_and_Presentation,Cytokines,Antimicrobials,NaturalKiller_Cell_Cytotoxicity
HID1-AS1	Cytokine_Receptors,Antigen_Processing_and_Presentation,NaturalKiller_Cell_Cytotoxicity,Cytokines,Antimicrobials
HLA-DQB1-AS1	Antigen_Processing_and_Presentation,Antimicrobials,Cytokines,Cytokine_Receptors,NaturalKiller_Cell_Cytotoxicity
HMGA1P4	Antigen_Processing_and_Presentation,Antimicrobials,Cytokines,Cytokine_Receptors,NaturalKiller_Cell_Cytotoxicity
HNF1A-AS1	Antimicrobials,Antigen_Processing_and_Presentation,NaturalKiller_Cell_Cytotoxicity,Cytokines,Cytokine_Receptors
HOTAIR	Cytokine_Receptors,Antigen_Processing_and_Presentation,Antimicrobials,NaturalKiller_Cell_Cytotoxicity,Cytokines
HOTAIRM1	Cytokines,Cytokine_Receptors,Antigen_Processing_and_Presentation,NaturalKiller_Cell_Cytotoxicity,Antimicrobials
HOTTIP	Antigen_Processing_and_Presentation,Cytokine_Receptors,Antimicrobials,Cytokines,NaturalKiller_Cell_Cytotoxicity
HOXA-AS2	Cytokines,Antigen_Processing_and_Presentation,Antimicrobials,NaturalKiller_Cell_Cytotoxicity,Cytokine_Receptors
HOXA-AS3	Cytokines,Cytokine_Receptors,Antigen_Processing_and_Presentation,Antimicrobials,NaturalKiller_Cell_Cytotoxicity
HOXA10-AS	Cytokines,Antimicrobials,Antigen_Processing_and_Presentation,Cytokine_Receptors,NaturalKiller_Cell_Cytotoxicity
HOXA11-AS	Antigen_Processing_and_Presentation,Antimicrobials,NaturalKiller_Cell_Cytotoxicity,Cytokine_Receptors,Cytokines
HOXB-AS1	Cytokines,Cytokine_Receptors,Antigen_Processing_and_Presentation,NaturalKiller_Cell_Cytotoxicity,Antimicrobials
HOXB-AS3	Antigen_Processing_and_Presentation,Cytokine_Receptors,Antimicrobials,NaturalKiller_Cell_Cytotoxicity,Cytokines
HOXB-AS4	Antigen_Processing_and_Presentation,Cytokine_Receptors,Antimicrobials,NaturalKiller_Cell_Cytotoxicity,Cytokines
HOXC-AS3	Antimicrobials,Cytokine_Receptors,NaturalKiller_Cell_Cytotoxicity,Antigen_Processing_and_Presentation,Cytokines
HOXC13-AS	Cytokines,Antimicrobials,Cytokine_Receptors,NaturalKiller_Cell_Cytotoxicity,Antigen_Processing_and_Presentation
HOXD-AS2	Antigen_Processing_and_Presentation,Antimicrobials,NaturalKiller_Cell_Cytotoxicity,Cytokine_Receptors,Cytokines
HYMAI	Antigen_Processing_and_Presentation,Antimicrobials,NaturalKiller_Cell_Cytotoxicity,Cytokine_Receptors,Cytokines
IBA57-AS1	Cytokines,Cytokine_Receptors,Antigen_Processing_and_Presentation,Antimicrobials,NaturalKiller_Cell_Cytotoxicity
IFNG-AS1	Antimicrobials,Cytokine_Receptors,NaturalKiller_Cell_Cytotoxicity,Antigen_Processing_and_Presentation,Cytokines
IGBP1-AS2	Antigen_Processing_and_Presentation,Antimicrobials,Cytokines,Cytokine_Receptors,NaturalKiller_Cell_Cytotoxicity
IGF2-AS	Cytokines,Antigen_Processing_and_Presentation,Antimicrobials,NaturalKiller_Cell_Cytotoxicity,Cytokine_Receptors
IGFBP7-AS1	Antigen_Processing_and_Presentation,Antimicrobials,NaturalKiller_Cell_Cytotoxicity,Cytokines,Cytokine_Receptors
IL10RB-AS1	Antigen_Processing_and_Presentation,Antimicrobials,Cytokines,Cytokine_Receptors,NaturalKiller_Cell_Cytotoxicity
INHBA-AS1	Antigen_Processing_and_Presentation,Cytokine_Receptors,Antimicrobials,NaturalKiller_Cell_Cytotoxicity,Cytokines
ITGA9-AS1	NaturalKiller_Cell_Cytotoxicity,Antigen_Processing_and_Presentation,Antimicrobials,Cytokines,Cytokine_Receptors
ITGB2-AS1	Antimicrobials,Cytokines,Cytokine_Receptors,NaturalKiller_Cell_Cytotoxicity,Antigen_Processing_and_Presentation
KB-1517D11.4	Cytokines,Cytokine_Receptors,Antimicrobials,Antigen_Processing_and_Presentation,NaturalKiller_Cell_Cytotoxicity
KB-1572G7.3	Cytokines,Cytokine_Receptors,Antigen_Processing_and_Presentation,Antimicrobials,NaturalKiller_Cell_Cytotoxicity
KB-1732A1.1	Cytokines,Cytokine_Receptors,Antigen_Processing_and_Presentation,Antimicrobials,NaturalKiller_Cell_Cytotoxicity
KB-208E9.1	Cytokines,Antigen_Processing_and_Presentation,Antimicrobials,Cytokine_Receptors,NaturalKiller_Cell_Cytotoxicity
KB-318B8.7	Cytokine_Receptors,Antigen_Processing_and_Presentation,Cytokines,Antimicrobials,NaturalKiller_Cell_Cytotoxicity
KB-431C1.5	Cytokines,NaturalKiller_Cell_Cytotoxicity,Cytokine_Receptors,Antigen_Processing_and_Presentation,Antimicrobials
KB-68A7.1	Cytokine_Receptors,Cytokines,Antigen_Processing_and_Presentation,Antimicrobials,NaturalKiller_Cell_Cytotoxicity
KBTBD11-OT1	Antigen_Processing_and_Presentation,Cytokine_Receptors,Antimicrobials,NaturalKiller_Cell_Cytotoxicity,Cytokines
KC6	Antigen_Processing_and_Presentation,Cytokines,Cytokine_Receptors,NaturalKiller_Cell_Cytotoxicity,Antimicrobials
KCNH1-IT1	Antigen_Processing_and_Presentation,Antimicrobials,Cytokine_Receptors,NaturalKiller_Cell_Cytotoxicity,Cytokines
KCNJ2-AS1	Cytokines,Cytokine_Receptors,Antimicrobials,NaturalKiller_Cell_Cytotoxicity,Antigen_Processing_and_Presentation
KIAA0125	Antimicrobials,Cytokines,Cytokine_Receptors,NaturalKiller_Cell_Cytotoxicity,Antigen_Processing_and_Presentation
L3MBTL4-AS1	Antimicrobials,Antigen_Processing_and_Presentation,Cytokines,Cytokine_Receptors,NaturalKiller_Cell_Cytotoxicity
LA16c-380H5.1	Cytokines,Antigen_Processing_and_Presentation,Antimicrobials,NaturalKiller_Cell_Cytotoxicity,Cytokine_Receptors
LBX2-AS1	NaturalKiller_Cell_Cytotoxicity,Antigen_Processing_and_Presentation,Antimicrobials,Cytokine_Receptors,Cytokines
LHFPL3-AS1	Cytokine_Receptors,Antimicrobials,Cytokines,Antigen_Processing_and_Presentation,NaturalKiller_Cell_Cytotoxicity
LHFPL3-AS2	Cytokine_Receptors,Antimicrobials,NaturalKiller_Cell_Cytotoxicity,Antigen_Processing_and_Presentation,Cytokines
LIFR-AS1	Cytokines,Cytokine_Receptors,Antigen_Processing_and_Presentation,Antimicrobials,NaturalKiller_Cell_Cytotoxicity
LINC-PINT	Antigen_Processing_and_Presentation,Antimicrobials,Cytokines,NaturalKiller_Cell_Cytotoxicity,Cytokine_Receptors
LINC00087	Antigen_Processing_and_Presentation,Antimicrobials,NaturalKiller_Cell_Cytotoxicity,Cytokines,Cytokine_Receptors
LINC00094	Antimicrobials,Cytokines,Antigen_Processing_and_Presentation,NaturalKiller_Cell_Cytotoxicity,Cytokine_Receptors
LINC00152	Antigen_Processing_and_Presentation,Antimicrobials,Cytokines,Cytokine_Receptors,NaturalKiller_Cell_Cytotoxicity
LINC00239	Antigen_Processing_and_Presentation,Antimicrobials,Cytokines,Cytokine_Receptors,NaturalKiller_Cell_Cytotoxicity
LINC00243	Antigen_Processing_and_Presentation,Antimicrobials,Cytokine_Receptors,NaturalKiller_Cell_Cytotoxicity,Cytokines
LINC00261	Antigen_Processing_and_Presentation,Antimicrobials,NaturalKiller_Cell_Cytotoxicity,Cytokines,Cytokine_Receptors
LINC00278	Antigen_Processing_and_Presentation,Antimicrobials,Cytokines,Cytokine_Receptors,NaturalKiller_Cell_Cytotoxicity
LINC00294	Antimicrobials,Cytokine_Receptors,Antigen_Processing_and_Presentation,Cytokines,NaturalKiller_Cell_Cytotoxicity
LINC00299	Antigen_Processing_and_Presentation,Antimicrobials,Cytokine_Receptors,NaturalKiller_Cell_Cytotoxicity,Cytokines
LINC00324	Antigen_Processing_and_Presentation,Antimicrobials,Cytokine_Receptors,NaturalKiller_Cell_Cytotoxicity,Cytokines
LINC00342	Antigen_Processing_and_Presentation,Antimicrobials,Cytokines,NaturalKiller_Cell_Cytotoxicity,Cytokine_Receptors
LINC00346	Antimicrobials,Cytokines,Cytokine_Receptors,Antigen_Processing_and_Presentation,NaturalKiller_Cell_Cytotoxicity
LINC00402	Antigen_Processing_and_Presentation,Antimicrobials,Cytokine_Receptors,Cytokines,NaturalKiller_Cell_Cytotoxicity
LINC00426	Antigen_Processing_and_Presentation,Antimicrobials,Cytokines,Cytokine_Receptors,NaturalKiller_Cell_Cytotoxicity
LINC00460	Antigen_Processing_and_Presentation,Antimicrobials,Cytokines,Cytokine_Receptors,NaturalKiller_Cell_Cytotoxicity
LINC00482	Cytokines,Cytokine_Receptors,Antigen_Processing_and_Presentation,Antimicrobials,NaturalKiller_Cell_Cytotoxicity
LINC00491	Antigen_Processing_and_Presentation,Antimicrobials,Cytokine_Receptors,Cytokines,NaturalKiller_Cell_Cytotoxicity
LINC00511	Antigen_Processing_and_Presentation,Antimicrobials,Cytokines,Cytokine_Receptors,NaturalKiller_Cell_Cytotoxicity
LINC00528	Antigen_Processing_and_Presentation,Antimicrobials,Cytokine_Receptors,NaturalKiller_Cell_Cytotoxicity,Cytokines
LINC00540	Cytokines,Cytokine_Receptors,Antigen_Processing_and_Presentation,Antimicrobials,NaturalKiller_Cell_Cytotoxicity
LINC00551	Antigen_Processing_and_Presentation,Antimicrobials,NaturalKiller_Cell_Cytotoxicity,Cytokines,Cytokine_Receptors
LINC00582	Antimicrobials,Cytokines,Cytokine_Receptors,Antigen_Processing_and_Presentation,NaturalKiller_Cell_Cytotoxicity
LINC00607	Antigen_Processing_and_Presentation,Antimicrobials,Cytokines,Cytokine_Receptors,NaturalKiller_Cell_Cytotoxicity
LINC00622	Antigen_Processing_and_Presentation,Antimicrobials,Cytokines,Cytokine_Receptors,NaturalKiller_Cell_Cytotoxicity
LINC00624	Cytokines,Cytokine_Receptors,Antigen_Processing_and_Presentation,Antimicrobials,NaturalKiller_Cell_Cytotoxicity
LINC00641	Antigen_Processing_and_Presentation,Antimicrobials,Cytokine_Receptors,Cytokines,NaturalKiller_Cell_Cytotoxicity
LINC00662	Antigen_Processing_and_Presentation,Cytokines,NaturalKiller_Cell_Cytotoxicity,Antimicrobials,Cytokine_Receptors
LINC00665	Cytokine_Receptors,Antigen_Processing_and_Presentation,Antimicrobials,Cytokines,NaturalKiller_Cell_Cytotoxicity
LINC00672	Cytokines,Cytokine_Receptors,Antigen_Processing_and_Presentation,NaturalKiller_Cell_Cytotoxicity,Antimicrobials
LINC00675	Antigen_Processing_and_Presentation,Antimicrobials,Cytokine_Receptors,NaturalKiller_Cell_Cytotoxicity,Cytokines
LINC00683	Antimicrobials,Cytokines,Cytokine_Receptors,Antigen_Processing_and_Presentation,NaturalKiller_Cell_Cytotoxicity
LINC00689	Cytokines,Cytokine_Receptors,Antigen_Processing_and_Presentation,Antimicrobials,NaturalKiller_Cell_Cytotoxicity
LINC00702	Antigen_Processing_and_Presentation,Antimicrobials,Cytokines,Cytokine_Receptors,NaturalKiller_Cell_Cytotoxicity
LINC00847	Antigen_Processing_and_Presentation,Antimicrobials,Cytokines,Cytokine_Receptors,NaturalKiller_Cell_Cytotoxicity
LINC00854	Cytokine_Receptors,Antigen_Processing_and_Presentation,Antimicrobials,NaturalKiller_Cell_Cytotoxicity,Cytokines
LINC00861	Antigen_Processing_and_Presentation,Antimicrobials,Cytokines,Cytokine_Receptors,NaturalKiller_Cell_Cytotoxicity
LINC00877	Antigen_Processing_and_Presentation,Antimicrobials,Cytokines,Cytokine_Receptors,NaturalKiller_Cell_Cytotoxicity
LINC00886	Antigen_Processing_and_Presentation,Antimicrobials,NaturalKiller_Cell_Cytotoxicity,Cytokines,Cytokine_Receptors
LINC00890	Cytokine_Receptors,Cytokines,Antigen_Processing_and_Presentation,NaturalKiller_Cell_Cytotoxicity,Antimicrobials
LINC00892	Antigen_Processing_and_Presentation,Antimicrobials,Cytokines,Cytokine_Receptors,NaturalKiller_Cell_Cytotoxicity
LINC00900	Antigen_Processing_and_Presentation,Cytokine_Receptors,Cytokines,Antimicrobials,NaturalKiller_Cell_Cytotoxicity
LINC00920	Antigen_Processing_and_Presentation,NaturalKiller_Cell_Cytotoxicity,Antimicrobials,Cytokines,Cytokine_Receptors
LINC00926	Cytokine_Receptors,Antigen_Processing_and_Presentation,Antimicrobials,Cytokines,NaturalKiller_Cell_Cytotoxicity
LINC00936	NaturalKiller_Cell_Cytotoxicity,Cytokine_Receptors,Antigen_Processing_and_Presentation,Antimicrobials,Cytokines
LINC00944	Antigen_Processing_and_Presentation,Antimicrobials,Cytokines,Cytokine_Receptors,NaturalKiller_Cell_Cytotoxicity
LINC00950	Cytokine_Receptors,Antigen_Processing_and_Presentation,Cytokines,NaturalKiller_Cell_Cytotoxicity,Antimicrobials
LINC00961	Cytokines,Antigen_Processing_and_Presentation,Antimicrobials,NaturalKiller_Cell_Cytotoxicity,Cytokine_Receptors
LINC00963	Antimicrobials,Cytokines,Cytokine_Receptors,Antigen_Processing_and_Presentation,NaturalKiller_Cell_Cytotoxicity
LINC00968	Antigen_Processing_and_Presentation,Antimicrobials,Cytokines,Cytokine_Receptors,NaturalKiller_Cell_Cytotoxicity
LINC00973	Antigen_Processing_and_Presentation,Antimicrobials,Cytokines,Cytokine_Receptors,NaturalKiller_Cell_Cytotoxicity
LINC00982	Cytokines,Cytokine_Receptors,Antimicrobials,Antigen_Processing_and_Presentation,NaturalKiller_Cell_Cytotoxicity
LINC00996	Antigen_Processing_and_Presentation,Antimicrobials,Cytokines,Cytokine_Receptors,NaturalKiller_Cell_Cytotoxicity
LINC00998	Antigen_Processing_and_Presentation,Antimicrobials,Cytokines,NaturalKiller_Cell_Cytotoxicity,Cytokine_Receptors
LINC01010	Antigen_Processing_and_Presentation,Antimicrobials,Cytokines,Cytokine_Receptors,NaturalKiller_Cell_Cytotoxicity
LINC01057	Antigen_Processing_and_Presentation,Antimicrobials,Cytokine_Receptors,NaturalKiller_Cell_Cytotoxicity,Cytokines
LINC01094	Antimicrobials,Antigen_Processing_and_Presentation,Cytokines,Cytokine_Receptors,NaturalKiller_Cell_Cytotoxicity
LINC01096	Antigen_Processing_and_Presentation,Antimicrobials,Cytokines,NaturalKiller_Cell_Cytotoxicity,Cytokine_Receptors
LINC01124	Antigen_Processing_and_Presentation,Antimicrobials,Cytokine_Receptors,NaturalKiller_Cell_Cytotoxicity,Cytokines
LINC01127	Antimicrobials,Cytokines,Cytokine_Receptors,NaturalKiller_Cell_Cytotoxicity,Antigen_Processing_and_Presentation
LINC01133	Antigen_Processing_and_Presentation,Antimicrobials,Cytokines,NaturalKiller_Cell_Cytotoxicity,Cytokine_Receptors
LINC01140	Antigen_Processing_and_Presentation,Antimicrobials,Cytokines,Cytokine_Receptors,NaturalKiller_Cell_Cytotoxicity
LINC01144	Antigen_Processing_and_Presentation,Antimicrobials,Cytokines,Cytokine_Receptors,NaturalKiller_Cell_Cytotoxicity
LINC01146	Antigen_Processing_and_Presentation,Antimicrobials,Cytokines,Cytokine_Receptors,NaturalKiller_Cell_Cytotoxicity
LINC01150	Antigen_Processing_and_Presentation,Antimicrobials,Cytokines,Cytokine_Receptors,NaturalKiller_Cell_Cytotoxicity
LINC01158	Cytokines,Cytokine_Receptors,Antimicrobials,Antigen_Processing_and_Presentation,NaturalKiller_Cell_Cytotoxicity
LINC01160	Antigen_Processing_and_Presentation,Antimicrobials,Cytokine_Receptors,NaturalKiller_Cell_Cytotoxicity,Cytokines
LINC01169	Antigen_Processing_and_Presentation,Cytokines,NaturalKiller_Cell_Cytotoxicity,Antimicrobials,Cytokine_Receptors
LINC01187	Antigen_Processing_and_Presentation,Antimicrobials,Cytokine_Receptors,NaturalKiller_Cell_Cytotoxicity,Cytokines
LINC01197	Cytokines,Cytokine_Receptors,Antimicrobials,Antigen_Processing_and_Presentation,NaturalKiller_Cell_Cytotoxicity
LINC01202	Antigen_Processing_and_Presentation,Cytokine_Receptors,Antimicrobials,NaturalKiller_Cell_Cytotoxicity,Cytokines
LINC01215	Antigen_Processing_and_Presentation,Antimicrobials,Cytokines,Cytokine_Receptors,NaturalKiller_Cell_Cytotoxicity
LINC01230	Cytokines,Cytokine_Receptors,Antigen_Processing_and_Presentation,Antimicrobials,NaturalKiller_Cell_Cytotoxicity
LINC01272	Antigen_Processing_and_Presentation,Antimicrobials,NaturalKiller_Cell_Cytotoxicity,Cytokines,Cytokine_Receptors
LINC01281	Antigen_Processing_and_Presentation,Antimicrobials,Cytokine_Receptors,NaturalKiller_Cell_Cytotoxicity,Cytokines
LINC01336	Cytokine_Receptors,Antigen_Processing_and_Presentation,Antimicrobials,Cytokines,NaturalKiller_Cell_Cytotoxicity
LINC01355	Antigen_Processing_and_Presentation,Antimicrobials,NaturalKiller_Cell_Cytotoxicity,Cytokine_Receptors,Cytokines
LINC01358	Antigen_Processing_and_Presentation,Antimicrobials,Cytokine_Receptors,NaturalKiller_Cell_Cytotoxicity,Cytokines
LINC01391	Antimicrobials,Cytokine_Receptors,Cytokines,Antigen_Processing_and_Presentation,NaturalKiller_Cell_Cytotoxicity
LINC01420	Antigen_Processing_and_Presentation,Antimicrobials,NaturalKiller_Cell_Cytotoxicity,Cytokine_Receptors,Cytokines
LINC01426	Antigen_Processing_and_Presentation,Antimicrobials,Cytokines,Cytokine_Receptors,NaturalKiller_Cell_Cytotoxicity
LINC01431	Antigen_Processing_and_Presentation,Antimicrobials,Cytokines,Cytokine_Receptors,NaturalKiller_Cell_Cytotoxicity
LINC01480	Antigen_Processing_and_Presentation,Antimicrobials,Cytokine_Receptors,NaturalKiller_Cell_Cytotoxicity,Cytokines
LINC01504	Antigen_Processing_and_Presentation,Antimicrobials,Cytokines,Cytokine_Receptors,NaturalKiller_Cell_Cytotoxicity
LINC01506	Antigen_Processing_and_Presentation,Antimicrobials,Cytokines,Cytokine_Receptors,NaturalKiller_Cell_Cytotoxicity
LINC01537	Cytokines,Cytokine_Receptors,Antimicrobials,Antigen_Processing_and_Presentation,NaturalKiller_Cell_Cytotoxicity
LINC01550	Cytokines,Cytokine_Receptors,Antimicrobials,Antigen_Processing_and_Presentation,NaturalKiller_Cell_Cytotoxicity
LINC01552	Antigen_Processing_and_Presentation,Antimicrobials,NaturalKiller_Cell_Cytotoxicity,Cytokine_Receptors,Cytokines
LINC01561	Antigen_Processing_and_Presentation,Antimicrobials,NaturalKiller_Cell_Cytotoxicity,Cytokine_Receptors,Cytokines
LINC01564	Antigen_Processing_and_Presentation,Antimicrobials,Cytokine_Receptors,NaturalKiller_Cell_Cytotoxicity,Cytokines
LINC01586	Antigen_Processing_and_Presentation,Antimicrobials,Cytokines,Cytokine_Receptors,NaturalKiller_Cell_Cytotoxicity
LINC01588	Antigen_Processing_and_Presentation,Antimicrobials,NaturalKiller_Cell_Cytotoxicity,Cytokines,Cytokine_Receptors
LL0XNC01-237H1.2	Antimicrobials,Cytokine_Receptors,Antigen_Processing_and_Presentation,Cytokines,NaturalKiller_Cell_Cytotoxicity
LL0XNC01-250H12.3	Cytokines,Cytokine_Receptors,NaturalKiller_Cell_Cytotoxicity,Antigen_Processing_and_Presentation,Antimicrobials
LL22NC03-63E9.3	Antigen_Processing_and_Presentation,Cytokine_Receptors,Cytokines,NaturalKiller_Cell_Cytotoxicity,Antimicrobials
LLNLR-470E3.1	Antigen_Processing_and_Presentation,Antimicrobials,Cytokines,Cytokine_Receptors,NaturalKiller_Cell_Cytotoxicity
LMCD1-AS1	Cytokines,Cytokine_Receptors,NaturalKiller_Cell_Cytotoxicity,Antigen_Processing_and_Presentation,Antimicrobials
LOXL1-AS1	Antigen_Processing_and_Presentation,Antimicrobials,Cytokines,Cytokine_Receptors,NaturalKiller_Cell_Cytotoxicity
LRP4-AS1	Antigen_Processing_and_Presentation,Antimicrobials,NaturalKiller_Cell_Cytotoxicity,Cytokine_Receptors,Cytokines
LRRC75A-AS1	Antigen_Processing_and_Presentation,Cytokines,Antimicrobials,Cytokine_Receptors,NaturalKiller_Cell_Cytotoxicity
LUCAT1	Antigen_Processing_and_Presentation,Antimicrobials,Cytokine_Receptors,NaturalKiller_Cell_Cytotoxicity,Cytokines
LY86-AS1	Antigen_Processing_and_Presentation,Antimicrobials,Cytokine_Receptors,NaturalKiller_Cell_Cytotoxicity,Cytokines
MAPKAPK5-AS1	Cytokines,Cytokine_Receptors,Antimicrobials,Antigen_Processing_and_Presentation,NaturalKiller_Cell_Cytotoxicity
MAST4-AS1	Cytokines,Cytokine_Receptors,Antigen_Processing_and_Presentation,Antimicrobials,NaturalKiller_Cell_Cytotoxicity
MCF2L-AS1	Antigen_Processing_and_Presentation,Antimicrobials,NaturalKiller_Cell_Cytotoxicity,Cytokine_Receptors,Cytokines
MCM3AP-AS1	Antigen_Processing_and_Presentation,Antimicrobials,NaturalKiller_Cell_Cytotoxicity,Cytokine_Receptors,Cytokines
MEF2C-AS1	Cytokine_Receptors,NaturalKiller_Cell_Cytotoxicity,Antigen_Processing_and_Presentation,Antimicrobials,Cytokines
MEG3	Cytokines,Cytokine_Receptors,Antigen_Processing_and_Presentation,Antimicrobials,NaturalKiller_Cell_Cytotoxicity
MEIS1-AS2	Antigen_Processing_and_Presentation,Antimicrobials,NaturalKiller_Cell_Cytotoxicity,Cytokines,Cytokine_Receptors
MEOX2-AS1	Cytokines,Cytokine_Receptors,Antigen_Processing_and_Presentation,NaturalKiller_Cell_Cytotoxicity,Antimicrobials
MIAT	Antigen_Processing_and_Presentation,NaturalKiller_Cell_Cytotoxicity,Antimicrobials,Cytokines,Cytokine_Receptors
MIMT1	Cytokines,Antigen_Processing_and_Presentation,Antimicrobials,NaturalKiller_Cell_Cytotoxicity,Cytokine_Receptors
MIR143HG	Cytokines,Cytokine_Receptors,Antigen_Processing_and_Presentation,NaturalKiller_Cell_Cytotoxicity,Antimicrobials
MIR155HG	Antigen_Processing_and_Presentation,Antimicrobials,Cytokine_Receptors,NaturalKiller_Cell_Cytotoxicity,Cytokines
MIR205HG	Antigen_Processing_and_Presentation,Antimicrobials,Cytokines,Cytokine_Receptors,NaturalKiller_Cell_Cytotoxicity
MIR31HG	Antimicrobials,Cytokines,Cytokine_Receptors,NaturalKiller_Cell_Cytotoxicity,Antigen_Processing_and_Presentation
MIR4435-1HG	Antigen_Processing_and_Presentation,Antimicrobials,NaturalKiller_Cell_Cytotoxicity,Cytokines,Cytokine_Receptors
MKRN3-AS1	Antigen_Processing_and_Presentation,Antimicrobials,NaturalKiller_Cell_Cytotoxicity,Cytokine_Receptors,Cytokines
MKX-AS1	Cytokine_Receptors,Cytokines,Antigen_Processing_and_Presentation,Antimicrobials,NaturalKiller_Cell_Cytotoxicity
MLLT4-AS1	Antigen_Processing_and_Presentation,Antimicrobials,Cytokines,Cytokine_Receptors,NaturalKiller_Cell_Cytotoxicity
MRGPRF-AS1	Antigen_Processing_and_Presentation,Antimicrobials,NaturalKiller_Cell_Cytotoxicity,Cytokine_Receptors,Cytokines
MYCNOS	Antigen_Processing_and_Presentation,Antimicrobials,Cytokine_Receptors,NaturalKiller_Cell_Cytotoxicity,Cytokines
N4BP2L2-IT2	Cytokines,Antigen_Processing_and_Presentation,Antimicrobials,Cytokine_Receptors,NaturalKiller_Cell_Cytotoxicity
NCAM1-AS1	Antigen_Processing_and_Presentation,Antimicrobials,NaturalKiller_Cell_Cytotoxicity,Cytokine_Receptors,Cytokines
NCBP2-AS2	Cytokines,Cytokine_Receptors,Antimicrobials,Antigen_Processing_and_Presentation,NaturalKiller_Cell_Cytotoxicity
NDUFA6-AS1	Antigen_Processing_and_Presentation,Antimicrobials,NaturalKiller_Cell_Cytotoxicity,Cytokines,Cytokine_Receptors
NEBL-AS1	Antigen_Processing_and_Presentation,Antimicrobials,NaturalKiller_Cell_Cytotoxicity,Cytokines,Cytokine_Receptors
NFIA-AS2	Antigen_Processing_and_Presentation,Antimicrobials,NaturalKiller_Cell_Cytotoxicity,Cytokines,Cytokine_Receptors
NKX2-1-AS1	Antimicrobials,Cytokines,Antigen_Processing_and_Presentation,Cytokine_Receptors,NaturalKiller_Cell_Cytotoxicity
NNT-AS1	Antigen_Processing_and_Presentation,Antimicrobials,Cytokine_Receptors,NaturalKiller_Cell_Cytotoxicity,Cytokines
NPSR1-AS1	Antigen_Processing_and_Presentation,Antimicrobials,Cytokines,Cytokine_Receptors,NaturalKiller_Cell_Cytotoxicity
NPTN-IT1	Antimicrobials,Cytokines,Antigen_Processing_and_Presentation,Cytokine_Receptors,NaturalKiller_Cell_Cytotoxicity
NR2F1-AS1	Cytokines,Cytokine_Receptors,Antigen_Processing_and_Presentation,Antimicrobials,NaturalKiller_Cell_Cytotoxicity
NR2F2-AS1	Antimicrobials,Cytokines,Cytokine_Receptors,Antigen_Processing_and_Presentation,NaturalKiller_Cell_Cytotoxicity
OIP5-AS1	Cytokine_Receptors,Antigen_Processing_and_Presentation,Antimicrobials,NaturalKiller_Cell_Cytotoxicity,Cytokines
OLMALINC	Antigen_Processing_and_Presentation,Antimicrobials,Cytokines,Cytokine_Receptors,NaturalKiller_Cell_Cytotoxicity
P3H2-AS1	Cytokine_Receptors,Antigen_Processing_and_Presentation,Antimicrobials,Cytokines,NaturalKiller_Cell_Cytotoxicity
PAQR9-AS1	Antigen_Processing_and_Presentation,Antimicrobials,NaturalKiller_Cell_Cytotoxicity,Cytokine_Receptors,Cytokines
PART1	Antigen_Processing_and_Presentation,Antimicrobials,NaturalKiller_Cell_Cytotoxicity,Cytokines,Cytokine_Receptors
PAX8-AS1	Cytokines,Cytokine_Receptors,Antigen_Processing_and_Presentation,Antimicrobials,NaturalKiller_Cell_Cytotoxicity
PAXBP1-AS1	Antigen_Processing_and_Presentation,Antimicrobials,NaturalKiller_Cell_Cytotoxicity,Cytokines,Cytokine_Receptors
PCAT18	Antigen_Processing_and_Presentation,Antimicrobials,Cytokines,Cytokine_Receptors,NaturalKiller_Cell_Cytotoxicity
PCAT19	Cytokines,Cytokine_Receptors,Antigen_Processing_and_Presentation,Antimicrobials,NaturalKiller_Cell_Cytotoxicity
PCAT29	Antimicrobials,Cytokine_Receptors,Antigen_Processing_and_Presentation,Cytokines,NaturalKiller_Cell_Cytotoxicity
PCAT7	Antigen_Processing_and_Presentation,Antimicrobials,NaturalKiller_Cell_Cytotoxicity,Cytokines,Cytokine_Receptors
PCBP3-OT1	Antigen_Processing_and_Presentation,Antimicrobials,Cytokines,Cytokine_Receptors,NaturalKiller_Cell_Cytotoxicity
PCED1B-AS1	Antigen_Processing_and_Presentation,Antimicrobials,Cytokines,Cytokine_Receptors,NaturalKiller_Cell_Cytotoxicity
PGM5-AS1	Cytokines,Cytokine_Receptors,Antigen_Processing_and_Presentation,NaturalKiller_Cell_Cytotoxicity,Antimicrobials
PIK3CD-AS1	Antigen_Processing_and_Presentation,Antimicrobials,Cytokine_Receptors,NaturalKiller_Cell_Cytotoxicity,Cytokines
PINK1-AS	Antigen_Processing_and_Presentation,Antimicrobials,NaturalKiller_Cell_Cytotoxicity,Cytokines,Cytokine_Receptors
PLBD1-AS1	Antigen_Processing_and_Presentation,Antimicrobials,Cytokine_Receptors,NaturalKiller_Cell_Cytotoxicity,Cytokines
POU6F2-AS2	Antigen_Processing_and_Presentation,Antimicrobials,Cytokine_Receptors,NaturalKiller_Cell_Cytotoxicity,Cytokines
PP7080	Antigen_Processing_and_Presentation,NaturalKiller_Cell_Cytotoxicity,Antimicrobials,Cytokine_Receptors,Cytokines
PRKCQ-AS1	Antimicrobials,Cytokines,Antigen_Processing_and_Presentation,Cytokine_Receptors,NaturalKiller_Cell_Cytotoxicity
PRKG1-AS1	Antimicrobials,Cytokine_Receptors,Antigen_Processing_and_Presentation,NaturalKiller_Cell_Cytotoxicity,Cytokines
PROX1-AS1	Cytokine_Receptors,Antigen_Processing_and_Presentation,Antimicrobials,NaturalKiller_Cell_Cytotoxicity,Cytokines
PRR34-AS1	Cytokines,Antigen_Processing_and_Presentation,Antimicrobials,Cytokine_Receptors,NaturalKiller_Cell_Cytotoxicity
PSMB8-AS1	Antigen_Processing_and_Presentation,Antimicrobials,Cytokines,Cytokine_Receptors,NaturalKiller_Cell_Cytotoxicity
PTOV1-AS2	NaturalKiller_Cell_Cytotoxicity,Antigen_Processing_and_Presentation,Antimicrobials,Cytokines,Cytokine_Receptors
PTPRD-AS1	Antimicrobials,Cytokines,Cytokine_Receptors,Antigen_Processing_and_Presentation,NaturalKiller_Cell_Cytotoxicity
PTPRG-AS1	Cytokines,Cytokine_Receptors,NaturalKiller_Cell_Cytotoxicity,Antigen_Processing_and_Presentation,Antimicrobials
PVRL3-AS1	Antigen_Processing_and_Presentation,Antimicrobials,Cytokines,Cytokine_Receptors,NaturalKiller_Cell_Cytotoxicity
PVT1	Antigen_Processing_and_Presentation,Antimicrobials,NaturalKiller_Cell_Cytotoxicity,Cytokines,Cytokine_Receptors
PWAR6	Antigen_Processing_and_Presentation,NaturalKiller_Cell_Cytotoxicity,Antimicrobials,Cytokine_Receptors,Cytokines
PWRN1	Antigen_Processing_and_Presentation,Antimicrobials,NaturalKiller_Cell_Cytotoxicity,Cytokines,Cytokine_Receptors
RAD51-AS1	Cytokine_Receptors,NaturalKiller_Cell_Cytotoxicity,Cytokines,Antigen_Processing_and_Presentation,Antimicrobials
RAMP2-AS1	Cytokine_Receptors,Antimicrobials,Antigen_Processing_and_Presentation,Cytokines,NaturalKiller_Cell_Cytotoxicity
RAP2C-AS1	Antimicrobials,Cytokine_Receptors,Cytokines,Antigen_Processing_and_Presentation,NaturalKiller_Cell_Cytotoxicity
RASSF8-AS1	Antigen_Processing_and_Presentation,Antimicrobials,NaturalKiller_Cell_Cytotoxicity,Cytokine_Receptors,Cytokines
RBM5-AS1	Antimicrobials,Antigen_Processing_and_Presentation,NaturalKiller_Cell_Cytotoxicity,Cytokines,Cytokine_Receptors
RFPL1S	Antimicrobials,Cytokine_Receptors,Antigen_Processing_and_Presentation,Cytokines,NaturalKiller_Cell_Cytotoxicity
RNF217-AS1	Antigen_Processing_and_Presentation,Antimicrobials,NaturalKiller_Cell_Cytotoxicity,Cytokine_Receptors,Cytokines
RNU6ATAC35P	Antigen_Processing_and_Presentation,Antimicrobials,NaturalKiller_Cell_Cytotoxicity,Cytokines,Cytokine_Receptors
RP1-102K2.8	Antigen_Processing_and_Presentation,Antimicrobials,Cytokine_Receptors,NaturalKiller_Cell_Cytotoxicity,Cytokines
RP1-111C20.3	Antigen_Processing_and_Presentation,NaturalKiller_Cell_Cytotoxicity,Antimicrobials,Cytokines,Cytokine_Receptors
RP1-118J21.25	Antigen_Processing_and_Presentation,Antimicrobials,Cytokines,Cytokine_Receptors,NaturalKiller_Cell_Cytotoxicity
RP1-134E15.3	Cytokines,Cytokine_Receptors,Antigen_Processing_and_Presentation,Antimicrobials,NaturalKiller_Cell_Cytotoxicity
RP1-151F17.1	Cytokines,Cytokine_Receptors,Antimicrobials,Antigen_Processing_and_Presentation,NaturalKiller_Cell_Cytotoxicity
RP1-159A19.4	Antigen_Processing_and_Presentation,Antimicrobials,Cytokine_Receptors,NaturalKiller_Cell_Cytotoxicity,Cytokines
RP1-167F1.2	Antigen_Processing_and_Presentation,Antimicrobials,NaturalKiller_Cell_Cytotoxicity,Cytokine_Receptors,Cytokines
RP1-170O19.14	Antigen_Processing_and_Presentation,Antimicrobials,NaturalKiller_Cell_Cytotoxicity,Cytokine_Receptors,Cytokines
RP1-170O19.17	Cytokine_Receptors,Antigen_Processing_and_Presentation,Antimicrobials,Cytokines,NaturalKiller_Cell_Cytotoxicity
RP1-187B23.1	Antigen_Processing_and_Presentation,Antimicrobials,NaturalKiller_Cell_Cytotoxicity,Cytokine_Receptors,Cytokines
RP1-18D14.7	Cytokine_Receptors,Antimicrobials,Antigen_Processing_and_Presentation,Cytokines,NaturalKiller_Cell_Cytotoxicity
RP1-193H18.2	Antimicrobials,NaturalKiller_Cell_Cytotoxicity,Cytokine_Receptors,Antigen_Processing_and_Presentation,Cytokines
RP1-193H18.3	Cytokines,Cytokine_Receptors,Antigen_Processing_and_Presentation,Antimicrobials,NaturalKiller_Cell_Cytotoxicity
RP1-198K11.5	Antimicrobials,Cytokines,Cytokine_Receptors,NaturalKiller_Cell_Cytotoxicity,Antigen_Processing_and_Presentation
RP1-228H13.5	Antigen_Processing_and_Presentation,Antimicrobials,NaturalKiller_Cell_Cytotoxicity,Cytokine_Receptors,Cytokines
RP1-239B22.5	Antimicrobials,Antigen_Processing_and_Presentation,NaturalKiller_Cell_Cytotoxicity,Cytokine_Receptors,Cytokines
RP1-244F24.1	Antigen_Processing_and_Presentation,Antimicrobials,Cytokines,Cytokine_Receptors,NaturalKiller_Cell_Cytotoxicity
RP1-269M15.3	Antigen_Processing_and_Presentation,Antimicrobials,NaturalKiller_Cell_Cytotoxicity,Cytokine_Receptors,Cytokines
RP1-27K12.4	Cytokine_Receptors,Antigen_Processing_and_Presentation,Antimicrobials,Cytokines,NaturalKiller_Cell_Cytotoxicity
RP1-292L20.3	Antimicrobials,Cytokines,Cytokine_Receptors,NaturalKiller_Cell_Cytotoxicity,Antigen_Processing_and_Presentation
RP1-29C18.9	Antigen_Processing_and_Presentation,Antimicrobials,Cytokine_Receptors,NaturalKiller_Cell_Cytotoxicity,Cytokines
RP1-309I22.2	Cytokine_Receptors,Antimicrobials,Cytokines,Antigen_Processing_and_Presentation,NaturalKiller_Cell_Cytotoxicity
RP1-30E17.2	Cytokine_Receptors,Antigen_Processing_and_Presentation,Antimicrobials,Cytokines,NaturalKiller_Cell_Cytotoxicity
RP1-37N7.1	Antigen_Processing_and_Presentation,NaturalKiller_Cell_Cytotoxicity,Antimicrobials,Cytokine_Receptors,Cytokines
RP1-50J22.4	Antigen_Processing_and_Presentation,Antimicrobials,NaturalKiller_Cell_Cytotoxicity,Cytokines,Cytokine_Receptors
RP1-63M2.7	Cytokines,Cytokine_Receptors,Antigen_Processing_and_Presentation,Antimicrobials,NaturalKiller_Cell_Cytotoxicity
RP1-68D18.4	Antimicrobials,Cytokines,Antigen_Processing_and_Presentation,Cytokine_Receptors,NaturalKiller_Cell_Cytotoxicity
RP1-86C11.7	Antigen_Processing_and_Presentation,Antimicrobials,Cytokine_Receptors,NaturalKiller_Cell_Cytotoxicity,Cytokines
RP11-1008C21.1	Cytokines,Antigen_Processing_and_Presentation,Antimicrobials,Cytokine_Receptors,NaturalKiller_Cell_Cytotoxicity
RP11-100L22.1	Cytokine_Receptors,Antigen_Processing_and_Presentation,Antimicrobials,Cytokines,NaturalKiller_Cell_Cytotoxicity
RP11-1024P17.1	Cytokines,Cytokine_Receptors,Antigen_Processing_and_Presentation,Antimicrobials,NaturalKiller_Cell_Cytotoxicity
RP11-102N12.3	NaturalKiller_Cell_Cytotoxicity,Cytokine_Receptors,Antigen_Processing_and_Presentation,Antimicrobials,Cytokines
RP11-1055B8.3	Antigen_Processing_and_Presentation,Antimicrobials,Cytokine_Receptors,NaturalKiller_Cell_Cytotoxicity,Cytokines
RP11-1055B8.4	Antigen_Processing_and_Presentation,NaturalKiller_Cell_Cytotoxicity,Cytokines,Cytokine_Receptors,Antimicrobials
RP11-1070N10.3	Antigen_Processing_and_Presentation,Antimicrobials,Cytokine_Receptors,NaturalKiller_Cell_Cytotoxicity,Cytokines
RP11-107N15.1	Antimicrobials,Cytokine_Receptors,Antigen_Processing_and_Presentation,NaturalKiller_Cell_Cytotoxicity,Cytokines
RP11-1081L13.4	Cytokine_Receptors,Antimicrobials,NaturalKiller_Cell_Cytotoxicity,Cytokines,Antigen_Processing_and_Presentation
RP11-1082L8.3	Antigen_Processing_and_Presentation,Antimicrobials,Cytokines,Cytokine_Receptors,NaturalKiller_Cell_Cytotoxicity
RP11-108K14.12	Antimicrobials,NaturalKiller_Cell_Cytotoxicity,Antigen_Processing_and_Presentation,Cytokines,Cytokine_Receptors
RP11-1094H24.4	Antigen_Processing_and_Presentation,NaturalKiller_Cell_Cytotoxicity,Cytokines,Cytokine_Receptors,Antimicrobials
RP11-1094M14.12	Antigen_Processing_and_Presentation,Antimicrobials,Cytokines,Cytokine_Receptors,NaturalKiller_Cell_Cytotoxicity
RP11-1094M14.5	Antimicrobials,Cytokine_Receptors,NaturalKiller_Cell_Cytotoxicity,Antigen_Processing_and_Presentation,Cytokines
RP11-109E24.1	Antimicrobials,Cytokines,Antigen_Processing_and_Presentation,Cytokine_Receptors,NaturalKiller_Cell_Cytotoxicity
RP11-10J5.1	Antigen_Processing_and_Presentation,Antimicrobials,NaturalKiller_Cell_Cytotoxicity,Cytokine_Receptors,Cytokines
RP11-10K16.1	Cytokines,NaturalKiller_Cell_Cytotoxicity,Antigen_Processing_and_Presentation,Antimicrobials,Cytokine_Receptors
RP11-10N23.2	Antigen_Processing_and_Presentation,Antimicrobials,Cytokine_Receptors,NaturalKiller_Cell_Cytotoxicity,Cytokines
RP11-1100L3.8	Cytokines,Cytokine_Receptors,Antigen_Processing_and_Presentation,NaturalKiller_Cell_Cytotoxicity,Antimicrobials
RP11-1102P16.1	Cytokines,NaturalKiller_Cell_Cytotoxicity,Cytokine_Receptors,Antigen_Processing_and_Presentation,Antimicrobials
RP11-111M22.3	Antimicrobials,Cytokines,Cytokine_Receptors,NaturalKiller_Cell_Cytotoxicity,Antigen_Processing_and_Presentation
RP11-1149O23.2	Antimicrobials,Cytokine_Receptors,Antigen_Processing_and_Presentation,Cytokines,NaturalKiller_Cell_Cytotoxicity
RP11-1149O23.3	NaturalKiller_Cell_Cytotoxicity,Antigen_Processing_and_Presentation,Antimicrobials,Cytokines,Cytokine_Receptors
RP11-115H13.1	NaturalKiller_Cell_Cytotoxicity,Antigen_Processing_and_Presentation,Antimicrobials,Cytokines,Cytokine_Receptors
RP11-116O18.1	Cytokines,Cytokine_Receptors,Antigen_Processing_and_Presentation,Antimicrobials,NaturalKiller_Cell_Cytotoxicity
RP11-117D22.2	Antigen_Processing_and_Presentation,Antimicrobials,Cytokine_Receptors,Cytokines,NaturalKiller_Cell_Cytotoxicity
RP11-117L5.4	Antigen_Processing_and_Presentation,Antimicrobials,Cytokines,Cytokine_Receptors,NaturalKiller_Cell_Cytotoxicity
RP11-118K6.3	Antigen_Processing_and_Presentation,NaturalKiller_Cell_Cytotoxicity,Cytokine_Receptors,Cytokines,Antimicrobials
RP11-1191J2.5	Antigen_Processing_and_Presentation,Cytokine_Receptors,Antimicrobials,Cytokines,NaturalKiller_Cell_Cytotoxicity
RP11-120K24.3	Antigen_Processing_and_Presentation,Antimicrobials,NaturalKiller_Cell_Cytotoxicity,Cytokine_Receptors,Cytokines
RP11-120M18.2	Antigen_Processing_and_Presentation,Antimicrobials,Cytokines,Cytokine_Receptors,NaturalKiller_Cell_Cytotoxicity
RP11-120M18.5	Antigen_Processing_and_Presentation,Antimicrobials,Cytokines,Cytokine_Receptors,NaturalKiller_Cell_Cytotoxicity
RP11-121A8.1	Antigen_Processing_and_Presentation,Antimicrobials,Cytokines,Cytokine_Receptors,NaturalKiller_Cell_Cytotoxicity
RP11-123K19.1	Antimicrobials,Cytokines,NaturalKiller_Cell_Cytotoxicity,Cytokine_Receptors,Antigen_Processing_and_Presentation
RP11-1260E13.1	Antigen_Processing_and_Presentation,Antimicrobials,Cytokine_Receptors,Cytokines,NaturalKiller_Cell_Cytotoxicity
RP11-126K1.6	Antigen_Processing_and_Presentation,Antimicrobials,Cytokines,Cytokine_Receptors,NaturalKiller_Cell_Cytotoxicity
RP11-126O1.6	Antigen_Processing_and_Presentation,Antimicrobials,Cytokine_Receptors,NaturalKiller_Cell_Cytotoxicity,Cytokines
RP11-128M1.1	Cytokines,Antimicrobials,Antigen_Processing_and_Presentation,Cytokine_Receptors,NaturalKiller_Cell_Cytotoxicity
RP11-1299A16.3	Antimicrobials,Antigen_Processing_and_Presentation,NaturalKiller_Cell_Cytotoxicity,Cytokine_Receptors,Cytokines
RP11-12M5.3	Antigen_Processing_and_Presentation,Antimicrobials,NaturalKiller_Cell_Cytotoxicity,Cytokine_Receptors,Cytokines
RP11-1334A24.6	Antigen_Processing_and_Presentation,Antimicrobials,Cytokine_Receptors,NaturalKiller_Cell_Cytotoxicity,Cytokines
RP11-134L10.1	Antigen_Processing_and_Presentation,Antimicrobials,NaturalKiller_Cell_Cytotoxicity,Cytokine_Receptors,Cytokines
RP11-1398P2.1	Antigen_Processing_and_Presentation,Antimicrobials,Cytokines,Cytokine_Receptors,NaturalKiller_Cell_Cytotoxicity
RP11-1399P15.1	Antigen_Processing_and_Presentation,Antimicrobials,Cytokines,Cytokine_Receptors,NaturalKiller_Cell_Cytotoxicity
RP11-13P5.2	Cytokine_Receptors,Antimicrobials,Cytokines,Antigen_Processing_and_Presentation,NaturalKiller_Cell_Cytotoxicity
RP11-141M3.6	Antimicrobials,NaturalKiller_Cell_Cytotoxicity,Antigen_Processing_and_Presentation,Cytokines,Cytokine_Receptors
RP11-146F11.1	Antimicrobials,Cytokines,Cytokine_Receptors,NaturalKiller_Cell_Cytotoxicity,Antigen_Processing_and_Presentation
RP11-148O21.2	Antimicrobials,Cytokines,Cytokine_Receptors,NaturalKiller_Cell_Cytotoxicity,Antigen_Processing_and_Presentation
RP11-148O21.4	Cytokine_Receptors,NaturalKiller_Cell_Cytotoxicity,Antigen_Processing_and_Presentation,Antimicrobials,Cytokines
RP11-149I23.3	Antigen_Processing_and_Presentation,Antimicrobials,NaturalKiller_Cell_Cytotoxicity,Cytokine_Receptors,Cytokines
RP11-153F5.7	Antigen_Processing_and_Presentation,Cytokines,Cytokine_Receptors,NaturalKiller_Cell_Cytotoxicity,Antimicrobials
RP11-157P1.4	Antimicrobials,Antigen_Processing_and_Presentation,Cytokine_Receptors,Cytokines,NaturalKiller_Cell_Cytotoxicity
RP11-159N11.3	Antigen_Processing_and_Presentation,Cytokines,NaturalKiller_Cell_Cytotoxicity,Antimicrobials,Cytokine_Receptors
RP11-15A1.3	Antigen_Processing_and_Presentation,Antimicrobials,Cytokines,NaturalKiller_Cell_Cytotoxicity,Cytokine_Receptors
RP11-15H20.6	Antimicrobials,Cytokines,NaturalKiller_Cell_Cytotoxicity,Cytokine_Receptors,Antigen_Processing_and_Presentation
RP11-161H23.9	Antigen_Processing_and_Presentation,Antimicrobials,Cytokines,NaturalKiller_Cell_Cytotoxicity,Cytokine_Receptors
RP11-161M6.2	Cytokines,Antigen_Processing_and_Presentation,Antimicrobials,NaturalKiller_Cell_Cytotoxicity,Cytokine_Receptors
RP11-164H13.1	NaturalKiller_Cell_Cytotoxicity,Cytokine_Receptors,Antigen_Processing_and_Presentation,Antimicrobials,Cytokines
RP11-164P12.4	Cytokines,Antigen_Processing_and_Presentation,NaturalKiller_Cell_Cytotoxicity,Antimicrobials,Cytokine_Receptors
RP11-169D4.2	Antigen_Processing_and_Presentation,Antimicrobials,Cytokines,Cytokine_Receptors,NaturalKiller_Cell_Cytotoxicity
RP11-16E12.2	Cytokine_Receptors,Antigen_Processing_and_Presentation,Antimicrobials,Cytokines,NaturalKiller_Cell_Cytotoxicity
RP11-16K12.1	Cytokine_Receptors,Antigen_Processing_and_Presentation,Antimicrobials,Cytokines,NaturalKiller_Cell_Cytotoxicity
RP11-16N11.2	Antigen_Processing_and_Presentation,Antimicrobials,Cytokines,Cytokine_Receptors,NaturalKiller_Cell_Cytotoxicity
RP11-171I2.2	Antigen_Processing_and_Presentation,Antimicrobials,Cytokine_Receptors,NaturalKiller_Cell_Cytotoxicity,Cytokines
RP11-174G6.5	Antigen_Processing_and_Presentation,Antimicrobials,Cytokine_Receptors,Cytokines,NaturalKiller_Cell_Cytotoxicity
RP11-175K6.1	Cytokines,Cytokine_Receptors,Antigen_Processing_and_Presentation,Antimicrobials,NaturalKiller_Cell_Cytotoxicity
RP11-180N14.1	Cytokines,Cytokine_Receptors,Antimicrobials,Antigen_Processing_and_Presentation,NaturalKiller_Cell_Cytotoxicity
RP11-181B11.2	Cytokines,Cytokine_Receptors,Antigen_Processing_and_Presentation,Antimicrobials,NaturalKiller_Cell_Cytotoxicity
RP11-181G12.2	NaturalKiller_Cell_Cytotoxicity,Antigen_Processing_and_Presentation,Cytokines,Cytokine_Receptors,Antimicrobials
RP11-186B7.4	Cytokine_Receptors,Antimicrobials,Cytokines,NaturalKiller_Cell_Cytotoxicity,Antigen_Processing_and_Presentation
RP11-18H21.1	Antigen_Processing_and_Presentation,Antimicrobials,Cytokines,Cytokine_Receptors,NaturalKiller_Cell_Cytotoxicity
RP11-193M21.1	Antimicrobials,NaturalKiller_Cell_Cytotoxicity,Cytokines,Cytokine_Receptors,Antigen_Processing_and_Presentation
RP11-196G18.22	Cytokines,Antigen_Processing_and_Presentation,Cytokine_Receptors,NaturalKiller_Cell_Cytotoxicity,Antimicrobials
RP11-19O2.2	Antigen_Processing_and_Presentation,Antimicrobials,NaturalKiller_Cell_Cytotoxicity,Cytokines,Cytokine_Receptors
RP11-1C8.4	Cytokines,Cytokine_Receptors,Antigen_Processing_and_Presentation,Antimicrobials,NaturalKiller_Cell_Cytotoxicity
RP11-203J24.8	Antigen_Processing_and_Presentation,Antimicrobials,Cytokines,Cytokine_Receptors,NaturalKiller_Cell_Cytotoxicity
RP11-203J24.9	Antimicrobials,Cytokines,Cytokine_Receptors,NaturalKiller_Cell_Cytotoxicity,Antigen_Processing_and_Presentation
RP11-203M5.7	Antigen_Processing_and_Presentation,Antimicrobials,Cytokines,NaturalKiller_Cell_Cytotoxicity,Cytokine_Receptors
RP11-206L10.2	Cytokine_Receptors,Antimicrobials,Antigen_Processing_and_Presentation,Cytokines,NaturalKiller_Cell_Cytotoxicity
RP11-20G13.3	Antigen_Processing_and_Presentation,Antimicrobials,Cytokine_Receptors,NaturalKiller_Cell_Cytotoxicity,Cytokines
RP11-20I20.2	Antigen_Processing_and_Presentation,Antimicrobials,NaturalKiller_Cell_Cytotoxicity,Cytokines,Cytokine_Receptors
RP11-20I20.4	Antimicrobials,Cytokines,Cytokine_Receptors,NaturalKiller_Cell_Cytotoxicity,Antigen_Processing_and_Presentation
RP11-20J15.3	Antigen_Processing_and_Presentation,NaturalKiller_Cell_Cytotoxicity,Antimicrobials,Cytokines,Cytokine_Receptors
RP11-210M15.2	Antigen_Processing_and_Presentation,Antimicrobials,NaturalKiller_Cell_Cytotoxicity,Cytokine_Receptors,Cytokines
RP11-211G23.2	Cytokines,Antimicrobials,NaturalKiller_Cell_Cytotoxicity,Antigen_Processing_and_Presentation,Cytokine_Receptors
RP11-212I21.2	Antigen_Processing_and_Presentation,Antimicrobials,Cytokine_Receptors,NaturalKiller_Cell_Cytotoxicity,Cytokines
RP11-212I21.5	Antigen_Processing_and_Presentation,Antimicrobials,Cytokine_Receptors,NaturalKiller_Cell_Cytotoxicity,Cytokines
RP11-214O1.2	Antigen_Processing_and_Presentation,Antimicrobials,Cytokines,Cytokine_Receptors,NaturalKiller_Cell_Cytotoxicity
RP11-219E7.1	Antigen_Processing_and_Presentation,Antimicrobials,Cytokines,Cytokine_Receptors,NaturalKiller_Cell_Cytotoxicity
RP11-21A7A.2	Antigen_Processing_and_Presentation,Antimicrobials,Cytokine_Receptors,NaturalKiller_Cell_Cytotoxicity,Cytokines
RP11-21A7A.3	Antigen_Processing_and_Presentation,Antimicrobials,Cytokine_Receptors,NaturalKiller_Cell_Cytotoxicity,Cytokines
RP11-21A7A.4	Antigen_Processing_and_Presentation,Antimicrobials,Cytokines,Cytokine_Receptors,NaturalKiller_Cell_Cytotoxicity
RP11-21C4.1	Cytokines,Cytokine_Receptors,Antimicrobials,Antigen_Processing_and_Presentation,NaturalKiller_Cell_Cytotoxicity
RP11-21L23.2	Antigen_Processing_and_Presentation,Antimicrobials,Cytokine_Receptors,Cytokines,NaturalKiller_Cell_Cytotoxicity
RP11-222K16.2	Antigen_Processing_and_Presentation,Antimicrobials,Cytokines,Cytokine_Receptors,NaturalKiller_Cell_Cytotoxicity
RP11-223C24.1	Antigen_Processing_and_Presentation,Cytokine_Receptors,Antimicrobials,NaturalKiller_Cell_Cytotoxicity,Cytokines
RP11-223I10.1	Antigen_Processing_and_Presentation,Antimicrobials,Cytokine_Receptors,NaturalKiller_Cell_Cytotoxicity,Cytokines
RP11-225H22.4	Antigen_Processing_and_Presentation,Antimicrobials,Cytokines,Cytokine_Receptors,NaturalKiller_Cell_Cytotoxicity
RP11-226L15.5	Cytokines,Antigen_Processing_and_Presentation,NaturalKiller_Cell_Cytotoxicity,Antimicrobials,Cytokine_Receptors
RP11-227D2.3	Antigen_Processing_and_Presentation,Antimicrobials,Cytokines,Cytokine_Receptors,NaturalKiller_Cell_Cytotoxicity
RP11-23N2.4	Antigen_Processing_and_Presentation,Antimicrobials,NaturalKiller_Cell_Cytotoxicity,Cytokine_Receptors,Cytokines
RP11-23P13.6	Cytokines,Cytokine_Receptors,Antigen_Processing_and_Presentation,Antimicrobials,NaturalKiller_Cell_Cytotoxicity
RP11-242D8.1	Antimicrobials,Cytokines,Antigen_Processing_and_Presentation,NaturalKiller_Cell_Cytotoxicity,Cytokine_Receptors
RP11-245P10.4	NaturalKiller_Cell_Cytotoxicity,Cytokine_Receptors,Antigen_Processing_and_Presentation,Antimicrobials,Cytokines
RP11-247C2.2	Cytokine_Receptors,Cytokines,Antigen_Processing_and_Presentation,Antimicrobials,NaturalKiller_Cell_Cytotoxicity
RP11-248G5.9	Cytokines,Cytokine_Receptors,Antigen_Processing_and_Presentation,Antimicrobials,NaturalKiller_Cell_Cytotoxicity
RP11-24F11.2	Antigen_Processing_and_Presentation,Antimicrobials,Cytokines,Cytokine_Receptors,NaturalKiller_Cell_Cytotoxicity
RP11-251M1.1	Cytokines,Cytokine_Receptors,Antigen_Processing_and_Presentation,Antimicrobials,NaturalKiller_Cell_Cytotoxicity
RP11-253E3.3	Antigen_Processing_and_Presentation,Antimicrobials,Cytokine_Receptors,NaturalKiller_Cell_Cytotoxicity,Cytokines
RP11-254F7.2	Antigen_Processing_and_Presentation,Antimicrobials,Cytokines,Cytokine_Receptors,NaturalKiller_Cell_Cytotoxicity
RP11-256I23.1	Antigen_Processing_and_Presentation,Antimicrobials,Cytokines,Cytokine_Receptors,NaturalKiller_Cell_Cytotoxicity
RP11-256I23.3	Antigen_Processing_and_Presentation,Antimicrobials,Cytokine_Receptors,NaturalKiller_Cell_Cytotoxicity,Cytokines
RP11-258C19.7	Antigen_Processing_and_Presentation,Antimicrobials,NaturalKiller_Cell_Cytotoxicity,Cytokines,Cytokine_Receptors
RP11-259N19.1	Antigen_Processing_and_Presentation,Antimicrobials,Cytokines,Cytokine_Receptors,NaturalKiller_Cell_Cytotoxicity
RP11-25K19.1	Antimicrobials,Cytokines,Cytokine_Receptors,NaturalKiller_Cell_Cytotoxicity,Antigen_Processing_and_Presentation
RP11-261N11.8	Antigen_Processing_and_Presentation,Antimicrobials,Cytokines,NaturalKiller_Cell_Cytotoxicity,Cytokine_Receptors
RP11-262A16.1	Antigen_Processing_and_Presentation,Antimicrobials,NaturalKiller_Cell_Cytotoxicity,Cytokines,Cytokine_Receptors
RP11-264I13.2	Antigen_Processing_and_Presentation,Antimicrobials,Cytokine_Receptors,NaturalKiller_Cell_Cytotoxicity,Cytokines
RP11-264K23.1	Antigen_Processing_and_Presentation,Antimicrobials,Cytokines,Cytokine_Receptors,NaturalKiller_Cell_Cytotoxicity
RP11-266K4.9	Cytokine_Receptors,Antigen_Processing_and_Presentation,NaturalKiller_Cell_Cytotoxicity,Antimicrobials,Cytokines
RP11-268J15.5	Antigen_Processing_and_Presentation,Cytokine_Receptors,Antimicrobials,NaturalKiller_Cell_Cytotoxicity,Cytokines
RP11-273G15.2	Antimicrobials,Antigen_Processing_and_Presentation,NaturalKiller_Cell_Cytotoxicity,Cytokine_Receptors,Cytokines
RP11-274B21.9	Antimicrobials,Cytokines,Cytokine_Receptors,Antigen_Processing_and_Presentation,NaturalKiller_Cell_Cytotoxicity
RP11-274H2.5	Antigen_Processing_and_Presentation,Antimicrobials,NaturalKiller_Cell_Cytotoxicity,Cytokine_Receptors,Cytokines
RP11-276H19.1	Cytokines,Cytokine_Receptors,Antigen_Processing_and_Presentation,NaturalKiller_Cell_Cytotoxicity,Antimicrobials
RP11-279F6.1	Antigen_Processing_and_Presentation,Antimicrobials,NaturalKiller_Cell_Cytotoxicity,Cytokines,Cytokine_Receptors
RP11-281O15.4	Antigen_Processing_and_Presentation,Antimicrobials,NaturalKiller_Cell_Cytotoxicity,Cytokine_Receptors,Cytokines
RP11-283G6.3	Antigen_Processing_and_Presentation,NaturalKiller_Cell_Cytotoxicity,Cytokine_Receptors,Antimicrobials,Cytokines
RP11-283G6.4	Cytokines,Cytokine_Receptors,Antimicrobials,NaturalKiller_Cell_Cytotoxicity,Antigen_Processing_and_Presentation
RP11-284F21.7	Antigen_Processing_and_Presentation,Antimicrobials,NaturalKiller_Cell_Cytotoxicity,Cytokines,Cytokine_Receptors
RP11-284F21.9	NaturalKiller_Cell_Cytotoxicity,Antigen_Processing_and_Presentation,Cytokines,Cytokine_Receptors,Antimicrobials
RP11-284N8.3	Antimicrobials,Cytokine_Receptors,Antigen_Processing_and_Presentation,NaturalKiller_Cell_Cytotoxicity,Cytokines
RP11-288L9.1	Antimicrobials,NaturalKiller_Cell_Cytotoxicity,Antigen_Processing_and_Presentation,Cytokines,Cytokine_Receptors
RP11-288L9.4	Antigen_Processing_and_Presentation,Antimicrobials,NaturalKiller_Cell_Cytotoxicity,Cytokine_Receptors,Cytokines
RP11-290F5.1	Antimicrobials,Cytokine_Receptors,Antigen_Processing_and_Presentation,NaturalKiller_Cell_Cytotoxicity,Cytokines
RP11-290H9.4	Antigen_Processing_and_Presentation,NaturalKiller_Cell_Cytotoxicity,Cytokines,Cytokine_Receptors,Antimicrobials
RP11-290L1.3	Cytokines,Antigen_Processing_and_Presentation,Antimicrobials,Cytokine_Receptors,NaturalKiller_Cell_Cytotoxicity
RP11-291B21.2	Antigen_Processing_and_Presentation,Antimicrobials,Cytokines,Cytokine_Receptors,NaturalKiller_Cell_Cytotoxicity
RP11-298J20.4	Cytokines,NaturalKiller_Cell_Cytotoxicity,Antigen_Processing_and_Presentation,Antimicrobials,Cytokine_Receptors
RP11-299G20.2	NaturalKiller_Cell_Cytotoxicity,Antimicrobials,Antigen_Processing_and_Presentation,Cytokine_Receptors,Cytokines
RP11-2N1.2	Cytokine_Receptors,Antigen_Processing_and_Presentation,Antimicrobials,Cytokines,NaturalKiller_Cell_Cytotoxicity
RP11-301G7.1	Antigen_Processing_and_Presentation,Cytokine_Receptors,NaturalKiller_Cell_Cytotoxicity,Antimicrobials,Cytokines
RP11-301L8.2	Cytokines,Cytokine_Receptors,Antigen_Processing_and_Presentation,Antimicrobials,NaturalKiller_Cell_Cytotoxicity
RP11-305L7.1	Antigen_Processing_and_Presentation,Antimicrobials,Cytokines,Cytokine_Receptors,NaturalKiller_Cell_Cytotoxicity
RP11-307B6.3	Antigen_Processing_and_Presentation,Antimicrobials,NaturalKiller_Cell_Cytotoxicity,Cytokines,Cytokine_Receptors
RP11-309L24.4	Antigen_Processing_and_Presentation,Antimicrobials,NaturalKiller_Cell_Cytotoxicity,Cytokines,Cytokine_Receptors
RP11-311F12.1	Antigen_Processing_and_Presentation,NaturalKiller_Cell_Cytotoxicity,Antimicrobials,Cytokine_Receptors,Cytokines
RP11-314B1.2	Cytokine_Receptors,Antimicrobials,Cytokines,Antigen_Processing_and_Presentation,NaturalKiller_Cell_Cytotoxicity
RP11-315O6.1	Antimicrobials,Cytokines,Cytokine_Receptors,NaturalKiller_Cell_Cytotoxicity,Antigen_Processing_and_Presentation
RP11-320H14.1	Cytokine_Receptors,Antigen_Processing_and_Presentation,Antimicrobials,NaturalKiller_Cell_Cytotoxicity,Cytokines
RP11-321G12.1	Antigen_Processing_and_Presentation,Antimicrobials,Cytokines,Cytokine_Receptors,NaturalKiller_Cell_Cytotoxicity
RP11-322E11.5	Antigen_Processing_and_Presentation,Antimicrobials,Cytokine_Receptors,NaturalKiller_Cell_Cytotoxicity,Cytokines
RP11-324I22.3	Antigen_Processing_and_Presentation,Antimicrobials,Cytokine_Receptors,NaturalKiller_Cell_Cytotoxicity,Cytokines
RP11-325F22.2	Antigen_Processing_and_Presentation,Antimicrobials,Cytokines,Cytokine_Receptors,NaturalKiller_Cell_Cytotoxicity
RP11-326C3.15	Antigen_Processing_and_Presentation,NaturalKiller_Cell_Cytotoxicity,Antimicrobials,Cytokines,Cytokine_Receptors
RP11-326C3.2	Antigen_Processing_and_Presentation,NaturalKiller_Cell_Cytotoxicity,Antimicrobials,Cytokines,Cytokine_Receptors
RP11-326I11.3	Antigen_Processing_and_Presentation,Antimicrobials,Cytokines,Cytokine_Receptors,NaturalKiller_Cell_Cytotoxicity
RP11-327F22.2	Antigen_Processing_and_Presentation,Antimicrobials,Cytokine_Receptors,NaturalKiller_Cell_Cytotoxicity,Cytokines
RP11-332M2.1	Antigen_Processing_and_Presentation,Antimicrobials,Cytokine_Receptors,Cytokines,NaturalKiller_Cell_Cytotoxicity
RP11-335K5.2	Antimicrobials,Cytokine_Receptors,Cytokines,Antigen_Processing_and_Presentation,NaturalKiller_Cell_Cytotoxicity
RP11-336K24.12	Cytokines,Antigen_Processing_and_Presentation,Antimicrobials,Cytokine_Receptors,NaturalKiller_Cell_Cytotoxicity
RP11-337C18.9	Antimicrobials,Antigen_Processing_and_Presentation,Cytokines,NaturalKiller_Cell_Cytotoxicity,Cytokine_Receptors
RP11-33B1.4	Antigen_Processing_and_Presentation,Antimicrobials,Cytokines,NaturalKiller_Cell_Cytotoxicity,Cytokine_Receptors
RP11-340F14.6	Antigen_Processing_and_Presentation,Antimicrobials,Cytokine_Receptors,NaturalKiller_Cell_Cytotoxicity,Cytokines
RP11-343B18.2	Antigen_Processing_and_Presentation,Antimicrobials,Cytokines,NaturalKiller_Cell_Cytotoxicity,Cytokine_Receptors
RP11-344B5.2	Antigen_Processing_and_Presentation,Antimicrobials,Cytokines,Cytokine_Receptors,NaturalKiller_Cell_Cytotoxicity
RP11-344E13.4	Cytokines,Cytokine_Receptors,Antigen_Processing_and_Presentation,Antimicrobials,NaturalKiller_Cell_Cytotoxicity
RP11-345J18.2	Antimicrobials,Cytokines,NaturalKiller_Cell_Cytotoxicity,Cytokine_Receptors,Antigen_Processing_and_Presentation
RP11-345N11.1	Antimicrobials,Cytokine_Receptors,NaturalKiller_Cell_Cytotoxicity,Cytokines,Antigen_Processing_and_Presentation
RP11-347I19.8	Antigen_Processing_and_Presentation,Cytokines,Antimicrobials,NaturalKiller_Cell_Cytotoxicity,Cytokine_Receptors
RP11-348N5.7	Antigen_Processing_and_Presentation,Antimicrobials,Cytokines,NaturalKiller_Cell_Cytotoxicity,Cytokine_Receptors
RP11-348P10.2	Antimicrobials,Cytokine_Receptors,Cytokines,Antigen_Processing_and_Presentation,NaturalKiller_Cell_Cytotoxicity
RP11-350G8.5	Antigen_Processing_and_Presentation,Antimicrobials,NaturalKiller_Cell_Cytotoxicity,Cytokines,Cytokine_Receptors
RP11-352D13.6	NaturalKiller_Cell_Cytotoxicity,Cytokines,Antimicrobials,Antigen_Processing_and_Presentation,Cytokine_Receptors
RP11-354E11.2	Cytokine_Receptors,NaturalKiller_Cell_Cytotoxicity,Antigen_Processing_and_Presentation,Cytokines,Antimicrobials
RP11-355N15.3	Antigen_Processing_and_Presentation,Antimicrobials,NaturalKiller_Cell_Cytotoxicity,Cytokines,Cytokine_Receptors
RP11-356I2.4	Antimicrobials,NaturalKiller_Cell_Cytotoxicity,Cytokine_Receptors,Antigen_Processing_and_Presentation,Cytokines
RP11-357H14.17	Antigen_Processing_and_Presentation,Antimicrobials,NaturalKiller_Cell_Cytotoxicity,Cytokine_Receptors,Cytokines
RP11-359E10.1	Antigen_Processing_and_Presentation,Antimicrobials,Cytokine_Receptors,NaturalKiller_Cell_Cytotoxicity,Cytokines
RP11-359E3.4	Antigen_Processing_and_Presentation,Antimicrobials,Cytokines,Cytokine_Receptors,NaturalKiller_Cell_Cytotoxicity
RP11-359J14.2	Antigen_Processing_and_Presentation,Antimicrobials,Cytokines,NaturalKiller_Cell_Cytotoxicity,Cytokine_Receptors
RP11-35G9.3	Antigen_Processing_and_Presentation,Antimicrobials,Cytokine_Receptors,NaturalKiller_Cell_Cytotoxicity,Cytokines
RP11-35J10.6	Cytokines,Cytokine_Receptors,Antigen_Processing_and_Presentation,Antimicrobials,NaturalKiller_Cell_Cytotoxicity
RP11-35J10.7	Cytokines,Cytokine_Receptors,Antimicrobials,Antigen_Processing_and_Presentation,NaturalKiller_Cell_Cytotoxicity
RP11-363E6.3	Cytokine_Receptors,Antigen_Processing_and_Presentation,Antimicrobials,NaturalKiller_Cell_Cytotoxicity,Cytokines
RP11-366L20.2	Antigen_Processing_and_Presentation,Antimicrobials,NaturalKiller_Cell_Cytotoxicity,Cytokine_Receptors,Cytokines
RP11-367G6.3	Antigen_Processing_and_Presentation,Antimicrobials,Cytokines,Cytokine_Receptors,NaturalKiller_Cell_Cytotoxicity
RP11-373D23.3	Antigen_Processing_and_Presentation,Antimicrobials,Cytokine_Receptors,NaturalKiller_Cell_Cytotoxicity,Cytokines
RP11-376M2.2	Antigen_Processing_and_Presentation,Antimicrobials,Cytokine_Receptors,NaturalKiller_Cell_Cytotoxicity,Cytokines
RP11-379F4.4	Antigen_Processing_and_Presentation,Antimicrobials,NaturalKiller_Cell_Cytotoxicity,Cytokines,Cytokine_Receptors
RP11-380J14.1	Antimicrobials,Cytokines,Cytokine_Receptors,NaturalKiller_Cell_Cytotoxicity,Antigen_Processing_and_Presentation
RP11-381K20.2	NaturalKiller_Cell_Cytotoxicity,Antigen_Processing_and_Presentation,Antimicrobials,Cytokine_Receptors,Cytokines
RP11-383H13.1	Cytokine_Receptors,Antigen_Processing_and_Presentation,Antimicrobials,NaturalKiller_Cell_Cytotoxicity,Cytokines
RP11-384L8.1	Antimicrobials,Cytokine_Receptors,Cytokines,Antigen_Processing_and_Presentation,NaturalKiller_Cell_Cytotoxicity
RP11-389C8.2	Cytokines,Cytokine_Receptors,Antigen_Processing_and_Presentation,Antimicrobials,NaturalKiller_Cell_Cytotoxicity
RP11-389G6.3	Antigen_Processing_and_Presentation,Antimicrobials,Cytokine_Receptors,NaturalKiller_Cell_Cytotoxicity,Cytokines
RP11-38J22.3	Antimicrobials,NaturalKiller_Cell_Cytotoxicity,Antigen_Processing_and_Presentation,Cytokines,Cytokine_Receptors
RP11-38L15.3	Antigen_Processing_and_Presentation,Antimicrobials,Cytokine_Receptors,NaturalKiller_Cell_Cytotoxicity,Cytokines
RP11-390F4.6	Antimicrobials,Cytokine_Receptors,Antigen_Processing_and_Presentation,NaturalKiller_Cell_Cytotoxicity,Cytokines
RP11-390P2.4	Cytokine_Receptors,Cytokines,Antigen_Processing_and_Presentation,Antimicrobials,NaturalKiller_Cell_Cytotoxicity
RP11-395B7.4	Antigen_Processing_and_Presentation,NaturalKiller_Cell_Cytotoxicity,Antimicrobials,Cytokines,Cytokine_Receptors
RP11-395N3.1	NaturalKiller_Cell_Cytotoxicity,Antigen_Processing_and_Presentation,Cytokines,Antimicrobials,Cytokine_Receptors
RP11-395N3.2	NaturalKiller_Cell_Cytotoxicity,Antimicrobials,Cytokines,Cytokine_Receptors,Antigen_Processing_and_Presentation
RP11-396F22.1	Antigen_Processing_and_Presentation,Antimicrobials,Cytokines,Cytokine_Receptors,NaturalKiller_Cell_Cytotoxicity
RP11-396O20.2	Antigen_Processing_and_Presentation,Antimicrobials,Cytokines,Cytokine_Receptors,NaturalKiller_Cell_Cytotoxicity
RP11-399O19.9	Antimicrobials,Cytokines,Cytokine_Receptors,Antigen_Processing_and_Presentation,NaturalKiller_Cell_Cytotoxicity
RP11-3D4.3	Cytokine_Receptors,Antigen_Processing_and_Presentation,Antimicrobials,Cytokines,NaturalKiller_Cell_Cytotoxicity
RP11-400F19.6	Cytokine_Receptors,Cytokines,NaturalKiller_Cell_Cytotoxicity,Antigen_Processing_and_Presentation,Antimicrobials
RP11-400N13.3	Antigen_Processing_and_Presentation,Antimicrobials,Cytokines,Cytokine_Receptors,NaturalKiller_Cell_Cytotoxicity
RP11-401P9.4	Cytokines,Antigen_Processing_and_Presentation,Antimicrobials,Cytokine_Receptors,NaturalKiller_Cell_Cytotoxicity
RP11-401P9.5	Antigen_Processing_and_Presentation,Antimicrobials,NaturalKiller_Cell_Cytotoxicity,Cytokines,Cytokine_Receptors
RP11-401P9.6	Cytokine_Receptors,Antigen_Processing_and_Presentation,Antimicrobials,NaturalKiller_Cell_Cytotoxicity,Cytokines
RP11-403P17.6	Antigen_Processing_and_Presentation,Antimicrobials,Cytokines,Cytokine_Receptors,NaturalKiller_Cell_Cytotoxicity
RP11-404F10.2	Antigen_Processing_and_Presentation,Antimicrobials,Cytokine_Receptors,NaturalKiller_Cell_Cytotoxicity,Cytokines
RP11-405M12.4	Antimicrobials,Cytokine_Receptors,Antigen_Processing_and_Presentation,Cytokines,NaturalKiller_Cell_Cytotoxicity
RP11-407B7.1	Antigen_Processing_and_Presentation,Antimicrobials,Cytokines,Cytokine_Receptors,NaturalKiller_Cell_Cytotoxicity
RP11-414C23.1	Antigen_Processing_and_Presentation,Antimicrobials,Cytokine_Receptors,Cytokines,NaturalKiller_Cell_Cytotoxicity
RP11-415F23.3	Cytokine_Receptors,Antimicrobials,Cytokines,Antigen_Processing_and_Presentation,NaturalKiller_Cell_Cytotoxicity
RP11-415J8.3	Cytokine_Receptors,Antigen_Processing_and_Presentation,Antimicrobials,NaturalKiller_Cell_Cytotoxicity,Cytokines
RP11-416N2.4	Antigen_Processing_and_Presentation,Antimicrobials,Cytokine_Receptors,NaturalKiller_Cell_Cytotoxicity,Cytokines
RP11-417E7.1	Antigen_Processing_and_Presentation,Antimicrobials,Cytokines,Cytokine_Receptors,NaturalKiller_Cell_Cytotoxicity
RP11-417E7.2	Antigen_Processing_and_Presentation,Antimicrobials,Cytokines,Cytokine_Receptors,NaturalKiller_Cell_Cytotoxicity
RP11-420L9.5	Antigen_Processing_and_Presentation,Cytokine_Receptors,Antimicrobials,Cytokines,NaturalKiller_Cell_Cytotoxicity
RP11-423P10.2	Antimicrobials,Cytokine_Receptors,Cytokines,NaturalKiller_Cell_Cytotoxicity,Antigen_Processing_and_Presentation
RP11-424G14.1	Antigen_Processing_and_Presentation,Cytokines,Antimicrobials,Cytokine_Receptors,NaturalKiller_Cell_Cytotoxicity
RP11-424M24.5	Antigen_Processing_and_Presentation,Antimicrobials,NaturalKiller_Cell_Cytotoxicity,Cytokine_Receptors,Cytokines
RP11-425A6.5	Antigen_Processing_and_Presentation,Antimicrobials,Cytokines,Cytokine_Receptors,NaturalKiller_Cell_Cytotoxicity
RP11-426C22.4	Antimicrobials,Cytokines,Cytokine_Receptors,NaturalKiller_Cell_Cytotoxicity,Antigen_Processing_and_Presentation
RP11-426C22.5	Antigen_Processing_and_Presentation,Antimicrobials,Cytokines,Cytokine_Receptors,NaturalKiller_Cell_Cytotoxicity
RP11-428G5.5	Antigen_Processing_and_Presentation,Antimicrobials,Cytokines,Cytokine_Receptors,NaturalKiller_Cell_Cytotoxicity
RP11-428K3.1	Antimicrobials,Cytokines,Cytokine_Receptors,Antigen_Processing_and_Presentation,NaturalKiller_Cell_Cytotoxicity
RP11-429K17.1	Cytokines,Cytokine_Receptors,Antigen_Processing_and_Presentation,Antimicrobials,NaturalKiller_Cell_Cytotoxicity
RP11-42O15.3	Antigen_Processing_and_Presentation,Antimicrobials,Cytokines,Cytokine_Receptors,NaturalKiller_Cell_Cytotoxicity
RP11-431J24.2	Antimicrobials,Antigen_Processing_and_Presentation,NaturalKiller_Cell_Cytotoxicity,Cytokines,Cytokine_Receptors
RP11-434E6.4	Antigen_Processing_and_Presentation,Antimicrobials,Cytokines,Cytokine_Receptors,NaturalKiller_Cell_Cytotoxicity
RP11-434I12.2	Antigen_Processing_and_Presentation,Antimicrobials,Cytokine_Receptors,NaturalKiller_Cell_Cytotoxicity,Cytokines
RP11-435O5.2	Antigen_Processing_and_Presentation,NaturalKiller_Cell_Cytotoxicity,Antimicrobials,Cytokines,Cytokine_Receptors
RP11-438B23.2	Antigen_Processing_and_Presentation,Antimicrobials,NaturalKiller_Cell_Cytotoxicity,Cytokines,Cytokine_Receptors
RP11-438D14.2	Antigen_Processing_and_Presentation,Antimicrobials,Cytokine_Receptors,NaturalKiller_Cell_Cytotoxicity,Cytokines
RP11-438D14.3	Antimicrobials,NaturalKiller_Cell_Cytotoxicity,Antigen_Processing_and_Presentation,Cytokines,Cytokine_Receptors
RP11-439E19.10	Antigen_Processing_and_Presentation,Antimicrobials,NaturalKiller_Cell_Cytotoxicity,Cytokines,Cytokine_Receptors
RP11-441F2.5	Antigen_Processing_and_Presentation,Antimicrobials,Cytokines,Cytokine_Receptors,NaturalKiller_Cell_Cytotoxicity
RP11-443B7.1	Antigen_Processing_and_Presentation,Antimicrobials,Cytokines,Cytokine_Receptors,NaturalKiller_Cell_Cytotoxicity
RP11-443B7.3	Antigen_Processing_and_Presentation,Antimicrobials,Cytokines,Cytokine_Receptors,NaturalKiller_Cell_Cytotoxicity
RP11-445F12.1	Antigen_Processing_and_Presentation,Antimicrobials,NaturalKiller_Cell_Cytotoxicity,Cytokine_Receptors,Cytokines
RP11-449J21.5	Antigen_Processing_and_Presentation,Antimicrobials,Cytokines,NaturalKiller_Cell_Cytotoxicity,Cytokine_Receptors
RP11-44M6.7	Cytokine_Receptors,Cytokines,Antigen_Processing_and_Presentation,Antimicrobials,NaturalKiller_Cell_Cytotoxicity
RP11-44N12.5	Antigen_Processing_and_Presentation,NaturalKiller_Cell_Cytotoxicity,Cytokines,Cytokine_Receptors,Antimicrobials
RP11-452C13.1	Antigen_Processing_and_Presentation,Antimicrobials,Cytokine_Receptors,NaturalKiller_Cell_Cytotoxicity,Cytokines
RP11-452I5.2	Antimicrobials,Cytokine_Receptors,NaturalKiller_Cell_Cytotoxicity,Antigen_Processing_and_Presentation,Cytokines
RP11-455F5.3	Antigen_Processing_and_Presentation,Antimicrobials,Cytokines,Cytokine_Receptors,NaturalKiller_Cell_Cytotoxicity
RP11-455F5.5	Antigen_Processing_and_Presentation,Antimicrobials,Cytokine_Receptors,NaturalKiller_Cell_Cytotoxicity,Cytokines
RP11-456K23.1	Cytokine_Receptors,Antimicrobials,Antigen_Processing_and_Presentation,NaturalKiller_Cell_Cytotoxicity,Cytokines
RP11-459I19.1	Cytokine_Receptors,Antigen_Processing_and_Presentation,Antimicrobials,Cytokines,NaturalKiller_Cell_Cytotoxicity
RP11-461O7.1	Cytokine_Receptors,Antigen_Processing_and_Presentation,Antimicrobials,Cytokines,NaturalKiller_Cell_Cytotoxicity
RP11-462G12.2	Antigen_Processing_and_Presentation,Antimicrobials,Cytokines,Cytokine_Receptors,NaturalKiller_Cell_Cytotoxicity
RP11-464F9.22	Cytokines,Antigen_Processing_and_Presentation,NaturalKiller_Cell_Cytotoxicity,Antimicrobials,Cytokine_Receptors
RP11-465L10.10	Antigen_Processing_and_Presentation,Antimicrobials,Cytokines,Cytokine_Receptors,NaturalKiller_Cell_Cytotoxicity
RP11-469H8.6	Antigen_Processing_and_Presentation,Cytokines,Antimicrobials,NaturalKiller_Cell_Cytotoxicity,Cytokine_Receptors
RP11-46D6.1	Antigen_Processing_and_Presentation,Antimicrobials,NaturalKiller_Cell_Cytotoxicity,Cytokine_Receptors,Cytokines
RP11-472N13.3	Antigen_Processing_and_Presentation,Antimicrobials,NaturalKiller_Cell_Cytotoxicity,Cytokine_Receptors,Cytokines
RP11-473M20.5	Cytokine_Receptors,Antimicrobials,Antigen_Processing_and_Presentation,NaturalKiller_Cell_Cytotoxicity,Cytokines
RP11-473M20.9	Antigen_Processing_and_Presentation,Antimicrobials,Cytokine_Receptors,Cytokines,NaturalKiller_Cell_Cytotoxicity
RP11-474O21.5	Antimicrobials,NaturalKiller_Cell_Cytotoxicity,Cytokines,Antigen_Processing_and_Presentation,Cytokine_Receptors
RP11-474P2.4	Antigen_Processing_and_Presentation,Antimicrobials,Cytokines,Cytokine_Receptors,NaturalKiller_Cell_Cytotoxicity
RP11-478J18.2	Cytokines,Cytokine_Receptors,Antigen_Processing_and_Presentation,Antimicrobials,NaturalKiller_Cell_Cytotoxicity
RP11-479J7.2	Antigen_Processing_and_Presentation,Antimicrobials,Cytokines,Cytokine_Receptors,NaturalKiller_Cell_Cytotoxicity
RP11-47I22.2	Antigen_Processing_and_Presentation,Antimicrobials,Cytokine_Receptors,NaturalKiller_Cell_Cytotoxicity,Cytokines
RP11-47L3.1	Antigen_Processing_and_Presentation,Antimicrobials,Cytokine_Receptors,NaturalKiller_Cell_Cytotoxicity,Cytokines
RP11-480C22.1	Antigen_Processing_and_Presentation,Antimicrobials,Cytokine_Receptors,NaturalKiller_Cell_Cytotoxicity,Cytokines
RP11-483P21.2	Antigen_Processing_and_Presentation,Antimicrobials,Cytokine_Receptors,NaturalKiller_Cell_Cytotoxicity,Cytokines
RP11-486I11.2	Antigen_Processing_and_Presentation,Antimicrobials,Cytokines,Cytokine_Receptors,NaturalKiller_Cell_Cytotoxicity
RP11-486L19.2	Antigen_Processing_and_Presentation,Antimicrobials,Cytokine_Receptors,NaturalKiller_Cell_Cytotoxicity,Cytokines
RP11-489O18.1	Antigen_Processing_and_Presentation,Antimicrobials,Cytokines,Cytokine_Receptors,NaturalKiller_Cell_Cytotoxicity
RP11-48B3.3	Antigen_Processing_and_Presentation,Antimicrobials,Cytokines,NaturalKiller_Cell_Cytotoxicity,Cytokine_Receptors
RP11-492E3.2	Antigen_Processing_and_Presentation,Antimicrobials,Cytokines,Cytokine_Receptors,NaturalKiller_Cell_Cytotoxicity
RP11-493L12.4	Antimicrobials,Cytokine_Receptors,NaturalKiller_Cell_Cytotoxicity,Antigen_Processing_and_Presentation,Cytokines
RP11-493L12.5	Antigen_Processing_and_Presentation,Antimicrobials,Cytokines,Cytokine_Receptors,NaturalKiller_Cell_Cytotoxicity
RP11-494M8.4	Antimicrobials,NaturalKiller_Cell_Cytotoxicity,Cytokine_Receptors,Cytokines,Antigen_Processing_and_Presentation
RP11-495K9.5	Cytokines,Cytokine_Receptors,Antigen_Processing_and_Presentation,Antimicrobials,NaturalKiller_Cell_Cytotoxicity
RP11-497E19.1	Cytokines,NaturalKiller_Cell_Cytotoxicity,Cytokine_Receptors,Antigen_Processing_and_Presentation,Antimicrobials
RP11-498E2.9	Antigen_Processing_and_Presentation,Antimicrobials,Cytokine_Receptors,NaturalKiller_Cell_Cytotoxicity,Cytokines
RP11-499O7.7	Antimicrobials,Cytokine_Receptors,NaturalKiller_Cell_Cytotoxicity,Antigen_Processing_and_Presentation,Cytokines
RP11-49I11.1	Antigen_Processing_and_Presentation,Antimicrobials,Cytokines,Cytokine_Receptors,NaturalKiller_Cell_Cytotoxicity
RP11-4B16.3	Cytokines,Antigen_Processing_and_Presentation,NaturalKiller_Cell_Cytotoxicity,Antimicrobials,Cytokine_Receptors
RP11-4O1.2	Antimicrobials,Cytokines,Antigen_Processing_and_Presentation,Cytokine_Receptors,NaturalKiller_Cell_Cytotoxicity
RP11-500G22.5	Antigen_Processing_and_Presentation,Antimicrobials,Cytokines,Cytokine_Receptors,NaturalKiller_Cell_Cytotoxicity
RP11-510N19.5	Antimicrobials,Cytokines,Cytokine_Receptors,Antigen_Processing_and_Presentation,NaturalKiller_Cell_Cytotoxicity
RP11-513G11.4	Antigen_Processing_and_Presentation,Cytokines,NaturalKiller_Cell_Cytotoxicity,Antimicrobials,Cytokine_Receptors
RP11-519G16.3	Antigen_Processing_and_Presentation,Antimicrobials,Cytokines,Cytokine_Receptors,NaturalKiller_Cell_Cytotoxicity
RP11-519G16.5	Antigen_Processing_and_Presentation,Antimicrobials,Cytokines,Cytokine_Receptors,NaturalKiller_Cell_Cytotoxicity
RP11-521B24.5	Antigen_Processing_and_Presentation,Cytokines,Antimicrobials,Cytokine_Receptors,NaturalKiller_Cell_Cytotoxicity
RP11-522B15.3	Cytokines,Cytokine_Receptors,Antigen_Processing_and_Presentation,Antimicrobials,NaturalKiller_Cell_Cytotoxicity
RP11-523H20.3	Cytokine_Receptors,Cytokines,Antigen_Processing_and_Presentation,Antimicrobials,NaturalKiller_Cell_Cytotoxicity
RP11-524D16__A.3	Antigen_Processing_and_Presentation,Antimicrobials,Cytokine_Receptors,NaturalKiller_Cell_Cytotoxicity,Cytokines
RP11-524F11.1	Antigen_Processing_and_Presentation,Antimicrobials,Cytokines,NaturalKiller_Cell_Cytotoxicity,Cytokine_Receptors
RP11-524H19.2	Antigen_Processing_and_Presentation,Antimicrobials,Cytokine_Receptors,NaturalKiller_Cell_Cytotoxicity,Cytokines
RP11-527L4.6	Antigen_Processing_and_Presentation,Antimicrobials,Cytokine_Receptors,NaturalKiller_Cell_Cytotoxicity,Cytokines
RP11-531A24.3	Cytokine_Receptors,NaturalKiller_Cell_Cytotoxicity,Cytokines,Antigen_Processing_and_Presentation,Antimicrobials
RP11-532F6.3	Antimicrobials,Cytokines,Cytokine_Receptors,Antigen_Processing_and_Presentation,NaturalKiller_Cell_Cytotoxicity
RP11-536K7.3	Antigen_Processing_and_Presentation,Antimicrobials,Cytokines,Cytokine_Receptors,NaturalKiller_Cell_Cytotoxicity
RP11-538D16.2	Antigen_Processing_and_Presentation,Antimicrobials,NaturalKiller_Cell_Cytotoxicity,Cytokines,Cytokine_Receptors
RP11-539L10.2	Antigen_Processing_and_Presentation,Antimicrobials,Cytokines,Cytokine_Receptors,NaturalKiller_Cell_Cytotoxicity
RP11-53M11.3	Antigen_Processing_and_Presentation,Antimicrobials,Cytokines,Cytokine_Receptors,NaturalKiller_Cell_Cytotoxicity
RP11-53O19.3	Cytokines,Cytokine_Receptors,Antimicrobials,Antigen_Processing_and_Presentation,NaturalKiller_Cell_Cytotoxicity
RP11-545E17.3	Cytokine_Receptors,Antigen_Processing_and_Presentation,Antimicrobials,NaturalKiller_Cell_Cytotoxicity,Cytokines
RP11-547D24.1	Cytokine_Receptors,NaturalKiller_Cell_Cytotoxicity,Antimicrobials,Antigen_Processing_and_Presentation,Cytokines
RP11-548P2.2	Antigen_Processing_and_Presentation,Cytokine_Receptors,Antimicrobials,Cytokines,NaturalKiller_Cell_Cytotoxicity
RP11-549B18.1	Antigen_Processing_and_Presentation,NaturalKiller_Cell_Cytotoxicity,Antimicrobials,Cytokine_Receptors,Cytokines
RP11-54O7.3	Antigen_Processing_and_Presentation,Antimicrobials,NaturalKiller_Cell_Cytotoxicity,Cytokine_Receptors,Cytokines
RP11-552D4.1	Antigen_Processing_and_Presentation,Antimicrobials,Cytokines,Cytokine_Receptors,NaturalKiller_Cell_Cytotoxicity
RP11-552F3.9	Antigen_Processing_and_Presentation,Antimicrobials,NaturalKiller_Cell_Cytotoxicity,Cytokines,Cytokine_Receptors
RP11-553A21.3	Antigen_Processing_and_Presentation,Antimicrobials,Cytokine_Receptors,NaturalKiller_Cell_Cytotoxicity,Cytokines
RP11-553L6.5	Antigen_Processing_and_Presentation,Antimicrobials,Cytokine_Receptors,Cytokines,NaturalKiller_Cell_Cytotoxicity
RP11-554A11.4	Cytokines,Cytokine_Receptors,Antigen_Processing_and_Presentation,Antimicrobials,NaturalKiller_Cell_Cytotoxicity
RP11-556E13.1	Antigen_Processing_and_Presentation,Antimicrobials,Cytokines,Cytokine_Receptors,NaturalKiller_Cell_Cytotoxicity
RP11-561B11.6	Antigen_Processing_and_Presentation,Antimicrobials,NaturalKiller_Cell_Cytotoxicity,Cytokines,Cytokine_Receptors
RP11-567E21.3	Antigen_Processing_and_Presentation,Antimicrobials,NaturalKiller_Cell_Cytotoxicity,Cytokines,Cytokine_Receptors
RP11-568J23.5	Antigen_Processing_and_Presentation,Antimicrobials,Cytokines,Cytokine_Receptors,NaturalKiller_Cell_Cytotoxicity
RP11-568J23.8	Antimicrobials,NaturalKiller_Cell_Cytotoxicity,Cytokine_Receptors,Antigen_Processing_and_Presentation,Cytokines
RP11-568N6.1	Antigen_Processing_and_Presentation,Antimicrobials,Cytokines,Cytokine_Receptors,NaturalKiller_Cell_Cytotoxicity
RP11-571M6.17	Antigen_Processing_and_Presentation,Antimicrobials,Cytokine_Receptors,NaturalKiller_Cell_Cytotoxicity,Cytokines
RP11-572O17.1	Antimicrobials,Cytokines,Antigen_Processing_and_Presentation,NaturalKiller_Cell_Cytotoxicity,Cytokine_Receptors
RP11-575L7.8	Cytokines,Antigen_Processing_and_Presentation,Antimicrobials,NaturalKiller_Cell_Cytotoxicity,Cytokine_Receptors
RP11-578B16.1	Antigen_Processing_and_Presentation,Antimicrobials,NaturalKiller_Cell_Cytotoxicity,Cytokines,Cytokine_Receptors
RP11-57A19.2	Cytokines,Cytokine_Receptors,Antigen_Processing_and_Presentation,Antimicrobials,NaturalKiller_Cell_Cytotoxicity
RP11-582E3.6	Antigen_Processing_and_Presentation,Antimicrobials,NaturalKiller_Cell_Cytotoxicity,Cytokines,Cytokine_Receptors
RP11-582J16.5	Antigen_Processing_and_Presentation,Cytokine_Receptors,Antimicrobials,NaturalKiller_Cell_Cytotoxicity,Cytokines
RP11-586D19.1	Antimicrobials,Cytokines,Cytokine_Receptors,Antigen_Processing_and_Presentation,NaturalKiller_Cell_Cytotoxicity
RP11-588K22.2	Cytokine_Receptors,Antimicrobials,Antigen_Processing_and_Presentation,Cytokines,NaturalKiller_Cell_Cytotoxicity
RP11-589N15.2	Antigen_Processing_and_Presentation,Antimicrobials,NaturalKiller_Cell_Cytotoxicity,Cytokines,Cytokine_Receptors
RP11-58E21.3	Antigen_Processing_and_Presentation,Antimicrobials,Cytokines,Cytokine_Receptors,NaturalKiller_Cell_Cytotoxicity
RP11-594N15.3	Cytokine_Receptors,Antigen_Processing_and_Presentation,Cytokines,Antimicrobials,NaturalKiller_Cell_Cytotoxicity
RP11-597D13.9	Antigen_Processing_and_Presentation,Antimicrobials,Cytokine_Receptors,NaturalKiller_Cell_Cytotoxicity,Cytokines
RP11-598F7.3	Antimicrobials,Cytokine_Receptors,NaturalKiller_Cell_Cytotoxicity,Antigen_Processing_and_Presentation,Cytokines
RP11-598F7.4	Antigen_Processing_and_Presentation,Antimicrobials,NaturalKiller_Cell_Cytotoxicity,Cytokines,Cytokine_Receptors
RP11-598F7.5	Antigen_Processing_and_Presentation,Antimicrobials,Cytokine_Receptors,NaturalKiller_Cell_Cytotoxicity,Cytokines
RP11-598F7.6	Cytokine_Receptors,Antigen_Processing_and_Presentation,Antimicrobials,Cytokines,NaturalKiller_Cell_Cytotoxicity
RP11-60L3.1	Cytokines,Antimicrobials,Cytokine_Receptors,NaturalKiller_Cell_Cytotoxicity,Antigen_Processing_and_Presentation
RP11-613M10.6	Cytokines,Cytokine_Receptors,Antigen_Processing_and_Presentation,Antimicrobials,NaturalKiller_Cell_Cytotoxicity
RP11-615I2.2	Antimicrobials,NaturalKiller_Cell_Cytotoxicity,Cytokines,Cytokine_Receptors,Antigen_Processing_and_Presentation
RP11-616M22.12	Cytokines,Cytokine_Receptors,Antimicrobials,Antigen_Processing_and_Presentation,NaturalKiller_Cell_Cytotoxicity
RP11-617F23.1	NaturalKiller_Cell_Cytotoxicity,Cytokines,Cytokine_Receptors,Antigen_Processing_and_Presentation,Antimicrobials
RP11-619A14.2	Antigen_Processing_and_Presentation,NaturalKiller_Cell_Cytotoxicity,Antimicrobials,Cytokine_Receptors,Cytokines
RP11-620J15.3	NaturalKiller_Cell_Cytotoxicity,Antimicrobials,Cytokines,Cytokine_Receptors,Antigen_Processing_and_Presentation
RP11-622A1.2	Antigen_Processing_and_Presentation,Antimicrobials,NaturalKiller_Cell_Cytotoxicity,Cytokine_Receptors,Cytokines
RP11-624M8.1	Cytokine_Receptors,Cytokines,Antimicrobials,Antigen_Processing_and_Presentation,NaturalKiller_Cell_Cytotoxicity
RP11-626G11.1	Antigen_Processing_and_Presentation,Antimicrobials,NaturalKiller_Cell_Cytotoxicity,Cytokine_Receptors,Cytokines
RP11-627G18.1	Cytokine_Receptors,Antimicrobials,NaturalKiller_Cell_Cytotoxicity,Antigen_Processing_and_Presentation,Cytokines
RP11-627G23.1	Antigen_Processing_and_Presentation,NaturalKiller_Cell_Cytotoxicity,Cytokines,Cytokine_Receptors,Antimicrobials
RP11-629G13.1	Antigen_Processing_and_Presentation,Antimicrobials,NaturalKiller_Cell_Cytotoxicity,Cytokines,Cytokine_Receptors
RP11-62F24.2	Cytokines,Cytokine_Receptors,Antimicrobials,Antigen_Processing_and_Presentation,NaturalKiller_Cell_Cytotoxicity
RP11-632L2.2	Antigen_Processing_and_Presentation,NaturalKiller_Cell_Cytotoxicity,Cytokine_Receptors,Cytokines,Antimicrobials
RP11-63E9.1	Cytokines,Cytokine_Receptors,Antigen_Processing_and_Presentation,Antimicrobials,NaturalKiller_Cell_Cytotoxicity
RP11-650L12.2	Antimicrobials,Cytokine_Receptors,Antigen_Processing_and_Presentation,NaturalKiller_Cell_Cytotoxicity,Cytokines
RP11-65I12.1	Cytokine_Receptors,Antigen_Processing_and_Presentation,Antimicrobials,NaturalKiller_Cell_Cytotoxicity,Cytokines
RP11-664D7.4	Cytokines,Antigen_Processing_and_Presentation,Antimicrobials,NaturalKiller_Cell_Cytotoxicity,Cytokine_Receptors
RP11-66B24.4	Cytokine_Receptors,Antigen_Processing_and_Presentation,Antimicrobials,Cytokines,NaturalKiller_Cell_Cytotoxicity
RP11-66B24.7	Cytokines,Cytokine_Receptors,Antigen_Processing_and_Presentation,Antimicrobials,NaturalKiller_Cell_Cytotoxicity
RP11-676J15.1	Antimicrobials,Cytokines,Cytokine_Receptors,Antigen_Processing_and_Presentation,NaturalKiller_Cell_Cytotoxicity
RP11-677M14.7	Antigen_Processing_and_Presentation,Cytokines,NaturalKiller_Cell_Cytotoxicity,Antimicrobials,Cytokine_Receptors
RP11-677M24.1	Antigen_Processing_and_Presentation,Antimicrobials,NaturalKiller_Cell_Cytotoxicity,Cytokines,Cytokine_Receptors
RP11-679B19.1	Cytokines,Cytokine_Receptors,Antimicrobials,NaturalKiller_Cell_Cytotoxicity,Antigen_Processing_and_Presentation
RP11-67C2.2	Antigen_Processing_and_Presentation,Antimicrobials,Cytokines,Cytokine_Receptors,NaturalKiller_Cell_Cytotoxicity
RP11-67L3.5	Antimicrobials,Cytokines,Cytokine_Receptors,NaturalKiller_Cell_Cytotoxicity,Antigen_Processing_and_Presentation
RP11-680C21.1	Antigen_Processing_and_Presentation,NaturalKiller_Cell_Cytotoxicity,Cytokine_Receptors,Cytokines,Antimicrobials
RP11-686D22.8	Antimicrobials,Cytokines,Cytokine_Receptors,Antigen_Processing_and_Presentation,NaturalKiller_Cell_Cytotoxicity
RP11-689B22.2	Antigen_Processing_and_Presentation,Antimicrobials,Cytokines,Cytokine_Receptors,NaturalKiller_Cell_Cytotoxicity
RP11-68L18.1	Antigen_Processing_and_Presentation,Antimicrobials,NaturalKiller_Cell_Cytotoxicity,Cytokine_Receptors,Cytokines
RP11-693J15.5	Antigen_Processing_and_Presentation,Antimicrobials,NaturalKiller_Cell_Cytotoxicity,Cytokine_Receptors,Cytokines
RP11-696N14.1	Antigen_Processing_and_Presentation,NaturalKiller_Cell_Cytotoxicity,Antimicrobials,Cytokines,Cytokine_Receptors
RP11-699C17.1	Antimicrobials,Antigen_Processing_and_Presentation,Cytokines,Cytokine_Receptors,NaturalKiller_Cell_Cytotoxicity
RP11-6I2.3	Antigen_Processing_and_Presentation,Antimicrobials,Cytokines,Cytokine_Receptors,NaturalKiller_Cell_Cytotoxicity
RP11-6O2.3	Cytokine_Receptors,Antigen_Processing_and_Presentation,Antimicrobials,NaturalKiller_Cell_Cytotoxicity,Cytokines
RP11-701P16.5	Antigen_Processing_and_Presentation,Antimicrobials,Cytokines,Cytokine_Receptors,NaturalKiller_Cell_Cytotoxicity
RP11-703I16.1	Antigen_Processing_and_Presentation,Antimicrobials,Cytokines,Cytokine_Receptors,NaturalKiller_Cell_Cytotoxicity
RP11-705C15.3	Antigen_Processing_and_Presentation,Antimicrobials,Cytokines,Cytokine_Receptors,NaturalKiller_Cell_Cytotoxicity
RP11-709D24.8	Antigen_Processing_and_Presentation,Antimicrobials,Cytokines,Cytokine_Receptors,NaturalKiller_Cell_Cytotoxicity
RP11-70D24.2	Cytokines,Antigen_Processing_and_Presentation,Cytokine_Receptors,Antimicrobials,NaturalKiller_Cell_Cytotoxicity
RP11-710C12.1	Cytokine_Receptors,Cytokines,Antigen_Processing_and_Presentation,NaturalKiller_Cell_Cytotoxicity,Antimicrobials
RP11-712L6.5	Antigen_Processing_and_Presentation,NaturalKiller_Cell_Cytotoxicity,Antimicrobials,Cytokines,Cytokine_Receptors
RP11-713C5.1	Cytokines,Cytokine_Receptors,NaturalKiller_Cell_Cytotoxicity,Antimicrobials,Antigen_Processing_and_Presentation
RP11-713M15.2	Antigen_Processing_and_Presentation,Antimicrobials,NaturalKiller_Cell_Cytotoxicity,Cytokine_Receptors,Cytokines
RP11-715J22.6	Antigen_Processing_and_Presentation,Antimicrobials,NaturalKiller_Cell_Cytotoxicity,Cytokine_Receptors,Cytokines
RP11-728F11.4	Antigen_Processing_and_Presentation,Antimicrobials,Cytokines,Cytokine_Receptors,NaturalKiller_Cell_Cytotoxicity
RP11-731F5.2	Antigen_Processing_and_Presentation,Antimicrobials,Cytokine_Receptors,NaturalKiller_Cell_Cytotoxicity,Cytokines
RP11-731J8.2	NaturalKiller_Cell_Cytotoxicity,Antigen_Processing_and_Presentation,Antimicrobials,Cytokines,Cytokine_Receptors
RP11-733O18.1	Antigen_Processing_and_Presentation,Antimicrobials,Cytokines,Cytokine_Receptors,NaturalKiller_Cell_Cytotoxicity
RP11-736N17.8	Antigen_Processing_and_Presentation,Antimicrobials,Cytokine_Receptors,NaturalKiller_Cell_Cytotoxicity,Cytokines
RP11-737O24.5	Antigen_Processing_and_Presentation,Antimicrobials,Cytokines,NaturalKiller_Cell_Cytotoxicity,Cytokine_Receptors
RP11-73E17.2	Antimicrobials,Cytokines,Cytokine_Receptors,Antigen_Processing_and_Presentation,NaturalKiller_Cell_Cytotoxicity
RP11-73M7.6	Antigen_Processing_and_Presentation,Antimicrobials,NaturalKiller_Cell_Cytotoxicity,Cytokines,Cytokine_Receptors
RP11-742B18.1	Antigen_Processing_and_Presentation,Antimicrobials,Cytokine_Receptors,NaturalKiller_Cell_Cytotoxicity,Cytokines
RP11-742D12.2	Antigen_Processing_and_Presentation,Antimicrobials,NaturalKiller_Cell_Cytotoxicity,Cytokines,Cytokine_Receptors
RP11-747H7.3	Antigen_Processing_and_Presentation,Antimicrobials,Cytokines,Cytokine_Receptors,NaturalKiller_Cell_Cytotoxicity
RP11-750H9.5	Antigen_Processing_and_Presentation,Antimicrobials,Cytokines,Cytokine_Receptors,NaturalKiller_Cell_Cytotoxicity
RP11-752D24.2	Antigen_Processing_and_Presentation,Antimicrobials,NaturalKiller_Cell_Cytotoxicity,Cytokine_Receptors,Cytokines
RP11-756G20.1	Antigen_Processing_and_Presentation,Antimicrobials,Cytokines,Cytokine_Receptors,NaturalKiller_Cell_Cytotoxicity
RP11-757F18.5	Antimicrobials,Antigen_Processing_and_Presentation,Cytokines,Cytokine_Receptors,NaturalKiller_Cell_Cytotoxicity
RP11-758H9.2	Antigen_Processing_and_Presentation,Antimicrobials,Cytokines,Cytokine_Receptors,NaturalKiller_Cell_Cytotoxicity
RP11-760H22.2	Cytokine_Receptors,Antigen_Processing_and_Presentation,Cytokines,Antimicrobials,NaturalKiller_Cell_Cytotoxicity
RP11-767C1.2	Antigen_Processing_and_Presentation,Antimicrobials,Cytokines,Cytokine_Receptors,NaturalKiller_Cell_Cytotoxicity
RP11-767N6.7	Antigen_Processing_and_Presentation,Antimicrobials,NaturalKiller_Cell_Cytotoxicity,Cytokines,Cytokine_Receptors
RP11-774O3.3	Antigen_Processing_and_Presentation,Antimicrobials,Cytokines,NaturalKiller_Cell_Cytotoxicity,Cytokine_Receptors
RP11-783K16.10	Antigen_Processing_and_Presentation,Antimicrobials,NaturalKiller_Cell_Cytotoxicity,Cytokines,Cytokine_Receptors
RP11-783K16.5	Antigen_Processing_and_Presentation,Antimicrobials,NaturalKiller_Cell_Cytotoxicity,Cytokine_Receptors,Cytokines
RP11-789C17.1	Cytokines,Cytokine_Receptors,Antigen_Processing_and_Presentation,Antimicrobials,NaturalKiller_Cell_Cytotoxicity
RP11-794G24.1	Antigen_Processing_and_Presentation,Cytokines,NaturalKiller_Cell_Cytotoxicity,Antimicrobials,Cytokine_Receptors
RP11-796E2.4	Antigen_Processing_and_Presentation,Antimicrobials,Cytokine_Receptors,NaturalKiller_Cell_Cytotoxicity,Cytokines
RP11-798M19.6	Antigen_Processing_and_Presentation,Antimicrobials,Cytokine_Receptors,NaturalKiller_Cell_Cytotoxicity,Cytokines
RP11-799B12.4	Cytokine_Receptors,Antimicrobials,NaturalKiller_Cell_Cytotoxicity,Antigen_Processing_and_Presentation,Cytokines
RP11-799D4.4	Antigen_Processing_and_Presentation,NaturalKiller_Cell_Cytotoxicity,Cytokines,Cytokine_Receptors,Antimicrobials
RP11-79H23.3	Antimicrobials,Cytokine_Receptors,NaturalKiller_Cell_Cytotoxicity,Antigen_Processing_and_Presentation,Cytokines
RP11-7K24.3	Antigen_Processing_and_Presentation,Cytokine_Receptors,Antimicrobials,Cytokines,NaturalKiller_Cell_Cytotoxicity
RP11-800A3.4	Cytokines,Cytokine_Receptors,Antimicrobials,NaturalKiller_Cell_Cytotoxicity,Antigen_Processing_and_Presentation
RP11-802E16.3	Antigen_Processing_and_Presentation,Antimicrobials,Cytokine_Receptors,NaturalKiller_Cell_Cytotoxicity,Cytokines
RP11-804H8.6	Antigen_Processing_and_Presentation,Antimicrobials,Cytokines,Cytokine_Receptors,NaturalKiller_Cell_Cytotoxicity
RP11-806O11.1	Cytokines,Cytokine_Receptors,NaturalKiller_Cell_Cytotoxicity,Antigen_Processing_and_Presentation,Antimicrobials
RP11-80H8.4	Antigen_Processing_and_Presentation,Antimicrobials,NaturalKiller_Cell_Cytotoxicity,Cytokines,Cytokine_Receptors
RP11-815I9.4	Antigen_Processing_and_Presentation,Antimicrobials,Cytokine_Receptors,Cytokines,NaturalKiller_Cell_Cytotoxicity
RP11-817I4.1	Antimicrobials,Cytokines,Cytokine_Receptors,Antigen_Processing_and_Presentation,NaturalKiller_Cell_Cytotoxicity
RP11-817I4.2	Antigen_Processing_and_Presentation,Antimicrobials,NaturalKiller_Cell_Cytotoxicity,Cytokines,Cytokine_Receptors
RP11-817J15.2	Cytokines,Antigen_Processing_and_Presentation,Antimicrobials,NaturalKiller_Cell_Cytotoxicity,Cytokine_Receptors
RP11-817J15.3	Cytokines,Antigen_Processing_and_Presentation,Antimicrobials,Cytokine_Receptors,NaturalKiller_Cell_Cytotoxicity
RP11-819C21.1	Antigen_Processing_and_Presentation,Antimicrobials,NaturalKiller_Cell_Cytotoxicity,Cytokine_Receptors,Cytokines
RP11-81H14.1	Antigen_Processing_and_Presentation,Antimicrobials,Cytokine_Receptors,NaturalKiller_Cell_Cytotoxicity,Cytokines
RP11-81H14.2	Antimicrobials,Cytokine_Receptors,NaturalKiller_Cell_Cytotoxicity,Antigen_Processing_and_Presentation,Cytokines
RP11-81K13.1	Antimicrobials,NaturalKiller_Cell_Cytotoxicity,Cytokines,Antigen_Processing_and_Presentation,Cytokine_Receptors
RP11-826N14.2	Cytokines,NaturalKiller_Cell_Cytotoxicity,Antigen_Processing_and_Presentation,Antimicrobials,Cytokine_Receptors
RP11-829H16.3	Antigen_Processing_and_Presentation,Antimicrobials,Cytokine_Receptors,Cytokines,NaturalKiller_Cell_Cytotoxicity
RP11-834C11.4	Antigen_Processing_and_Presentation,Antimicrobials,NaturalKiller_Cell_Cytotoxicity,Cytokine_Receptors,Cytokines
RP11-843P14.1	Antimicrobials,Antigen_Processing_and_Presentation,Cytokine_Receptors,Cytokines,NaturalKiller_Cell_Cytotoxicity
RP11-843P14.2	Antigen_Processing_and_Presentation,Antimicrobials,Cytokines,NaturalKiller_Cell_Cytotoxicity,Cytokine_Receptors
RP11-848P1.2	Antigen_Processing_and_Presentation,Antimicrobials,Cytokine_Receptors,NaturalKiller_Cell_Cytotoxicity,Cytokines
RP11-848P1.3	Antigen_Processing_and_Presentation,Antimicrobials,NaturalKiller_Cell_Cytotoxicity,Cytokines,Cytokine_Receptors
RP11-849I19.1	Antigen_Processing_and_Presentation,Antimicrobials,Cytokine_Receptors,NaturalKiller_Cell_Cytotoxicity,Cytokines
RP11-84A19.3	Antigen_Processing_and_Presentation,Antimicrobials,Cytokine_Receptors,NaturalKiller_Cell_Cytotoxicity,Cytokines
RP11-84C10.2	Antigen_Processing_and_Presentation,Antimicrobials,Cytokines,Cytokine_Receptors,NaturalKiller_Cell_Cytotoxicity
RP11-85B7.2	Antimicrobials,Antigen_Processing_and_Presentation,Cytokines,NaturalKiller_Cell_Cytotoxicity,Cytokine_Receptors
RP11-863P13.3	Antimicrobials,Antigen_Processing_and_Presentation,Cytokines,Cytokine_Receptors,NaturalKiller_Cell_Cytotoxicity
RP11-86H7.7	Antigen_Processing_and_Presentation,Antimicrobials,NaturalKiller_Cell_Cytotoxicity,Cytokine_Receptors,Cytokines
RP11-86K22.2	Antigen_Processing_and_Presentation,Antimicrobials,Cytokines,Cytokine_Receptors,NaturalKiller_Cell_Cytotoxicity
RP11-875O11.1	Antigen_Processing_and_Presentation,Antimicrobials,Cytokine_Receptors,NaturalKiller_Cell_Cytotoxicity,Cytokines
RP11-876N24.4	Antigen_Processing_and_Presentation,Antimicrobials,Cytokine_Receptors,NaturalKiller_Cell_Cytotoxicity,Cytokines
RP11-876N24.5	Antigen_Processing_and_Presentation,Antimicrobials,Cytokines,Cytokine_Receptors,NaturalKiller_Cell_Cytotoxicity
RP11-88I18.3	Cytokines,Cytokine_Receptors,Antigen_Processing_and_Presentation,Antimicrobials,NaturalKiller_Cell_Cytotoxicity
RP11-890B15.3	Antigen_Processing_and_Presentation,Cytokine_Receptors,Antimicrobials,NaturalKiller_Cell_Cytotoxicity,Cytokines
RP11-893F2.14	Antimicrobials,Cytokine_Receptors,NaturalKiller_Cell_Cytotoxicity,Antigen_Processing_and_Presentation,Cytokines
RP11-893F2.5	Antigen_Processing_and_Presentation,Antimicrobials,Cytokines,Cytokine_Receptors,NaturalKiller_Cell_Cytotoxicity
RP11-894P9.1	Antigen_Processing_and_Presentation,Antimicrobials,NaturalKiller_Cell_Cytotoxicity,Cytokines,Cytokine_Receptors
RP11-89K21.1	Antigen_Processing_and_Presentation,Antimicrobials,Cytokines,NaturalKiller_Cell_Cytotoxicity,Cytokine_Receptors
RP11-8L8.2	Antigen_Processing_and_Presentation,Antimicrobials,Cytokines,Cytokine_Receptors,NaturalKiller_Cell_Cytotoxicity
RP11-900F13.3	Antigen_Processing_and_Presentation,NaturalKiller_Cell_Cytotoxicity,Cytokines,Cytokine_Receptors,Antimicrobials
RP11-902B17.1	Cytokine_Receptors,Antigen_Processing_and_Presentation,NaturalKiller_Cell_Cytotoxicity,Antimicrobials,Cytokines
RP11-90M2.5	Antigen_Processing_and_Presentation,Antimicrobials,Cytokines,Cytokine_Receptors,NaturalKiller_Cell_Cytotoxicity
RP11-90P13.1	Antigen_Processing_and_Presentation,Antimicrobials,Cytokines,Cytokine_Receptors,NaturalKiller_Cell_Cytotoxicity
RP11-90P5.2	Antigen_Processing_and_Presentation,Antimicrobials,Cytokine_Receptors,NaturalKiller_Cell_Cytotoxicity,Cytokines
RP11-923I11.5	Antimicrobials,Cytokines,Cytokine_Receptors,Antigen_Processing_and_Presentation,NaturalKiller_Cell_Cytotoxicity
RP11-92A5.2	Cytokines,Cytokine_Receptors,Antimicrobials,Antigen_Processing_and_Presentation,NaturalKiller_Cell_Cytotoxicity
RP11-92C4.6	Cytokine_Receptors,Antimicrobials,Cytokines,Antigen_Processing_and_Presentation,NaturalKiller_Cell_Cytotoxicity
RP11-93B14.9	Antigen_Processing_and_Presentation,Antimicrobials,Cytokines,Cytokine_Receptors,NaturalKiller_Cell_Cytotoxicity
RP11-94C24.13	Antigen_Processing_and_Presentation,Antimicrobials,Cytokines,Cytokine_Receptors,NaturalKiller_Cell_Cytotoxicity
RP11-956J14.1	Antimicrobials,Antigen_Processing_and_Presentation,NaturalKiller_Cell_Cytotoxicity,Cytokines,Cytokine_Receptors
RP11-960L18.1	Antigen_Processing_and_Presentation,Antimicrobials,Cytokines,Cytokine_Receptors,NaturalKiller_Cell_Cytotoxicity
RP11-964E11.2	Cytokine_Receptors,Antimicrobials,Antigen_Processing_and_Presentation,NaturalKiller_Cell_Cytotoxicity,Cytokines
RP11-967K21.1	Antigen_Processing_and_Presentation,Antimicrobials,NaturalKiller_Cell_Cytotoxicity,Cytokine_Receptors,Cytokines
RP11-968O1.5	Antimicrobials,Cytokines,Cytokine_Receptors,Antigen_Processing_and_Presentation,NaturalKiller_Cell_Cytotoxicity
RP11-96D1.6	Antimicrobials,Cytokine_Receptors,Antigen_Processing_and_Presentation,NaturalKiller_Cell_Cytotoxicity,Cytokines
RP11-96K19.2	Cytokine_Receptors,Antigen_Processing_and_Presentation,NaturalKiller_Cell_Cytotoxicity,Antimicrobials,Cytokines
RP11-973H7.1	Antigen_Processing_and_Presentation,Antimicrobials,Cytokines,Cytokine_Receptors,NaturalKiller_Cell_Cytotoxicity
RP11-973H7.4	Antigen_Processing_and_Presentation,Antimicrobials,Cytokines,Cytokine_Receptors,NaturalKiller_Cell_Cytotoxicity
RP11-977G19.11	Antigen_Processing_and_Presentation,NaturalKiller_Cell_Cytotoxicity,Cytokines,Antimicrobials,Cytokine_Receptors
RP11-977G19.5	Cytokines,Antigen_Processing_and_Presentation,NaturalKiller_Cell_Cytotoxicity,Antimicrobials,Cytokine_Receptors
RP11-98D18.3	Antigen_Processing_and_Presentation,Antimicrobials,Cytokine_Receptors,NaturalKiller_Cell_Cytotoxicity,Cytokines
RP11-993B23.3	Cytokines,Cytokine_Receptors,Antigen_Processing_and_Presentation,Antimicrobials,NaturalKiller_Cell_Cytotoxicity
RP11-999E24.3	Cytokines,Cytokine_Receptors,Antigen_Processing_and_Presentation,Antimicrobials,NaturalKiller_Cell_Cytotoxicity
RP11-9E17.1	Antimicrobials,Cytokines,Cytokine_Receptors,NaturalKiller_Cell_Cytotoxicity,Antigen_Processing_and_Presentation
RP11-9G1.3	Cytokines,Cytokine_Receptors,Antigen_Processing_and_Presentation,Antimicrobials,NaturalKiller_Cell_Cytotoxicity
RP13-297E16.4	Antigen_Processing_and_Presentation,NaturalKiller_Cell_Cytotoxicity,Antimicrobials,Cytokine_Receptors,Cytokines
RP13-452N2.1	Antigen_Processing_and_Presentation,Antimicrobials,Cytokine_Receptors,NaturalKiller_Cell_Cytotoxicity,Cytokines
RP13-514E23.1	Cytokine_Receptors,Antigen_Processing_and_Presentation,Antimicrobials,NaturalKiller_Cell_Cytotoxicity,Cytokines
RP13-516M14.2	Antigen_Processing_and_Presentation,Cytokines,Antimicrobials,Cytokine_Receptors,NaturalKiller_Cell_Cytotoxicity
RP13-580F15.2	Antigen_Processing_and_Presentation,Antimicrobials,Cytokines,Cytokine_Receptors,NaturalKiller_Cell_Cytotoxicity
RP13-766D20.2	Antimicrobials,Cytokines,NaturalKiller_Cell_Cytotoxicity,Cytokine_Receptors,Antigen_Processing_and_Presentation
RP13-895J2.2	Antigen_Processing_and_Presentation,NaturalKiller_Cell_Cytotoxicity,Cytokines,Cytokine_Receptors,Antimicrobials
RP13-977J11.2	Antigen_Processing_and_Presentation,Cytokines,Cytokine_Receptors,Antimicrobials,NaturalKiller_Cell_Cytotoxicity
RP3-333A15.2	Antigen_Processing_and_Presentation,Antimicrobials,NaturalKiller_Cell_Cytotoxicity,Cytokine_Receptors,Cytokines
RP3-370M22.8	Antimicrobials,Cytokine_Receptors,Antigen_Processing_and_Presentation,NaturalKiller_Cell_Cytotoxicity,Cytokines
RP3-395M20.8	Antigen_Processing_and_Presentation,Antimicrobials,Cytokine_Receptors,NaturalKiller_Cell_Cytotoxicity,Cytokines
RP3-402G11.28	Cytokines,Antigen_Processing_and_Presentation,Antimicrobials,Cytokine_Receptors,NaturalKiller_Cell_Cytotoxicity
RP3-416H24.1	Cytokines,Antigen_Processing_and_Presentation,Antimicrobials,NaturalKiller_Cell_Cytotoxicity,Cytokine_Receptors
RP3-428L16.2	Antimicrobials,Cytokine_Receptors,Antigen_Processing_and_Presentation,Cytokines,NaturalKiller_Cell_Cytotoxicity
RP3-434P1.6	Antigen_Processing_and_Presentation,Antimicrobials,NaturalKiller_Cell_Cytotoxicity,Cytokines,Cytokine_Receptors
RP3-439F8.1	Antigen_Processing_and_Presentation,Antimicrobials,Cytokine_Receptors,NaturalKiller_Cell_Cytotoxicity,Cytokines
RP3-477O4.14	Antigen_Processing_and_Presentation,Antimicrobials,Cytokines,Cytokine_Receptors,NaturalKiller_Cell_Cytotoxicity
RP3-508I15.9	Antigen_Processing_and_Presentation,Antimicrobials,Cytokine_Receptors,Cytokines,NaturalKiller_Cell_Cytotoxicity
RP3-510D11.2	Antigen_Processing_and_Presentation,Antimicrobials,Cytokines,Cytokine_Receptors,NaturalKiller_Cell_Cytotoxicity
RP3-522J7.7	Antigen_Processing_and_Presentation,Antimicrobials,NaturalKiller_Cell_Cytotoxicity,Cytokines,Cytokine_Receptors
RP3-523K23.2	Antigen_Processing_and_Presentation,Antimicrobials,NaturalKiller_Cell_Cytotoxicity,Cytokine_Receptors,Cytokines
RP3-525N10.2	Cytokine_Receptors,Antimicrobials,Antigen_Processing_and_Presentation,NaturalKiller_Cell_Cytotoxicity,Cytokines
RP4-555D20.2	Antigen_Processing_and_Presentation,Antimicrobials,Cytokine_Receptors,NaturalKiller_Cell_Cytotoxicity,Cytokines
RP4-555D20.4	Antigen_Processing_and_Presentation,Antimicrobials,Cytokines,Cytokine_Receptors,NaturalKiller_Cell_Cytotoxicity
RP4-564M11.2	Cytokines,Cytokine_Receptors,Antigen_Processing_and_Presentation,Antimicrobials,NaturalKiller_Cell_Cytotoxicity
RP4-575N6.4	Cytokines,Cytokine_Receptors,Antigen_Processing_and_Presentation,Antimicrobials,NaturalKiller_Cell_Cytotoxicity
RP4-601P9.2	Antigen_Processing_and_Presentation,Antimicrobials,Cytokines,Cytokine_Receptors,NaturalKiller_Cell_Cytotoxicity
RP4-639F20.1	Cytokine_Receptors,Antigen_Processing_and_Presentation,NaturalKiller_Cell_Cytotoxicity,Antimicrobials,Cytokines
RP4-647J21.1	Antigen_Processing_and_Presentation,Antimicrobials,Cytokine_Receptors,NaturalKiller_Cell_Cytotoxicity,Cytokines
RP4-671O14.6	Antimicrobials,NaturalKiller_Cell_Cytotoxicity,Antigen_Processing_and_Presentation,Cytokine_Receptors,Cytokines
RP4-681N20.5	Antigen_Processing_and_Presentation,Antimicrobials,Cytokines,NaturalKiller_Cell_Cytotoxicity,Cytokine_Receptors
RP4-694A7.2	Cytokine_Receptors,Antigen_Processing_and_Presentation,Antimicrobials,NaturalKiller_Cell_Cytotoxicity,Cytokines
RP4-710M3.2	Antigen_Processing_and_Presentation,Antimicrobials,Cytokines,Cytokine_Receptors,NaturalKiller_Cell_Cytotoxicity
RP4-728D4.2	Antigen_Processing_and_Presentation,Antimicrobials,Cytokine_Receptors,NaturalKiller_Cell_Cytotoxicity,Cytokines
RP4-735C1.4	Antigen_Processing_and_Presentation,Antimicrobials,Cytokines,NaturalKiller_Cell_Cytotoxicity,Cytokine_Receptors
RP4-753M9.1	Antigen_Processing_and_Presentation,Antimicrobials,Cytokines,NaturalKiller_Cell_Cytotoxicity,Cytokine_Receptors
RP4-758J18.10	Antigen_Processing_and_Presentation,Cytokines,Cytokine_Receptors,Antimicrobials,NaturalKiller_Cell_Cytotoxicity
RP4-758J18.2	Antigen_Processing_and_Presentation,Antimicrobials,NaturalKiller_Cell_Cytotoxicity,Cytokine_Receptors,Cytokines
RP4-758J18.7	Antigen_Processing_and_Presentation,NaturalKiller_Cell_Cytotoxicity,Antimicrobials,Cytokines,Cytokine_Receptors
RP4-765H13.1	Antigen_Processing_and_Presentation,Antimicrobials,Cytokines,Cytokine_Receptors,NaturalKiller_Cell_Cytotoxicity
RP4-773N10.4	Antigen_Processing_and_Presentation,Antimicrobials,NaturalKiller_Cell_Cytotoxicity,Cytokines,Cytokine_Receptors
RP4-781B1.5	Antigen_Processing_and_Presentation,NaturalKiller_Cell_Cytotoxicity,Antimicrobials,Cytokines,Cytokine_Receptors
RP4-794I6.4	Antigen_Processing_and_Presentation,Antimicrobials,Cytokines,Cytokine_Receptors,NaturalKiller_Cell_Cytotoxicity
RP4-809F18.1	Antigen_Processing_and_Presentation,Antimicrobials,Cytokines,Cytokine_Receptors,NaturalKiller_Cell_Cytotoxicity
RP4-813D12.3	Antigen_Processing_and_Presentation,Antimicrobials,NaturalKiller_Cell_Cytotoxicity,Cytokine_Receptors,Cytokines
RP5-1024C24.1	Antigen_Processing_and_Presentation,Antimicrobials,NaturalKiller_Cell_Cytotoxicity,Cytokines,Cytokine_Receptors
RP5-1025A1.3	Antigen_Processing_and_Presentation,Cytokine_Receptors,NaturalKiller_Cell_Cytotoxicity,Antimicrobials,Cytokines
RP5-1028K7.2	Antigen_Processing_and_Presentation,Antimicrobials,Cytokines,Cytokine_Receptors,NaturalKiller_Cell_Cytotoxicity
RP5-1039K5.19	Antigen_Processing_and_Presentation,Antimicrobials,Cytokine_Receptors,NaturalKiller_Cell_Cytotoxicity,Cytokines
RP5-1056H1.2	Antimicrobials,Cytokine_Receptors,NaturalKiller_Cell_Cytotoxicity,Antigen_Processing_and_Presentation,Cytokines
RP5-1057J7.7	Cytokine_Receptors,NaturalKiller_Cell_Cytotoxicity,Antigen_Processing_and_Presentation,Antimicrobials,Cytokines
RP5-1059L7.1	Antimicrobials,Antigen_Processing_and_Presentation,Cytokine_Receptors,NaturalKiller_Cell_Cytotoxicity,Cytokines
RP5-1065P14.2	Antigen_Processing_and_Presentation,Cytokines,Antimicrobials,Cytokine_Receptors,NaturalKiller_Cell_Cytotoxicity
RP5-1086K13.1	Antigen_Processing_and_Presentation,Antimicrobials,Cytokines,Cytokine_Receptors,NaturalKiller_Cell_Cytotoxicity
RP5-1091N2.9	Antigen_Processing_and_Presentation,Antimicrobials,Cytokines,Cytokine_Receptors,NaturalKiller_Cell_Cytotoxicity
RP5-1112D6.4	Antigen_Processing_and_Presentation,Antimicrobials,NaturalKiller_Cell_Cytotoxicity,Cytokines,Cytokine_Receptors
RP5-1112D6.7	Antigen_Processing_and_Presentation,Antimicrobials,NaturalKiller_Cell_Cytotoxicity,Cytokines,Cytokine_Receptors
RP5-1112D6.8	Antigen_Processing_and_Presentation,Antimicrobials,NaturalKiller_Cell_Cytotoxicity,Cytokines,Cytokine_Receptors
RP5-1115A15.1	Cytokines,Antigen_Processing_and_Presentation,Antimicrobials,Cytokine_Receptors,NaturalKiller_Cell_Cytotoxicity
RP5-1139B12.4	Antimicrobials,NaturalKiller_Cell_Cytotoxicity,Antigen_Processing_and_Presentation,Cytokine_Receptors,Cytokines
RP5-1171I10.5	Antigen_Processing_and_Presentation,Antimicrobials,Cytokines,Cytokine_Receptors,NaturalKiller_Cell_Cytotoxicity
RP5-1172A22.1	Antigen_Processing_and_Presentation,Antimicrobials,Cytokines,Cytokine_Receptors,NaturalKiller_Cell_Cytotoxicity
RP5-827C21.4	Cytokines,Antigen_Processing_and_Presentation,Antimicrobials,NaturalKiller_Cell_Cytotoxicity,Cytokine_Receptors
RP5-839B4.8	Cytokine_Receptors,NaturalKiller_Cell_Cytotoxicity,Antigen_Processing_and_Presentation,Antimicrobials,Cytokines
RP5-858L17.1	Cytokines,Antigen_Processing_and_Presentation,Antimicrobials,NaturalKiller_Cell_Cytotoxicity,Cytokine_Receptors
RP5-875H18.9	Antigen_Processing_and_Presentation,Antimicrobials,Cytokine_Receptors,NaturalKiller_Cell_Cytotoxicity,Cytokines
RP5-881L22.5	Antimicrobials,Cytokine_Receptors,NaturalKiller_Cell_Cytotoxicity,Antigen_Processing_and_Presentation,Cytokines
RP5-887A10.1	Antigen_Processing_and_Presentation,Antimicrobials,Cytokines,Cytokine_Receptors,NaturalKiller_Cell_Cytotoxicity
RP5-899E9.1	Antigen_Processing_and_Presentation,Antimicrobials,Cytokines,Cytokine_Receptors,NaturalKiller_Cell_Cytotoxicity
RP5-921G16.1	Cytokines,Antigen_Processing_and_Presentation,Antimicrobials,Cytokine_Receptors,NaturalKiller_Cell_Cytotoxicity
RP5-921G16.2	Antigen_Processing_and_Presentation,Antimicrobials,Cytokines,Cytokine_Receptors,NaturalKiller_Cell_Cytotoxicity
RP5-940J5.6	Antigen_Processing_and_Presentation,Cytokines,NaturalKiller_Cell_Cytotoxicity,Antimicrobials,Cytokine_Receptors
RP6-159A1.4	Antigen_Processing_and_Presentation,Antimicrobials,Cytokines,Cytokine_Receptors,NaturalKiller_Cell_Cytotoxicity
RP6-191P20.4	Antigen_Processing_and_Presentation,Antimicrobials,Cytokines,Cytokine_Receptors,NaturalKiller_Cell_Cytotoxicity
RP6-24A23.3	Cytokine_Receptors,Antigen_Processing_and_Presentation,Cytokines,NaturalKiller_Cell_Cytotoxicity,Antimicrobials
RP6-24A23.7	Antigen_Processing_and_Presentation,Antimicrobials,Cytokines,Cytokine_Receptors,NaturalKiller_Cell_Cytotoxicity
RP6-65G23.3	Antigen_Processing_and_Presentation,Cytokine_Receptors,NaturalKiller_Cell_Cytotoxicity,Antimicrobials,Cytokines
SALRNA1	Antigen_Processing_and_Presentation,Antimicrobials,NaturalKiller_Cell_Cytotoxicity,Cytokine_Receptors,Cytokines
SAPCD1-AS1	Cytokine_Receptors,Antimicrobials,NaturalKiller_Cell_Cytotoxicity,Cytokines,Antigen_Processing_and_Presentation
SATB2-AS1	Antigen_Processing_and_Presentation,Antimicrobials,Cytokine_Receptors,NaturalKiller_Cell_Cytotoxicity,Cytokines
SENCR	Antigen_Processing_and_Presentation,Antimicrobials,Cytokine_Receptors,NaturalKiller_Cell_Cytotoxicity,Cytokines
SERTAD4-AS1	Antigen_Processing_and_Presentation,Cytokines,Cytokine_Receptors,Antimicrobials,NaturalKiller_Cell_Cytotoxicity
SFTA1P	Cytokine_Receptors,Antigen_Processing_and_Presentation,Antimicrobials,Cytokines,NaturalKiller_Cell_Cytotoxicity
SLC25A21-AS1	Antigen_Processing_and_Presentation,Antimicrobials,NaturalKiller_Cell_Cytotoxicity,Cytokine_Receptors,Cytokines
SLC7A11-AS1	Antigen_Processing_and_Presentation,NaturalKiller_Cell_Cytotoxicity,Antimicrobials,Cytokine_Receptors,Cytokines
SLCO4A1-AS1	Antigen_Processing_and_Presentation,NaturalKiller_Cell_Cytotoxicity,Antimicrobials,Cytokine_Receptors,Cytokines
SLFNL1-AS1	Antigen_Processing_and_Presentation,Antimicrobials,Cytokine_Receptors,NaturalKiller_Cell_Cytotoxicity,Cytokines
SNAP25-AS1	Antigen_Processing_and_Presentation,Antimicrobials,Cytokine_Receptors,NaturalKiller_Cell_Cytotoxicity,Cytokines
SNHG12	Antigen_Processing_and_Presentation,Cytokines,Antimicrobials,NaturalKiller_Cell_Cytotoxicity,Cytokine_Receptors
SNHG18	Antigen_Processing_and_Presentation,Antimicrobials,Cytokines,Cytokine_Receptors,NaturalKiller_Cell_Cytotoxicity
SNHG19	Antimicrobials,Cytokines,Antigen_Processing_and_Presentation,Cytokine_Receptors,NaturalKiller_Cell_Cytotoxicity
SNHG5	Antigen_Processing_and_Presentation,Antimicrobials,Cytokines,Cytokine_Receptors,NaturalKiller_Cell_Cytotoxicity
SNHG6	NaturalKiller_Cell_Cytotoxicity,Antimicrobials,Antigen_Processing_and_Presentation,Cytokine_Receptors,Cytokines
SNHG8	Cytokine_Receptors,Antigen_Processing_and_Presentation,Antimicrobials,Cytokines,NaturalKiller_Cell_Cytotoxicity
SNRK-AS1	Antigen_Processing_and_Presentation,Antimicrobials,NaturalKiller_Cell_Cytotoxicity,Cytokines,Cytokine_Receptors
SOCS2-AS1	Cytokine_Receptors,Antigen_Processing_and_Presentation,Antimicrobials,NaturalKiller_Cell_Cytotoxicity,Cytokines
SOX21-AS1	Antigen_Processing_and_Presentation,Antimicrobials,NaturalKiller_Cell_Cytotoxicity,Cytokine_Receptors,Cytokines
SOX9-AS1	Antimicrobials,Cytokines,Cytokine_Receptors,Antigen_Processing_and_Presentation,NaturalKiller_Cell_Cytotoxicity
SPG20-AS1	Cytokines,Cytokine_Receptors,Antigen_Processing_and_Presentation,Antimicrobials,NaturalKiller_Cell_Cytotoxicity
SRD5A3-AS1	Antimicrobials,Antigen_Processing_and_Presentation,NaturalKiller_Cell_Cytotoxicity,Cytokine_Receptors,Cytokines
SSTR5-AS1	Antigen_Processing_and_Presentation,Antimicrobials,NaturalKiller_Cell_Cytotoxicity,Cytokine_Receptors,Cytokines
ST3GAL4-AS1	Cytokine_Receptors,Antigen_Processing_and_Presentation,Antimicrobials,Cytokines,NaturalKiller_Cell_Cytotoxicity
ST3GAL6-AS1	Antigen_Processing_and_Presentation,Antimicrobials,NaturalKiller_Cell_Cytotoxicity,Cytokines,Cytokine_Receptors
ST6GAL2-IT1	Antigen_Processing_and_Presentation,Antimicrobials,NaturalKiller_Cell_Cytotoxicity,Cytokines,Cytokine_Receptors
STARD4-AS1	Antimicrobials,Antigen_Processing_and_Presentation,NaturalKiller_Cell_Cytotoxicity,Cytokine_Receptors,Cytokines
STX17-AS1	Antigen_Processing_and_Presentation,Antimicrobials,Cytokines,NaturalKiller_Cell_Cytotoxicity,Cytokine_Receptors
TARID	Antigen_Processing_and_Presentation,Antimicrobials,NaturalKiller_Cell_Cytotoxicity,Cytokines,Cytokine_Receptors
TAT-AS1	Cytokines,Antigen_Processing_and_Presentation,Antimicrobials,NaturalKiller_Cell_Cytotoxicity,Cytokine_Receptors
TBX2-AS1	Cytokine_Receptors,Antigen_Processing_and_Presentation,Antimicrobials,NaturalKiller_Cell_Cytotoxicity,Cytokines
TEX26-AS1	Cytokine_Receptors,Antigen_Processing_and_Presentation,Antimicrobials,Cytokines,NaturalKiller_Cell_Cytotoxicity
TFAP2A-AS1	Antigen_Processing_and_Presentation,Antimicrobials,NaturalKiller_Cell_Cytotoxicity,Cytokine_Receptors,Cytokines
TGFB2-AS1	NaturalKiller_Cell_Cytotoxicity,Cytokines,Cytokine_Receptors,Antimicrobials,Antigen_Processing_and_Presentation
THRB-AS1	Antigen_Processing_and_Presentation,Antimicrobials,Cytokines,Cytokine_Receptors,NaturalKiller_Cell_Cytotoxicity
TM4SF1-AS1	Antigen_Processing_and_Presentation,Antimicrobials,Cytokines,Cytokine_Receptors,NaturalKiller_Cell_Cytotoxicity
TMCC1-AS1	Antigen_Processing_and_Presentation,Antimicrobials,Cytokines,Cytokine_Receptors,NaturalKiller_Cell_Cytotoxicity
TMEM191C	Antigen_Processing_and_Presentation,Antimicrobials,NaturalKiller_Cell_Cytotoxicity,Cytokines,Cytokine_Receptors
TMEM220-AS1	Cytokines,Cytokine_Receptors,Antigen_Processing_and_Presentation,Antimicrobials,NaturalKiller_Cell_Cytotoxicity
TMEM26-AS1	NaturalKiller_Cell_Cytotoxicity,Antimicrobials,Cytokines,Cytokine_Receptors,Antigen_Processing_and_Presentation
TMEM44-AS1	Antimicrobials,Cytokine_Receptors,NaturalKiller_Cell_Cytotoxicity,Cytokines,Antigen_Processing_and_Presentation
TMEM51-AS1	Antigen_Processing_and_Presentation,Antimicrobials,Cytokines,Cytokine_Receptors,NaturalKiller_Cell_Cytotoxicity
TMEM92-AS1	NaturalKiller_Cell_Cytotoxicity,Antigen_Processing_and_Presentation,Antimicrobials,Cytokines,Cytokine_Receptors
TNRC6C-AS1	Antimicrobials,Antigen_Processing_and_Presentation,Cytokine_Receptors,NaturalKiller_Cell_Cytotoxicity,Cytokines
TOPORS-AS1	Cytokine_Receptors,Antigen_Processing_and_Presentation,Antimicrobials,NaturalKiller_Cell_Cytotoxicity,Cytokines
TP73-AS1	Antimicrobials,Cytokine_Receptors,Antigen_Processing_and_Presentation,NaturalKiller_Cell_Cytotoxicity,Cytokines
TRAM2-AS1	Antigen_Processing_and_Presentation,Cytokines,NaturalKiller_Cell_Cytotoxicity,Cytokine_Receptors,Antimicrobials
TRBV11-2	Antigen_Processing_and_Presentation,Antimicrobials,Cytokines,Cytokine_Receptors,NaturalKiller_Cell_Cytotoxicity
TRG-AS1	Antigen_Processing_and_Presentation,Antimicrobials,Cytokine_Receptors,NaturalKiller_Cell_Cytotoxicity,Cytokines
TRHDE-AS1	Cytokines,Cytokine_Receptors,Antigen_Processing_and_Presentation,NaturalKiller_Cell_Cytotoxicity,Antimicrobials
TRIM31-AS1	Cytokine_Receptors,Antigen_Processing_and_Presentation,Antimicrobials,NaturalKiller_Cell_Cytotoxicity,Cytokines
TRPM2-AS	Antimicrobials,Antigen_Processing_and_Presentation,Cytokine_Receptors,Cytokines,NaturalKiller_Cell_Cytotoxicity
TSPEAR-AS1	Antigen_Processing_and_Presentation,Antimicrobials,NaturalKiller_Cell_Cytotoxicity,Cytokines,Cytokine_Receptors
TSPEAR-AS2	Antigen_Processing_and_Presentation,Antimicrobials,NaturalKiller_Cell_Cytotoxicity,Cytokines,Cytokine_Receptors
TTN-AS1	Antigen_Processing_and_Presentation,Antimicrobials,NaturalKiller_Cell_Cytotoxicity,Cytokine_Receptors,Cytokines
TTTY14	Antimicrobials,NaturalKiller_Cell_Cytotoxicity,Antigen_Processing_and_Presentation,Cytokine_Receptors,Cytokines
TTTY15	Antimicrobials,Cytokines,Cytokine_Receptors,NaturalKiller_Cell_Cytotoxicity,Antigen_Processing_and_Presentation
U47924.27	Antigen_Processing_and_Presentation,Antimicrobials,Cytokine_Receptors,NaturalKiller_Cell_Cytotoxicity,Cytokines
U91319.1	Antimicrobials,NaturalKiller_Cell_Cytotoxicity,Antigen_Processing_and_Presentation,Cytokines,Cytokine_Receptors
UBXN10-AS1	Antigen_Processing_and_Presentation,Antimicrobials,Cytokine_Receptors,NaturalKiller_Cell_Cytotoxicity,Cytokines
UG0898H09	Antigen_Processing_and_Presentation,Antimicrobials,Cytokine_Receptors,NaturalKiller_Cell_Cytotoxicity,Cytokines
UNQ6494	Antimicrobials,Antigen_Processing_and_Presentation,Cytokines,NaturalKiller_Cell_Cytotoxicity,Cytokine_Receptors
USP3-AS1	Antigen_Processing_and_Presentation,Antimicrobials,Cytokines,Cytokine_Receptors,NaturalKiller_Cell_Cytotoxicity
USP30-AS1	Antigen_Processing_and_Presentation,Antimicrobials,Cytokines,Cytokine_Receptors,NaturalKiller_Cell_Cytotoxicity
VIM-AS1	Antigen_Processing_and_Presentation,Antimicrobials,NaturalKiller_Cell_Cytotoxicity,Cytokines,Cytokine_Receptors
VIPR1-AS1	NaturalKiller_Cell_Cytotoxicity,Antimicrobials,Antigen_Processing_and_Presentation,Cytokine_Receptors,Cytokines
VLDLR-AS1	Antigen_Processing_and_Presentation,Antimicrobials,NaturalKiller_Cell_Cytotoxicity,Cytokines,Cytokine_Receptors
WDFY3-AS2	Antigen_Processing_and_Presentation,Antimicrobials,Cytokines,Cytokine_Receptors,NaturalKiller_Cell_Cytotoxicity
WDR86-AS1	Cytokines,Cytokine_Receptors,Antigen_Processing_and_Presentation,Antimicrobials,NaturalKiller_Cell_Cytotoxicity
WNT5A-AS1	Cytokine_Receptors,Antigen_Processing_and_Presentation,Antimicrobials,NaturalKiller_Cell_Cytotoxicity,Cytokines
WT1-AS	Antigen_Processing_and_Presentation,Antimicrobials,Cytokine_Receptors,Cytokines,NaturalKiller_Cell_Cytotoxicity
WWC2-AS2	Antigen_Processing_and_Presentation,Antimicrobials,Cytokines,Cytokine_Receptors,NaturalKiller_Cell_Cytotoxicity
WWTR1-AS1	Antigen_Processing_and_Presentation,Antimicrobials,Cytokines,Cytokine_Receptors,NaturalKiller_Cell_Cytotoxicity
XIST	Antimicrobials,Antigen_Processing_and_Presentation,NaturalKiller_Cell_Cytotoxicity,Cytokine_Receptors,Cytokines
XXbac-B135H6.15	Cytokines,Antigen_Processing_and_Presentation,Antimicrobials,Cytokine_Receptors,NaturalKiller_Cell_Cytotoxicity
XXbac-B461K10.4	Antigen_Processing_and_Presentation,Antimicrobials,Cytokines,NaturalKiller_Cell_Cytotoxicity,Cytokine_Receptors
XXbac-BPG13B8.10	Antigen_Processing_and_Presentation,Antimicrobials,Cytokines,Cytokine_Receptors,NaturalKiller_Cell_Cytotoxicity
YEATS2-AS1	Antigen_Processing_and_Presentation,Antimicrobials,Cytokine_Receptors,NaturalKiller_Cell_Cytotoxicity,Cytokines
ZBTB20-AS1	Antigen_Processing_and_Presentation,Antimicrobials,Cytokines,Cytokine_Receptors,NaturalKiller_Cell_Cytotoxicity
ZEB2-AS1	Antimicrobials,Cytokines,Cytokine_Receptors,Antigen_Processing_and_Presentation,NaturalKiller_Cell_Cytotoxicity
ZFAS1	Cytokines,Antigen_Processing_and_Presentation,Antimicrobials,NaturalKiller_Cell_Cytotoxicity,Cytokine_Receptors
ZFY-AS1	Antigen_Processing_and_Presentation,Antimicrobials,Cytokines,Cytokine_Receptors,NaturalKiller_Cell_Cytotoxicity
ZNF32-AS2	Antigen_Processing_and_Presentation,Antimicrobials,Cytokines,NaturalKiller_Cell_Cytotoxicity,Cytokine_Receptors
ZNF436-AS1	Antigen_Processing_and_Presentation,Antimicrobials,NaturalKiller_Cell_Cytotoxicity,Cytokine_Receptors,Cytokines
ZNF503-AS2	NaturalKiller_Cell_Cytotoxicity,Antimicrobials,Cytokines,Cytokine_Receptors,Antigen_Processing_and_Presentation
ZNF528-AS1	Antigen_Processing_and_Presentation,Cytokines,NaturalKiller_Cell_Cytotoxicity,Antimicrobials,Cytokine_Receptors
ZNF571-AS1	Antigen_Processing_and_Presentation,Antimicrobials,Cytokine_Receptors,NaturalKiller_Cell_Cytotoxicity,Cytokines
ZNF582-AS1	Cytokines,Cytokine_Receptors,Antimicrobials,NaturalKiller_Cell_Cytotoxicity,Antigen_Processing_and_Presentation
ZNF667-AS1	Cytokines,Cytokine_Receptors,Antigen_Processing_and_Presentation,Antimicrobials,NaturalKiller_Cell_Cytotoxicity
ZNF888	Antimicrobials,Cytokine_Receptors,Antigen_Processing_and_Presentation,NaturalKiller_Cell_Cytotoxicity,Cytokines
ZSCAN16-AS1	Antigen_Processing_and_Presentation,Cytokines,Cytokine_Receptors,Antimicrobials,NaturalKiller_Cell_Cytotoxicity
A2M-AS1	Antigen_Processing_and_Presentation,Cytokines,NaturalKiller_Cell_Cytotoxicity,Cytokine_Receptors
AATK-AS1	Antigen_Processing_and_Presentation,Antimicrobials,Cytokines,Cytokine_Receptors
ABCA9-AS1	Antigen_Processing_and_Presentation,Antimicrobials,Cytokine_Receptors,Cytokines
AC002066.1	Cytokine_Receptors,Antimicrobials,Antigen_Processing_and_Presentation,Cytokines
AC002076.10	Antimicrobials,Cytokines,Cytokine_Receptors,NaturalKiller_Cell_Cytotoxicity
AC002306.1	Antimicrobials,Cytokines,NaturalKiller_Cell_Cytotoxicity,Cytokine_Receptors
AC002331.1	Antigen_Processing_and_Presentation,Antimicrobials,Cytokine_Receptors,NaturalKiller_Cell_Cytotoxicity
AC002383.2	Antimicrobials,Cytokines,Cytokine_Receptors,NaturalKiller_Cell_Cytotoxicity
AC002398.13	Antimicrobials,Antigen_Processing_and_Presentation,NaturalKiller_Cell_Cytotoxicity,Cytokine_Receptors
AC002456.2	Antimicrobials,NaturalKiller_Cell_Cytotoxicity,Antigen_Processing_and_Presentation,Cytokines
AC004066.3	Antimicrobials,NaturalKiller_Cell_Cytotoxicity,Cytokines,Cytokine_Receptors
AC004447.2	Antigen_Processing_and_Presentation,Antimicrobials,Cytokine_Receptors,Cytokines
AC004791.2	Antigen_Processing_and_Presentation,Antimicrobials,Cytokines,NaturalKiller_Cell_Cytotoxicity
AC004906.3	Antigen_Processing_and_Presentation,Cytokine_Receptors,NaturalKiller_Cell_Cytotoxicity,Cytokines
AC004951.6	Antigen_Processing_and_Presentation,Antimicrobials,Cytokines,Cytokine_Receptors
AC005104.3	Antigen_Processing_and_Presentation,Antimicrobials,Cytokine_Receptors,Cytokines
AC005154.6	Cytokine_Receptors,Antimicrobials,Cytokines,Antigen_Processing_and_Presentation
AC005253.2	Cytokine_Receptors,Antigen_Processing_and_Presentation,Antimicrobials,NaturalKiller_Cell_Cytotoxicity
AC005307.3	Cytokines,Cytokine_Receptors,Antigen_Processing_and_Presentation,NaturalKiller_Cell_Cytotoxicity
AC005329.7	Antigen_Processing_and_Presentation,Antimicrobials,Cytokines,NaturalKiller_Cell_Cytotoxicity
AC005355.2	Antigen_Processing_and_Presentation,Antimicrobials,NaturalKiller_Cell_Cytotoxicity,Cytokines
AC005498.3	Antigen_Processing_and_Presentation,Cytokines,Cytokine_Receptors,Antimicrobials
AC005550.3	Antimicrobials,Antigen_Processing_and_Presentation,Cytokines,Cytokine_Receptors
AC005618.6	Cytokine_Receptors,Antimicrobials,NaturalKiller_Cell_Cytotoxicity,Antigen_Processing_and_Presentation
AC005785.2	Antimicrobials,Antigen_Processing_and_Presentation,NaturalKiller_Cell_Cytotoxicity,Cytokine_Receptors
AC005932.1	Antigen_Processing_and_Presentation,Antimicrobials,Cytokines,NaturalKiller_Cell_Cytotoxicity
AC006262.4	Antimicrobials,Cytokines,Cytokine_Receptors,NaturalKiller_Cell_Cytotoxicity
AC006262.5	Antigen_Processing_and_Presentation,Antimicrobials,Cytokines,Cytokine_Receptors
AC006277.2	Antimicrobials,Cytokines,Cytokine_Receptors,NaturalKiller_Cell_Cytotoxicity
AC006547.13	Cytokine_Receptors,Antigen_Processing_and_Presentation,Antimicrobials,Cytokines
AC007038.7	NaturalKiller_Cell_Cytotoxicity,Cytokines,Cytokine_Receptors,Antimicrobials
AC007182.6	Cytokines,Cytokine_Receptors,Antigen_Processing_and_Presentation,Antimicrobials
AC007193.10	Antigen_Processing_and_Presentation,Antimicrobials,NaturalKiller_Cell_Cytotoxicity,Cytokine_Receptors
AC007277.3	Cytokine_Receptors,Antigen_Processing_and_Presentation,Antimicrobials,Cytokines
AC007278.3	Antimicrobials,Cytokine_Receptors,Antigen_Processing_and_Presentation,NaturalKiller_Cell_Cytotoxicity
AC007285.6	Antigen_Processing_and_Presentation,Antimicrobials,Cytokine_Receptors,NaturalKiller_Cell_Cytotoxicity
AC007386.2	Antimicrobials,Antigen_Processing_and_Presentation,Cytokine_Receptors,NaturalKiller_Cell_Cytotoxicity
AC008063.2	Antimicrobials,Cytokines,Cytokine_Receptors,NaturalKiller_Cell_Cytotoxicity
AC008074.4	Cytokines,Cytokine_Receptors,Antigen_Processing_and_Presentation,NaturalKiller_Cell_Cytotoxicity
AC008079.10	Antigen_Processing_and_Presentation,Antimicrobials,Cytokine_Receptors,NaturalKiller_Cell_Cytotoxicity
AC008746.3	Antigen_Processing_and_Presentation,Antimicrobials,Cytokine_Receptors,NaturalKiller_Cell_Cytotoxicity
AC009120.6	Antigen_Processing_and_Presentation,Cytokines,Cytokine_Receptors,Antimicrobials
AC009133.12	Antigen_Processing_and_Presentation,NaturalKiller_Cell_Cytotoxicity,Cytokines,Cytokine_Receptors
AC009495.2	Antigen_Processing_and_Presentation,Antimicrobials,Cytokines,Cytokine_Receptors
AC009950.2	Antigen_Processing_and_Presentation,Antimicrobials,Cytokine_Receptors,NaturalKiller_Cell_Cytotoxicity
AC010127.3	Antigen_Processing_and_Presentation,Antimicrobials,Cytokines,Cytokine_Receptors
AC010907.5	Antigen_Processing_and_Presentation,Antimicrobials,Cytokine_Receptors,NaturalKiller_Cell_Cytotoxicity
AC011239.1	Antimicrobials,Cytokines,Cytokine_Receptors,Antigen_Processing_and_Presentation
AC012354.6	Antigen_Processing_and_Presentation,Antimicrobials,Cytokine_Receptors,NaturalKiller_Cell_Cytotoxicity
AC012358.7	Antigen_Processing_and_Presentation,Antimicrobials,NaturalKiller_Cell_Cytotoxicity,Cytokine_Receptors
AC012668.2	Antimicrobials,Cytokines,Cytokine_Receptors,Antigen_Processing_and_Presentation
AC015849.19	Antigen_Processing_and_Presentation,Antimicrobials,Cytokines,Cytokine_Receptors
AC015933.2	Cytokines,Cytokine_Receptors,Antigen_Processing_and_Presentation,NaturalKiller_Cell_Cytotoxicity
AC015971.2	Cytokines,Antimicrobials,Cytokine_Receptors,Antigen_Processing_and_Presentation
AC016738.4	Cytokine_Receptors,Antimicrobials,Antigen_Processing_and_Presentation,Cytokines
AC016831.7	Cytokines,Cytokine_Receptors,Antimicrobials,NaturalKiller_Cell_Cytotoxicity
AC018766.4	Antigen_Processing_and_Presentation,Cytokine_Receptors,Antimicrobials,Cytokines
AC019181.2	Antigen_Processing_and_Presentation,Antimicrobials,NaturalKiller_Cell_Cytotoxicity,Cytokine_Receptors
AC019185.4	Antigen_Processing_and_Presentation,NaturalKiller_Cell_Cytotoxicity,Antimicrobials,Cytokine_Receptors
AC021188.4	Antigen_Processing_and_Presentation,Antimicrobials,NaturalKiller_Cell_Cytotoxicity,Cytokine_Receptors
AC022816.2	Antimicrobials,Cytokines,Cytokine_Receptors,NaturalKiller_Cell_Cytotoxicity
AC024592.9	Antigen_Processing_and_Presentation,Antimicrobials,Cytokine_Receptors,NaturalKiller_Cell_Cytotoxicity
AC034220.3	Antigen_Processing_and_Presentation,Antimicrobials,NaturalKiller_Cell_Cytotoxicity,Cytokine_Receptors
AC068134.6	Cytokines,Cytokine_Receptors,Antigen_Processing_and_Presentation,NaturalKiller_Cell_Cytotoxicity
AC073283.7	Cytokine_Receptors,Antimicrobials,Cytokines,Antigen_Processing_and_Presentation
AC074011.2	Antigen_Processing_and_Presentation,Antimicrobials,Cytokine_Receptors,NaturalKiller_Cell_Cytotoxicity
AC074363.1	Antimicrobials,Antigen_Processing_and_Presentation,NaturalKiller_Cell_Cytotoxicity,Cytokines
AC079305.11	Antigen_Processing_and_Presentation,Cytokine_Receptors,NaturalKiller_Cell_Cytotoxicity,Antimicrobials
AC079630.2	Cytokine_Receptors,NaturalKiller_Cell_Cytotoxicity,Antigen_Processing_and_Presentation,Antimicrobials
AC079776.1	Antigen_Processing_and_Presentation,Antimicrobials,Cytokines,NaturalKiller_Cell_Cytotoxicity
AC083843.1	Cytokine_Receptors,Antimicrobials,Cytokines,NaturalKiller_Cell_Cytotoxicity
AC084219.3	Cytokines,Antimicrobials,Antigen_Processing_and_Presentation,Cytokine_Receptors
AC090587.2	Antigen_Processing_and_Presentation,Antimicrobials,Cytokine_Receptors,NaturalKiller_Cell_Cytotoxicity
AC092614.2	Antigen_Processing_and_Presentation,Antimicrobials,Cytokines,Cytokine_Receptors
AC093382.1	Cytokine_Receptors,NaturalKiller_Cell_Cytotoxicity,Antigen_Processing_and_Presentation,Antimicrobials
AC093609.1	Antigen_Processing_and_Presentation,Antimicrobials,Cytokines,Cytokine_Receptors
AC093627.8	Antigen_Processing_and_Presentation,Antimicrobials,Cytokines,Cytokine_Receptors
AC096574.5	Antigen_Processing_and_Presentation,Cytokines,NaturalKiller_Cell_Cytotoxicity,Cytokine_Receptors
AC103563.9	Antigen_Processing_and_Presentation,Antimicrobials,NaturalKiller_Cell_Cytotoxicity,Cytokine_Receptors
AC104654.2	Antimicrobials,Cytokines,Antigen_Processing_and_Presentation,Cytokine_Receptors
AC104655.3	Antigen_Processing_and_Presentation,Antimicrobials,NaturalKiller_Cell_Cytotoxicity,Cytokines
AC108463.1	Antigen_Processing_and_Presentation,Antimicrobials,Cytokine_Receptors,NaturalKiller_Cell_Cytotoxicity
AC109309.4	Antimicrobials,Cytokine_Receptors,Cytokines,Antigen_Processing_and_Presentation
AC114803.3	Antimicrobials,Antigen_Processing_and_Presentation,Cytokine_Receptors,NaturalKiller_Cell_Cytotoxicity
AC116614.1	Antimicrobials,NaturalKiller_Cell_Cytotoxicity,Cytokines,Antigen_Processing_and_Presentation
AC118754.4	Antimicrobials,Antigen_Processing_and_Presentation,Cytokines,Cytokine_Receptors
AC124789.1	Cytokine_Receptors,NaturalKiller_Cell_Cytotoxicity,Cytokines,Antimicrobials
AC130469.2	Antigen_Processing_and_Presentation,Antimicrobials,NaturalKiller_Cell_Cytotoxicity,Cytokine_Receptors
AC142472.6	Antimicrobials,Cytokines,Cytokine_Receptors,NaturalKiller_Cell_Cytotoxicity
ACTA2-AS1	Cytokines,Cytokine_Receptors,NaturalKiller_Cell_Cytotoxicity,Antimicrobials
AD000684.2	Antigen_Processing_and_Presentation,Antimicrobials,Cytokine_Receptors,Cytokines
ADAMTS19-AS1	Antigen_Processing_and_Presentation,Antimicrobials,NaturalKiller_Cell_Cytotoxicity,Cytokine_Receptors
ADAMTS9-AS1	Cytokines,Cytokine_Receptors,NaturalKiller_Cell_Cytotoxicity,Antimicrobials
ADPGK-AS1	Antigen_Processing_and_Presentation,Antimicrobials,Cytokine_Receptors,NaturalKiller_Cell_Cytotoxicity
AE000658.31	Antigen_Processing_and_Presentation,Antimicrobials,Cytokine_Receptors,NaturalKiller_Cell_Cytotoxicity
AE000661.37	Antimicrobials,Cytokines,Cytokine_Receptors,Antigen_Processing_and_Presentation
AE000661.50	Antimicrobials,Cytokines,Cytokine_Receptors,Antigen_Processing_and_Presentation
AF127936.9	Cytokine_Receptors,Antimicrobials,Cytokines,NaturalKiller_Cell_Cytotoxicity
AF131217.1	Cytokines,Cytokine_Receptors,Antimicrobials,NaturalKiller_Cell_Cytotoxicity
AGAP2-AS1	Antigen_Processing_and_Presentation,Cytokines,Cytokine_Receptors,Antimicrobials
AJ011931.1	Antigen_Processing_and_Presentation,Antimicrobials,Cytokines,NaturalKiller_Cell_Cytotoxicity
AL122127.25	Antimicrobials,Cytokine_Receptors,Antigen_Processing_and_Presentation,NaturalKiller_Cell_Cytotoxicity
AL157871.2	Antimicrobials,Cytokines,Cytokine_Receptors,NaturalKiller_Cell_Cytotoxicity
AL163953.2	Cytokines,Cytokine_Receptors,Antigen_Processing_and_Presentation,NaturalKiller_Cell_Cytotoxicity
AL450992.2	Antimicrobials,Cytokine_Receptors,NaturalKiller_Cell_Cytotoxicity,Antigen_Processing_and_Presentation
ALG13-AS1	Antigen_Processing_and_Presentation,Antimicrobials,Cytokine_Receptors,Cytokines
AP000439.3	Antigen_Processing_and_Presentation,Cytokine_Receptors,NaturalKiller_Cell_Cytotoxicity,Cytokines
AP001055.6	Antigen_Processing_and_Presentation,Antimicrobials,Cytokines,NaturalKiller_Cell_Cytotoxicity
AP001258.4	Antimicrobials,Cytokines,Cytokine_Receptors,Antigen_Processing_and_Presentation
AP001271.3	Cytokine_Receptors,Antigen_Processing_and_Presentation,Antimicrobials,NaturalKiller_Cell_Cytotoxicity
AP001434.2	Antigen_Processing_and_Presentation,Antimicrobials,Cytokines,Cytokine_Receptors
AP001505.10	NaturalKiller_Cell_Cytotoxicity,Cytokines,Cytokine_Receptors,Antimicrobials
AP001627.1	Cytokines,Cytokine_Receptors,Antigen_Processing_and_Presentation,Antimicrobials
AP002954.3	Cytokine_Receptors,Antigen_Processing_and_Presentation,Antimicrobials,Cytokines
AP002954.4	Antigen_Processing_and_Presentation,Antimicrobials,Cytokine_Receptors,NaturalKiller_Cell_Cytotoxicity
AP003068.9	Antimicrobials,Cytokines,Cytokine_Receptors,NaturalKiller_Cell_Cytotoxicity
AP003774.1	Antigen_Processing_and_Presentation,Antimicrobials,Cytokine_Receptors,NaturalKiller_Cell_Cytotoxicity
AP006621.6	Antigen_Processing_and_Presentation,Cytokines,Cytokine_Receptors,Antimicrobials
APCDD1L-AS1	Antimicrobials,Cytokine_Receptors,Antigen_Processing_and_Presentation,Cytokines
ARAP1-AS2	Cytokine_Receptors,Antigen_Processing_and_Presentation,Antimicrobials,Cytokines
ARHGAP26-AS1	Antigen_Processing_and_Presentation,Antimicrobials,Cytokine_Receptors,Cytokines
ASMTL-AS1	Antigen_Processing_and_Presentation,Antimicrobials,Cytokine_Receptors,Cytokines
BARX1-AS1	Cytokine_Receptors,NaturalKiller_Cell_Cytotoxicity,Antigen_Processing_and_Presentation,Antimicrobials
C14orf132	Antigen_Processing_and_Presentation,NaturalKiller_Cell_Cytotoxicity,Cytokine_Receptors,Cytokines
C15orf54	Antigen_Processing_and_Presentation,Cytokines,Cytokine_Receptors,NaturalKiller_Cell_Cytotoxicity
C17orf100	Cytokines,Cytokine_Receptors,Antimicrobials,NaturalKiller_Cell_Cytotoxicity
C9orf139	Antimicrobials,NaturalKiller_Cell_Cytotoxicity,Cytokine_Receptors,Antigen_Processing_and_Presentation
CACNA1C-AS2	Antimicrobials,Cytokines,Cytokine_Receptors,Antigen_Processing_and_Presentation
CACTIN-AS1	Cytokine_Receptors,Antigen_Processing_and_Presentation,Antimicrobials,NaturalKiller_Cell_Cytotoxicity
CBR3-AS1	Antimicrobials,Cytokines,Cytokine_Receptors,Antigen_Processing_and_Presentation
CCND2-AS1	Antimicrobials,NaturalKiller_Cell_Cytotoxicity,Cytokine_Receptors,Cytokines
CDKN2A-AS1	Antigen_Processing_and_Presentation,Antimicrobials,NaturalKiller_Cell_Cytotoxicity,Cytokine_Receptors
CELF2-AS1	Antigen_Processing_and_Presentation,Cytokines,Antimicrobials,Cytokine_Receptors
CERS3-AS1	Antimicrobials,Cytokines,Cytokine_Receptors,NaturalKiller_Cell_Cytotoxicity
CFLAR-AS1	Cytokine_Receptors,Antimicrobials,Cytokines,Antigen_Processing_and_Presentation
CH17-302M23.1	Antigen_Processing_and_Presentation,Cytokine_Receptors,NaturalKiller_Cell_Cytotoxicity,Antimicrobials
CITF22-1A6.3	Antimicrobials,Cytokines,Antigen_Processing_and_Presentation,Cytokine_Receptors
COL4A2-AS1	Antigen_Processing_and_Presentation,Antimicrobials,Cytokines,Cytokine_Receptors
CTA-221G9.12	Antimicrobials,NaturalKiller_Cell_Cytotoxicity,Antigen_Processing_and_Presentation,Cytokine_Receptors
CTA-315H11.2	Antigen_Processing_and_Presentation,Antimicrobials,NaturalKiller_Cell_Cytotoxicity,Cytokine_Receptors
CTA-363E19.2	Antigen_Processing_and_Presentation,Cytokines,Cytokine_Receptors,NaturalKiller_Cell_Cytotoxicity
CTA-363E6.2	Cytokine_Receptors,Antigen_Processing_and_Presentation,Cytokines,Antimicrobials
CTA-384D8.36	Antimicrobials,NaturalKiller_Cell_Cytotoxicity,Antigen_Processing_and_Presentation,Cytokines
CTA-796E4.4	Antigen_Processing_and_Presentation,Antimicrobials,Cytokine_Receptors,NaturalKiller_Cell_Cytotoxicity
CTB-107G13.1	Cytokine_Receptors,Antigen_Processing_and_Presentation,Antimicrobials,NaturalKiller_Cell_Cytotoxicity
CTB-113I20.2	Antigen_Processing_and_Presentation,Cytokines,Antimicrobials,Cytokine_Receptors
CTB-113P19.4	Antigen_Processing_and_Presentation,Antimicrobials,Cytokine_Receptors,Cytokines
CTB-152G17.6	Antigen_Processing_and_Presentation,Antimicrobials,Cytokines,Cytokine_Receptors
CTB-179K24.3	Cytokines,Cytokine_Receptors,Antigen_Processing_and_Presentation,Antimicrobials
CTB-31O20.2	Cytokines,Cytokine_Receptors,Antigen_Processing_and_Presentation,NaturalKiller_Cell_Cytotoxicity
CTB-41I6.1	Antigen_Processing_and_Presentation,Antimicrobials,Cytokine_Receptors,NaturalKiller_Cell_Cytotoxicity
CTB-49A3.2	Antimicrobials,NaturalKiller_Cell_Cytotoxicity,Cytokines,Cytokine_Receptors
CTB-58E17.5	Antigen_Processing_and_Presentation,Cytokines,Cytokine_Receptors,NaturalKiller_Cell_Cytotoxicity
CTB-89H12.4	Cytokine_Receptors,Antigen_Processing_and_Presentation,Antimicrobials,Cytokines
CTC-1337H24.4	Cytokine_Receptors,Antimicrobials,Cytokines,Antigen_Processing_and_Presentation
CTC-235G5.3	Cytokines,Antigen_Processing_and_Presentation,Antimicrobials,NaturalKiller_Cell_Cytotoxicity
CTC-325H20.2	Antigen_Processing_and_Presentation,Antimicrobials,NaturalKiller_Cell_Cytotoxicity,Cytokines
CTC-338M12.4	Cytokines,Antigen_Processing_and_Presentation,Antimicrobials,Cytokine_Receptors
CTC-338M12.5	Antigen_Processing_and_Presentation,Antimicrobials,NaturalKiller_Cell_Cytotoxicity,Cytokine_Receptors
CTC-429P9.3	Antigen_Processing_and_Presentation,Cytokines,Antimicrobials,Cytokine_Receptors
CTC-444N24.11	Cytokine_Receptors,Antigen_Processing_and_Presentation,Antimicrobials,NaturalKiller_Cell_Cytotoxicity
CTC-444N24.13	Antigen_Processing_and_Presentation,Antimicrobials,Cytokines,Cytokine_Receptors
CTC-458G6.2	Antigen_Processing_and_Presentation,Antimicrobials,Cytokines,Cytokine_Receptors
CTC-471J1.8	Antigen_Processing_and_Presentation,Antimicrobials,Cytokine_Receptors,NaturalKiller_Cell_Cytotoxicity
CTC-497E21.3	Antigen_Processing_and_Presentation,NaturalKiller_Cell_Cytotoxicity,Antimicrobials,Cytokine_Receptors
CTC-523E23.4	Cytokines,Cytokine_Receptors,Antigen_Processing_and_Presentation,Antimicrobials
CTC-550B14.7	Antigen_Processing_and_Presentation,Cytokines,Antimicrobials,Cytokine_Receptors
CTD-2007L18.5	Cytokines,Cytokine_Receptors,Antimicrobials,NaturalKiller_Cell_Cytotoxicity
CTD-2008L17.1	Antigen_Processing_and_Presentation,Cytokines,NaturalKiller_Cell_Cytotoxicity,Cytokine_Receptors
CTD-2017F17.2	Cytokines,Cytokine_Receptors,Antigen_Processing_and_Presentation,Antimicrobials
CTD-2020K17.3	Antigen_Processing_and_Presentation,NaturalKiller_Cell_Cytotoxicity,Cytokine_Receptors,Antimicrobials
CTD-2047H16.4	Antigen_Processing_and_Presentation,Antimicrobials,Cytokine_Receptors,Cytokines
CTD-2083E4.4	Cytokines,Cytokine_Receptors,Antigen_Processing_and_Presentation,Antimicrobials
CTD-2194D22.4	Antigen_Processing_and_Presentation,Antimicrobials,Cytokines,Cytokine_Receptors
CTD-2195M15.3	Antigen_Processing_and_Presentation,Antimicrobials,Cytokine_Receptors,NaturalKiller_Cell_Cytotoxicity
CTD-2196E14.6	Antigen_Processing_and_Presentation,Antimicrobials,Cytokine_Receptors,Cytokines
CTD-2223O18.1	Antigen_Processing_and_Presentation,Antimicrobials,NaturalKiller_Cell_Cytotoxicity,Cytokine_Receptors
CTD-2270P14.1	Antigen_Processing_and_Presentation,Cytokines,Cytokine_Receptors,Antimicrobials
CTD-2280E9.1	Antigen_Processing_and_Presentation,Cytokines,Cytokine_Receptors,NaturalKiller_Cell_Cytotoxicity
CTD-2334D19.1	NaturalKiller_Cell_Cytotoxicity,Cytokine_Receptors,Cytokines,Antimicrobials
CTD-2349P21.12	Cytokines,Cytokine_Receptors,Antimicrobials,NaturalKiller_Cell_Cytotoxicity
CTD-2377D24.6	Antigen_Processing_and_Presentation,Antimicrobials,NaturalKiller_Cell_Cytotoxicity,Cytokines
CTD-2506J14.1	Antimicrobials,Cytokine_Receptors,Antigen_Processing_and_Presentation,NaturalKiller_Cell_Cytotoxicity
CTD-2517O10.6	Antigen_Processing_and_Presentation,Antimicrobials,Cytokines,Cytokine_Receptors
CTD-2523D13.2	Cytokines,Antigen_Processing_and_Presentation,Cytokine_Receptors,NaturalKiller_Cell_Cytotoxicity
CTD-2525I3.3	Antigen_Processing_and_Presentation,Antimicrobials,Cytokine_Receptors,NaturalKiller_Cell_Cytotoxicity
CTD-2527I21.14	Antigen_Processing_and_Presentation,Antimicrobials,Cytokines,Cytokine_Receptors
CTD-2528L19.6	Antimicrobials,Cytokine_Receptors,Cytokines,Antigen_Processing_and_Presentation
CTD-2530N21.4	Cytokine_Receptors,Cytokines,Antimicrobials,NaturalKiller_Cell_Cytotoxicity
CTD-2531D15.4	Cytokine_Receptors,Antigen_Processing_and_Presentation,Antimicrobials,Cytokines
CTD-2540B15.9	Antimicrobials,Cytokines,Cytokine_Receptors,NaturalKiller_Cell_Cytotoxicity
CTD-2541J13.1	Cytokine_Receptors,Antigen_Processing_and_Presentation,Antimicrobials,Cytokines
CTD-2547L16.1	Cytokines,NaturalKiller_Cell_Cytotoxicity,Cytokine_Receptors,Antimicrobials
CTD-2555A7.2	Antigen_Processing_and_Presentation,Antimicrobials,Cytokines,Cytokine_Receptors
CTD-2561B21.5	Antigen_Processing_and_Presentation,Antimicrobials,Cytokine_Receptors,NaturalKiller_Cell_Cytotoxicity
CTD-2562G15.3	Antigen_Processing_and_Presentation,Cytokine_Receptors,Antimicrobials,NaturalKiller_Cell_Cytotoxicity
CTD-2583A14.8	Antigen_Processing_and_Presentation,Antimicrobials,Cytokines,Cytokine_Receptors
CTD-2587H19.2	Antigen_Processing_and_Presentation,Antimicrobials,NaturalKiller_Cell_Cytotoxicity,Cytokine_Receptors
CTD-2588E21.1	Cytokines,Antigen_Processing_and_Presentation,Cytokine_Receptors,NaturalKiller_Cell_Cytotoxicity
CTD-2589H19.6	Antigen_Processing_and_Presentation,Antimicrobials,Cytokine_Receptors,NaturalKiller_Cell_Cytotoxicity
CTD-2600O9.2	Antigen_Processing_and_Presentation,NaturalKiller_Cell_Cytotoxicity,Antimicrobials,Cytokine_Receptors
CTD-2619J13.27	Cytokines,Cytokine_Receptors,NaturalKiller_Cell_Cytotoxicity,Antimicrobials
CTD-2619J13.8	Antimicrobials,NaturalKiller_Cell_Cytotoxicity,Cytokines,Cytokine_Receptors
CTD-2619J13.9	Antigen_Processing_and_Presentation,Antimicrobials,Cytokines,NaturalKiller_Cell_Cytotoxicity
CTD-2636A23.2	Cytokine_Receptors,Cytokines,Antigen_Processing_and_Presentation,Antimicrobials
CTD-2647L4.4	Antigen_Processing_and_Presentation,Antimicrobials,Cytokine_Receptors,Cytokines
CTD-2666L21.1	Antimicrobials,Cytokine_Receptors,Antigen_Processing_and_Presentation,NaturalKiller_Cell_Cytotoxicity
CTD-3064M3.7	Cytokines,Antigen_Processing_and_Presentation,Antimicrobials,NaturalKiller_Cell_Cytotoxicity
CTD-3065B20.2	Antigen_Processing_and_Presentation,Cytokine_Receptors,Antimicrobials,Cytokines
CTD-3065J16.6	Antigen_Processing_and_Presentation,NaturalKiller_Cell_Cytotoxicity,Antimicrobials,Cytokine_Receptors
CTD-3094K11.1	Antigen_Processing_and_Presentation,Antimicrobials,NaturalKiller_Cell_Cytotoxicity,Cytokines
CTD-3099C6.5	Antigen_Processing_and_Presentation,Antimicrobials,Cytokines,NaturalKiller_Cell_Cytotoxicity
CTD-3162L10.1	Antimicrobials,Cytokines,Cytokine_Receptors,NaturalKiller_Cell_Cytotoxicity
CTD-3193K9.3	Antimicrobials,Cytokine_Receptors,Antigen_Processing_and_Presentation,NaturalKiller_Cell_Cytotoxicity
CTD-3195I5.3	Cytokine_Receptors,Antigen_Processing_and_Presentation,NaturalKiller_Cell_Cytotoxicity,Antimicrobials
CTD-3195I5.4	Antimicrobials,Cytokine_Receptors,Antigen_Processing_and_Presentation,NaturalKiller_Cell_Cytotoxicity
CTD-3203P2.3	Antimicrobials,Cytokine_Receptors,NaturalKiller_Cell_Cytotoxicity,Cytokines
CTD-3234P18.6	Cytokine_Receptors,Antimicrobials,NaturalKiller_Cell_Cytotoxicity,Antigen_Processing_and_Presentation
CTD-3247H4.2	Antigen_Processing_and_Presentation,Antimicrobials,Cytokines,NaturalKiller_Cell_Cytotoxicity
CTD-3252C9.4	Antimicrobials,Cytokines,Cytokine_Receptors,NaturalKiller_Cell_Cytotoxicity
CYP17A1-AS1	Antigen_Processing_and_Presentation,Antimicrobials,NaturalKiller_Cell_Cytotoxicity,Cytokine_Receptors
CYP1B1-AS1	Cytokines,Cytokine_Receptors,Antimicrobials,Antigen_Processing_and_Presentation
CYP4F35P	Antigen_Processing_and_Presentation,NaturalKiller_Cell_Cytotoxicity,Cytokines,Cytokine_Receptors
CYYR1-AS1	Antigen_Processing_and_Presentation,Antimicrobials,NaturalKiller_Cell_Cytotoxicity,Cytokine_Receptors
DGCR11	Cytokines,Cytokine_Receptors,Antigen_Processing_and_Presentation,Antimicrobials
DHRS4-AS1	Antigen_Processing_and_Presentation,Cytokines,Cytokine_Receptors,Antimicrobials
DNAJC27-AS1	Antimicrobials,Cytokines,Cytokine_Receptors,NaturalKiller_Cell_Cytotoxicity
DNM3OS	Cytokines,Cytokine_Receptors,Antimicrobials,Antigen_Processing_and_Presentation
DNMBP-AS1	Antigen_Processing_and_Presentation,Cytokine_Receptors,Cytokines,NaturalKiller_Cell_Cytotoxicity
DSCR4-IT1	Antimicrobials,Cytokine_Receptors,Antigen_Processing_and_Presentation,Cytokines
DSG2-AS1	Antigen_Processing_and_Presentation,NaturalKiller_Cell_Cytotoxicity,Cytokine_Receptors,Cytokines
ENO1-AS1	Antimicrobials,Cytokines,Cytokine_Receptors,NaturalKiller_Cell_Cytotoxicity
ENTPD1-AS1	Cytokine_Receptors,Antimicrobials,Antigen_Processing_and_Presentation,NaturalKiller_Cell_Cytotoxicity
F11-AS1	Cytokine_Receptors,Antigen_Processing_and_Presentation,Antimicrobials,NaturalKiller_Cell_Cytotoxicity
FAM230A	Antigen_Processing_and_Presentation,Antimicrobials,NaturalKiller_Cell_Cytotoxicity,Cytokine_Receptors
FGD5-AS1	Antigen_Processing_and_Presentation,NaturalKiller_Cell_Cytotoxicity,Cytokine_Receptors,Cytokines
FGF13-AS1	NaturalKiller_Cell_Cytotoxicity,Antimicrobials,Cytokines,Cytokine_Receptors
FLJ27354	Cytokines,Cytokine_Receptors,Antigen_Processing_and_Presentation,Antimicrobials
FLJ37035	Antigen_Processing_and_Presentation,Antimicrobials,Cytokines,Cytokine_Receptors
FOXP4-AS1	Cytokine_Receptors,Antimicrobials,NaturalKiller_Cell_Cytotoxicity,Cytokines
GAS8-AS1	Antigen_Processing_and_Presentation,Antimicrobials,Cytokine_Receptors,Cytokines
GATA6-AS1	Cytokine_Receptors,Antigen_Processing_and_Presentation,Antimicrobials,Cytokines
GK-AS1	Cytokines,Cytokine_Receptors,NaturalKiller_Cell_Cytotoxicity,Antimicrobials
GS1-124K5.4	Antigen_Processing_and_Presentation,Cytokines,Antimicrobials,Cytokine_Receptors
GS1-72M22.1	Antigen_Processing_and_Presentation,Cytokines,NaturalKiller_Cell_Cytotoxicity,Antimicrobials
GUSBP11	Cytokines,NaturalKiller_Cell_Cytotoxicity,Cytokine_Receptors,Antimicrobials
HAGLROS	Antigen_Processing_and_Presentation,Antimicrobials,Cytokine_Receptors,NaturalKiller_Cell_Cytotoxicity
HCG15	Antigen_Processing_and_Presentation,Cytokines,NaturalKiller_Cell_Cytotoxicity,Cytokine_Receptors
HCG16	Antigen_Processing_and_Presentation,Cytokines,NaturalKiller_Cell_Cytotoxicity,Cytokine_Receptors
HCG18	Cytokine_Receptors,Antigen_Processing_and_Presentation,Cytokines,NaturalKiller_Cell_Cytotoxicity
HNRNPU-AS1	Antigen_Processing_and_Presentation,Antimicrobials,NaturalKiller_Cell_Cytotoxicity,Cytokines
HOXB-AS2	Cytokine_Receptors,Antigen_Processing_and_Presentation,Antimicrobials,Cytokines
HOXC-AS1	Antimicrobials,Cytokine_Receptors,Antigen_Processing_and_Presentation,Cytokines
HOXC-AS2	Antimicrobials,NaturalKiller_Cell_Cytotoxicity,Cytokines,Cytokine_Receptors
HP09025	Antimicrobials,Cytokines,Cytokine_Receptors,Antigen_Processing_and_Presentation
HPN-AS1	Cytokine_Receptors,Antigen_Processing_and_Presentation,Cytokines,NaturalKiller_Cell_Cytotoxicity
HYI-AS1	Antigen_Processing_and_Presentation,Cytokines,Antimicrobials,Cytokine_Receptors
ID2-AS1	Antimicrobials,Cytokines,Cytokine_Receptors,Antigen_Processing_and_Presentation
IGF2BP2-AS1	Antigen_Processing_and_Presentation,Antimicrobials,NaturalKiller_Cell_Cytotoxicity,Cytokine_Receptors
IL12A-AS1	Antigen_Processing_and_Presentation,Cytokine_Receptors,NaturalKiller_Cell_Cytotoxicity,Antimicrobials
INAFM2	Antimicrobials,Cytokines,Cytokine_Receptors,NaturalKiller_Cell_Cytotoxicity
IQCH-AS1	Antigen_Processing_and_Presentation,Cytokines,Cytokine_Receptors,Antimicrobials
ISPD-AS1	Antigen_Processing_and_Presentation,Cytokines,Cytokine_Receptors,NaturalKiller_Cell_Cytotoxicity
ITPR1-AS1	Antimicrobials,Cytokines,NaturalKiller_Cell_Cytotoxicity,Antigen_Processing_and_Presentation
JAKMIP2-AS1	Antigen_Processing_and_Presentation,Cytokine_Receptors,Cytokines,NaturalKiller_Cell_Cytotoxicity
JHDM1D-AS1	Antimicrobials,Cytokines,Cytokine_Receptors,Antigen_Processing_and_Presentation
KB-1208A12.3	Cytokine_Receptors,Antigen_Processing_and_Presentation,Cytokines,Antimicrobials
KB-1471A8.1	Antigen_Processing_and_Presentation,Antimicrobials,Cytokines,Cytokine_Receptors
KB-1991G8.1	Antigen_Processing_and_Presentation,Cytokines,Cytokine_Receptors,Antimicrobials
KB-226F1.2	Cytokine_Receptors,Antigen_Processing_and_Presentation,Antimicrobials,NaturalKiller_Cell_Cytotoxicity
KB-431C1.4	Antigen_Processing_and_Presentation,NaturalKiller_Cell_Cytotoxicity,Cytokines,Cytokine_Receptors
KCNMA1-AS1	NaturalKiller_Cell_Cytotoxicity,Antigen_Processing_and_Presentation,Antimicrobials,Cytokine_Receptors
KLF3-AS1	Antigen_Processing_and_Presentation,Cytokines,Cytokine_Receptors,Antimicrobials
KMT2E-AS1	Antigen_Processing_and_Presentation,Antimicrobials,NaturalKiller_Cell_Cytotoxicity,Cytokines
KRTAP5-AS1	Antigen_Processing_and_Presentation,Cytokine_Receptors,Antimicrobials,Cytokines
LA16c-358B7.3	Antigen_Processing_and_Presentation,Cytokine_Receptors,Antimicrobials,Cytokines
LA16c-358B7.4	Antigen_Processing_and_Presentation,Cytokine_Receptors,Antimicrobials,Cytokines
LA16c-380H5.5	Cytokines,Antigen_Processing_and_Presentation,Antimicrobials,NaturalKiller_Cell_Cytotoxicity
LA16c-385E7.1	Antigen_Processing_and_Presentation,Antimicrobials,Cytokines,Cytokine_Receptors
LA16c-390H2.4	Antimicrobials,Cytokine_Receptors,Antigen_Processing_and_Presentation,NaturalKiller_Cell_Cytotoxicity
LBX1-AS1	Antigen_Processing_and_Presentation,Antimicrobials,Cytokine_Receptors,NaturalKiller_Cell_Cytotoxicity
LENG8-AS1	Antigen_Processing_and_Presentation,Antimicrobials,NaturalKiller_Cell_Cytotoxicity,Cytokine_Receptors
LINC00092	Antimicrobials,Cytokines,Cytokine_Receptors,NaturalKiller_Cell_Cytotoxicity
LINC00158	Antigen_Processing_and_Presentation,Antimicrobials,Cytokine_Receptors,NaturalKiller_Cell_Cytotoxicity
LINC00176	Antigen_Processing_and_Presentation,Antimicrobials,Cytokine_Receptors,NaturalKiller_Cell_Cytotoxicity
LINC00189	Antimicrobials,Cytokines,Cytokine_Receptors,Antigen_Processing_and_Presentation
LINC00202-1	Cytokines,Cytokine_Receptors,Antigen_Processing_and_Presentation,Antimicrobials
LINC00205	Antigen_Processing_and_Presentation,Antimicrobials,Cytokine_Receptors,NaturalKiller_Cell_Cytotoxicity
LINC00323	Antigen_Processing_and_Presentation,NaturalKiller_Cell_Cytotoxicity,Cytokines,Cytokine_Receptors
LINC00330	Cytokines,Cytokine_Receptors,Antigen_Processing_and_Presentation,Antimicrobials
LINC00404	Cytokines,Antigen_Processing_and_Presentation,Antimicrobials,NaturalKiller_Cell_Cytotoxicity
LINC00467	Antimicrobials,Cytokines,Cytokine_Receptors,NaturalKiller_Cell_Cytotoxicity
LINC00472	Antigen_Processing_and_Presentation,NaturalKiller_Cell_Cytotoxicity,Cytokines,Cytokine_Receptors
LINC00475	Antimicrobials,Cytokines,Cytokine_Receptors,NaturalKiller_Cell_Cytotoxicity
LINC00539	Antigen_Processing_and_Presentation,Antimicrobials,Cytokine_Receptors,NaturalKiller_Cell_Cytotoxicity
LINC00575	Antigen_Processing_and_Presentation,Antimicrobials,Cytokines,Cytokine_Receptors
LINC00630	Antimicrobials,Antigen_Processing_and_Presentation,NaturalKiller_Cell_Cytotoxicity,Cytokine_Receptors
LINC00652	Antigen_Processing_and_Presentation,Antimicrobials,Cytokines,Cytokine_Receptors
LINC00882	Antigen_Processing_and_Presentation,Antimicrobials,Cytokines,NaturalKiller_Cell_Cytotoxicity
LINC00883	Cytokine_Receptors,Antimicrobials,Antigen_Processing_and_Presentation,NaturalKiller_Cell_Cytotoxicity
LINC00885	Antigen_Processing_and_Presentation,Antimicrobials,Cytokine_Receptors,Cytokines
LINC00891	Cytokines,NaturalKiller_Cell_Cytotoxicity,Antigen_Processing_and_Presentation,Cytokine_Receptors
LINC00893	Antimicrobials,Antigen_Processing_and_Presentation,Cytokines,Cytokine_Receptors
LINC00894	Antigen_Processing_and_Presentation,NaturalKiller_Cell_Cytotoxicity,Cytokines,Cytokine_Receptors
LINC00908	Cytokines,Cytokine_Receptors,Antigen_Processing_and_Presentation,Antimicrobials
LINC00925	Antigen_Processing_and_Presentation,Antimicrobials,NaturalKiller_Cell_Cytotoxicity,Cytokines
LINC00937	Cytokines,Cytokine_Receptors,Antigen_Processing_and_Presentation,Antimicrobials
LINC00987	Cytokine_Receptors,Antigen_Processing_and_Presentation,Cytokines,Antimicrobials
LINC01018	Antigen_Processing_and_Presentation,Antimicrobials,NaturalKiller_Cell_Cytotoxicity,Cytokine_Receptors
LINC01023	Antigen_Processing_and_Presentation,Cytokines,Antimicrobials,Cytokine_Receptors
LINC01070	Antigen_Processing_and_Presentation,Cytokines,Cytokine_Receptors,Antimicrobials
LINC01089	Antimicrobials,Cytokines,Cytokine_Receptors,Antigen_Processing_and_Presentation
LINC01116	Antigen_Processing_and_Presentation,Antimicrobials,Cytokine_Receptors,Cytokines
LINC01141	Antigen_Processing_and_Presentation,Antimicrobials,Cytokine_Receptors,NaturalKiller_Cell_Cytotoxicity
LINC01176	Antimicrobials,Cytokines,Cytokine_Receptors,NaturalKiller_Cell_Cytotoxicity
LINC01206	Antigen_Processing_and_Presentation,NaturalKiller_Cell_Cytotoxicity,Cytokines,Cytokine_Receptors
LINC01229	Antimicrobials,Cytokines,Cytokine_Receptors,NaturalKiller_Cell_Cytotoxicity
LINC01235	Antigen_Processing_and_Presentation,Cytokine_Receptors,NaturalKiller_Cell_Cytotoxicity,Cytokines
LINC01239	Cytokines,Cytokine_Receptors,Antimicrobials,Antigen_Processing_and_Presentation
LINC01270	Antigen_Processing_and_Presentation,Antimicrobials,Cytokines,NaturalKiller_Cell_Cytotoxicity
LINC01338	Cytokine_Receptors,Cytokines,Antigen_Processing_and_Presentation,Antimicrobials
LINC01349	Antigen_Processing_and_Presentation,Antimicrobials,Cytokine_Receptors,NaturalKiller_Cell_Cytotoxicity
LINC01351	Antigen_Processing_and_Presentation,Antimicrobials,Cytokine_Receptors,NaturalKiller_Cell_Cytotoxicity
LINC01428	Antigen_Processing_and_Presentation,Antimicrobials,Cytokine_Receptors,NaturalKiller_Cell_Cytotoxicity
LINC01460	Antimicrobials,Cytokines,Cytokine_Receptors,NaturalKiller_Cell_Cytotoxicity
LINC01503	Antimicrobials,Cytokines,Cytokine_Receptors,Antigen_Processing_and_Presentation
LINC01508	Antimicrobials,Cytokines,Cytokine_Receptors,Antigen_Processing_and_Presentation
LINC01521	Cytokine_Receptors,Antigen_Processing_and_Presentation,Antimicrobials,NaturalKiller_Cell_Cytotoxicity
LINC01540	Antigen_Processing_and_Presentation,Antimicrobials,Cytokines,Cytokine_Receptors
LINC01547	Antigen_Processing_and_Presentation,Antimicrobials,Cytokine_Receptors,Cytokines
LINC01559	Cytokines,NaturalKiller_Cell_Cytotoxicity,Antimicrobials,Cytokine_Receptors
LINC01571	Antigen_Processing_and_Presentation,Cytokines,NaturalKiller_Cell_Cytotoxicity,Cytokine_Receptors
LIPE-AS1	Antigen_Processing_and_Presentation,Antimicrobials,Cytokines,Cytokine_Receptors
LL0XNC01-7P3.1	Antigen_Processing_and_Presentation,Antimicrobials,Cytokines,Cytokine_Receptors
LL21NC02-1C16.2	Antigen_Processing_and_Presentation,Antimicrobials,Cytokine_Receptors,NaturalKiller_Cell_Cytotoxicity
LL21NC02-21A1.1	Cytokines,Cytokine_Receptors,Antigen_Processing_and_Presentation,Antimicrobials
LL22NC03-2H8.4	Antimicrobials,Antigen_Processing_and_Presentation,NaturalKiller_Cell_Cytotoxicity,Cytokine_Receptors
LOH12CR2	Antimicrobials,Cytokines,Cytokine_Receptors,NaturalKiller_Cell_Cytotoxicity
MAGI2-AS3	Cytokines,Cytokine_Receptors,Antigen_Processing_and_Presentation,Antimicrobials
MAMDC2-AS1	Antigen_Processing_and_Presentation,Antimicrobials,Cytokines,Cytokine_Receptors
MESTIT1	Antigen_Processing_and_Presentation,NaturalKiller_Cell_Cytotoxicity,Antimicrobials,Cytokines
MGAT3-AS1	Cytokine_Receptors,Antimicrobials,Cytokines,NaturalKiller_Cell_Cytotoxicity
MGC16275	Cytokines,NaturalKiller_Cell_Cytotoxicity,Cytokine_Receptors,Antimicrobials
MIR100HG	Cytokine_Receptors,Antigen_Processing_and_Presentation,Antimicrobials,Cytokines
MIR133A1HG	Cytokines,Cytokine_Receptors,Antigen_Processing_and_Presentation,NaturalKiller_Cell_Cytotoxicity
MIR181A2HG	Cytokines,Cytokine_Receptors,Antigen_Processing_and_Presentation,Antimicrobials
MIR210HG	Antigen_Processing_and_Presentation,Cytokine_Receptors,Cytokines,Antimicrobials
MIR497HG	Antigen_Processing_and_Presentation,Antimicrobials,Cytokine_Receptors,Cytokines
MIR503HG	Cytokines,Cytokine_Receptors,Antigen_Processing_and_Presentation,NaturalKiller_Cell_Cytotoxicity
MIR600HG	Antigen_Processing_and_Presentation,Antimicrobials,Cytokine_Receptors,Cytokines
MIR663AHG	Antigen_Processing_and_Presentation,Antimicrobials,Cytokines,NaturalKiller_Cell_Cytotoxicity
MIR99AHG	Antigen_Processing_and_Presentation,Antimicrobials,Cytokine_Receptors,Cytokines
MORF4L2-AS1	Antigen_Processing_and_Presentation,Antimicrobials,Cytokines,Cytokine_Receptors
NADK2-AS1	Antimicrobials,Antigen_Processing_and_Presentation,NaturalKiller_Cell_Cytotoxicity,Cytokine_Receptors
NARF-IT1	Antigen_Processing_and_Presentation,NaturalKiller_Cell_Cytotoxicity,Cytokine_Receptors,Antimicrobials
NCK1-AS1	Antigen_Processing_and_Presentation,Antimicrobials,NaturalKiller_Cell_Cytotoxicity,Cytokine_Receptors
NEXN-AS1	Antigen_Processing_and_Presentation,Antimicrobials,NaturalKiller_Cell_Cytotoxicity,Cytokine_Receptors
NRIR	Antigen_Processing_and_Presentation,Antimicrobials,NaturalKiller_Cell_Cytotoxicity,Cytokine_Receptors
OR2A1-AS1	NaturalKiller_Cell_Cytotoxicity,Antimicrobials,Antigen_Processing_and_Presentation,Cytokine_Receptors
OSTM1-AS1	Antigen_Processing_and_Presentation,Antimicrobials,Cytokines,Cytokine_Receptors
OSTN-AS1	Antigen_Processing_and_Presentation,Antimicrobials,Cytokines,Cytokine_Receptors
OTX2-AS1	Antimicrobials,Cytokines,Cytokine_Receptors,NaturalKiller_Cell_Cytotoxicity
OVCH1-AS1	Antigen_Processing_and_Presentation,Antimicrobials,Cytokine_Receptors,Cytokines
OVOL1-AS1	Antigen_Processing_and_Presentation,Antimicrobials,Cytokine_Receptors,Cytokines
OXCT1-AS1	NaturalKiller_Cell_Cytotoxicity,Antigen_Processing_and_Presentation,Cytokines,Cytokine_Receptors
PAXIP1-AS1	Antigen_Processing_and_Presentation,Antimicrobials,Cytokines,Cytokine_Receptors
PAXIP1-AS2	Antimicrobials,Cytokine_Receptors,Antigen_Processing_and_Presentation,NaturalKiller_Cell_Cytotoxicity
PHKA2-AS1	Antigen_Processing_and_Presentation,NaturalKiller_Cell_Cytotoxicity,Antimicrobials,Cytokine_Receptors
PITRM1-AS1	Antigen_Processing_and_Presentation,Antimicrobials,Cytokine_Receptors,NaturalKiller_Cell_Cytotoxicity
PP12613	Antigen_Processing_and_Presentation,Antimicrobials,Cytokine_Receptors,NaturalKiller_Cell_Cytotoxicity
PPP1R26-AS1	Antimicrobials,Antigen_Processing_and_Presentation,NaturalKiller_Cell_Cytotoxicity,Cytokine_Receptors
PRKAR2A-AS1	Antigen_Processing_and_Presentation,Antimicrobials,Cytokine_Receptors,NaturalKiller_Cell_Cytotoxicity
PRR7-AS1	Antimicrobials,Antigen_Processing_and_Presentation,Cytokine_Receptors,NaturalKiller_Cell_Cytotoxicity
PRSS51	Antigen_Processing_and_Presentation,Antimicrobials,Cytokines,Cytokine_Receptors
PSORS1C3	Antigen_Processing_and_Presentation,Antimicrobials,Cytokine_Receptors,NaturalKiller_Cell_Cytotoxicity
PTGES2-AS1	NaturalKiller_Cell_Cytotoxicity,Antigen_Processing_and_Presentation,Cytokine_Receptors,Antimicrobials
PTOV1-AS1	Antigen_Processing_and_Presentation,Antimicrobials,NaturalKiller_Cell_Cytotoxicity,Cytokine_Receptors
PYCARD-AS1	Antigen_Processing_and_Presentation,Antimicrobials,NaturalKiller_Cell_Cytotoxicity,Cytokine_Receptors
RARA-AS1	Cytokines,Antigen_Processing_and_Presentation,Antimicrobials,Cytokine_Receptors
RBMS3-AS3	Cytokine_Receptors,Antimicrobials,Cytokines,Antigen_Processing_and_Presentation
RBPMS-AS1	Antigen_Processing_and_Presentation,Antimicrobials,NaturalKiller_Cell_Cytotoxicity,Cytokine_Receptors
RGMB-AS1	Antigen_Processing_and_Presentation,Antimicrobials,NaturalKiller_Cell_Cytotoxicity,Cytokine_Receptors
RN7SL832P	Antigen_Processing_and_Presentation,Antimicrobials,NaturalKiller_Cell_Cytotoxicity,Cytokine_Receptors
RORB-AS1	Cytokines,Antigen_Processing_and_Presentation,Antimicrobials,NaturalKiller_Cell_Cytotoxicity
RP1-102E24.8	Cytokines,Cytokine_Receptors,Antigen_Processing_and_Presentation,NaturalKiller_Cell_Cytotoxicity
RP1-151F17.2	Antigen_Processing_and_Presentation,Antimicrobials,NaturalKiller_Cell_Cytotoxicity,Cytokine_Receptors
RP1-167O22.1	Cytokine_Receptors,Antimicrobials,Cytokines,NaturalKiller_Cell_Cytotoxicity
RP1-206D15.6	NaturalKiller_Cell_Cytotoxicity,Cytokine_Receptors,Antigen_Processing_and_Presentation,Antimicrobials
RP1-253P7.4	Antigen_Processing_and_Presentation,Antimicrobials,Cytokines,Cytokine_Receptors
RP1-278O22.1	Antigen_Processing_and_Presentation,Antimicrobials,Cytokine_Receptors,Cytokines
RP1-301L19.1	Antigen_Processing_and_Presentation,Antimicrobials,Cytokines,Cytokine_Receptors
RP1-59D14.5	Antigen_Processing_and_Presentation,Cytokine_Receptors,Antimicrobials,Cytokines
RP1-63G5.5	Cytokines,Cytokine_Receptors,Antigen_Processing_and_Presentation,NaturalKiller_Cell_Cytotoxicity
RP1-67A8.3	Cytokines,Cytokine_Receptors,Antigen_Processing_and_Presentation,NaturalKiller_Cell_Cytotoxicity
RP11-1007O24.2	Antigen_Processing_and_Presentation,Antimicrobials,NaturalKiller_Cell_Cytotoxicity,Cytokine_Receptors
RP11-1029J19.4	Antigen_Processing_and_Presentation,Antimicrobials,Cytokine_Receptors,NaturalKiller_Cell_Cytotoxicity
RP11-102G14.1	Cytokines,Antigen_Processing_and_Presentation,Antimicrobials,Cytokine_Receptors
RP11-1036E20.9	Antimicrobials,Cytokines,Cytokine_Receptors,NaturalKiller_Cell_Cytotoxicity
RP11-1060J15.9	Cytokines,Antimicrobials,Antigen_Processing_and_Presentation,NaturalKiller_Cell_Cytotoxicity
RP11-1069G10.1	Cytokines,Cytokine_Receptors,Antigen_Processing_and_Presentation,Antimicrobials
RP11-1070A24.2	Antimicrobials,Antigen_Processing_and_Presentation,NaturalKiller_Cell_Cytotoxicity,Cytokines
RP11-109D9.4	Cytokines,NaturalKiller_Cell_Cytotoxicity,Antimicrobials,Cytokine_Receptors
RP11-10A14.3	Cytokine_Receptors,Antigen_Processing_and_Presentation,Antimicrobials,NaturalKiller_Cell_Cytotoxicity
RP11-10A14.5	Cytokines,Cytokine_Receptors,Antimicrobials,NaturalKiller_Cell_Cytotoxicity
RP11-1109F11.5	Cytokines,Cytokine_Receptors,NaturalKiller_Cell_Cytotoxicity,Antimicrobials
RP11-110I1.11	Antigen_Processing_and_Presentation,Cytokines,Cytokine_Receptors,Antimicrobials
RP11-1113L8.1	Antimicrobials,Cytokines,Antigen_Processing_and_Presentation,Cytokine_Receptors
RP11-111E14.1	Antimicrobials,Cytokines,Cytokine_Receptors,Antigen_Processing_and_Presentation
RP11-111M22.4	Antigen_Processing_and_Presentation,Antimicrobials,Cytokine_Receptors,Cytokines
RP11-112J3.16	Cytokines,Antigen_Processing_and_Presentation,Antimicrobials,Cytokine_Receptors
RP11-1136G4.2	Antigen_Processing_and_Presentation,Antimicrobials,NaturalKiller_Cell_Cytotoxicity,Cytokine_Receptors
RP11-114N19.3	Antigen_Processing_and_Presentation,Antimicrobials,Cytokines,Cytokine_Receptors
RP11-1191J2.2	Cytokine_Receptors,Antigen_Processing_and_Presentation,Cytokines,NaturalKiller_Cell_Cytotoxicity
RP11-119J18.1	Cytokines,NaturalKiller_Cell_Cytotoxicity,Antimicrobials,Cytokine_Receptors
RP11-121C2.2	Antigen_Processing_and_Presentation,Cytokines,Cytokine_Receptors,NaturalKiller_Cell_Cytotoxicity
RP11-122C5.3	Antigen_Processing_and_Presentation,Antimicrobials,NaturalKiller_Cell_Cytotoxicity,Cytokine_Receptors
RP11-122K13.12	Antimicrobials,NaturalKiller_Cell_Cytotoxicity,Cytokines,Cytokine_Receptors
RP11-122K13.7	Cytokines,Cytokine_Receptors,Antigen_Processing_and_Presentation,Antimicrobials
RP11-123K3.9	Cytokines,NaturalKiller_Cell_Cytotoxicity,Antimicrobials,Cytokine_Receptors
RP11-1246C19.1	Cytokine_Receptors,Antigen_Processing_and_Presentation,Antimicrobials,NaturalKiller_Cell_Cytotoxicity
RP11-124N14.3	Antigen_Processing_and_Presentation,Antimicrobials,NaturalKiller_Cell_Cytotoxicity,Cytokine_Receptors
RP11-124N2.1	Cytokines,Antigen_Processing_and_Presentation,NaturalKiller_Cell_Cytotoxicity,Cytokine_Receptors
RP11-1260E13.2	Antigen_Processing_and_Presentation,Antimicrobials,Cytokines,Cytokine_Receptors
RP11-1260E13.4	Antigen_Processing_and_Presentation,Antimicrobials,Cytokines,Cytokine_Receptors
RP11-126L15.4	Cytokine_Receptors,Cytokines,Antimicrobials,NaturalKiller_Cell_Cytotoxicity
RP11-127B20.3	Cytokines,Antimicrobials,NaturalKiller_Cell_Cytotoxicity,Cytokine_Receptors
RP11-127I20.5	Antigen_Processing_and_Presentation,Antimicrobials,NaturalKiller_Cell_Cytotoxicity,Cytokine_Receptors
RP11-128A17.2	Antigen_Processing_and_Presentation,Cytokines,Cytokine_Receptors,Antimicrobials
RP11-129M16.4	Antigen_Processing_and_Presentation,Antimicrobials,Cytokines,Cytokine_Receptors
RP11-12G12.7	Antigen_Processing_and_Presentation,Antimicrobials,Cytokine_Receptors,NaturalKiller_Cell_Cytotoxicity
RP11-12J10.4	Antigen_Processing_and_Presentation,Antimicrobials,Cytokine_Receptors,Cytokines
RP11-131H24.4	Cytokines,Cytokine_Receptors,Antigen_Processing_and_Presentation,Antimicrobials
RP11-1338A24.1	Antigen_Processing_and_Presentation,Antimicrobials,Cytokines,Cytokine_Receptors
RP11-1376P16.2	Antigen_Processing_and_Presentation,Antimicrobials,Cytokines,Cytokine_Receptors
RP11-138I18.2	Antimicrobials,Antigen_Processing_and_Presentation,Cytokine_Receptors,NaturalKiller_Cell_Cytotoxicity
RP11-13A1.1	Antimicrobials,Cytokines,Cytokine_Receptors,NaturalKiller_Cell_Cytotoxicity
RP11-142E9.1	Antigen_Processing_and_Presentation,Cytokine_Receptors,Antimicrobials,NaturalKiller_Cell_Cytotoxicity
RP11-144G6.12	Antigen_Processing_and_Presentation,Antimicrobials,Cytokines,Cytokine_Receptors
RP11-147G16.1	Antigen_Processing_and_Presentation,Antimicrobials,Cytokines,Cytokine_Receptors
RP11-147L13.11	Antimicrobials,Cytokines,Cytokine_Receptors,NaturalKiller_Cell_Cytotoxicity
RP11-147L13.12	Antimicrobials,Cytokines,Cytokine_Receptors,NaturalKiller_Cell_Cytotoxicity
RP11-148O21.3	Antigen_Processing_and_Presentation,Antimicrobials,Cytokine_Receptors,NaturalKiller_Cell_Cytotoxicity
RP11-149I9.2	Antimicrobials,Cytokine_Receptors,NaturalKiller_Cell_Cytotoxicity,Cytokines
RP11-14C10.5	Antigen_Processing_and_Presentation,NaturalKiller_Cell_Cytotoxicity,Antimicrobials,Cytokine_Receptors
RP11-150C16.1	Cytokines,Cytokine_Receptors,NaturalKiller_Cell_Cytotoxicity,Antigen_Processing_and_Presentation
RP11-154D6.1	Antimicrobials,Cytokine_Receptors,NaturalKiller_Cell_Cytotoxicity,Antigen_Processing_and_Presentation
RP11-156K23.3	Antigen_Processing_and_Presentation,Antimicrobials,Cytokines,NaturalKiller_Cell_Cytotoxicity
RP11-156P1.3	Antimicrobials,Antigen_Processing_and_Presentation,Cytokine_Receptors,NaturalKiller_Cell_Cytotoxicity
RP11-158H5.8	Antigen_Processing_and_Presentation,Antimicrobials,NaturalKiller_Cell_Cytotoxicity,Cytokine_Receptors
RP11-159H10.3	Antimicrobials,Antigen_Processing_and_Presentation,Cytokine_Receptors,NaturalKiller_Cell_Cytotoxicity
RP11-159N11.4	Antigen_Processing_and_Presentation,Antimicrobials,Cytokine_Receptors,NaturalKiller_Cell_Cytotoxicity
RP11-15A1.2	NaturalKiller_Cell_Cytotoxicity,Cytokines,Antigen_Processing_and_Presentation,Antimicrobials
RP11-15A1.9	Antimicrobials,Cytokines,Cytokine_Receptors,NaturalKiller_Cell_Cytotoxicity
RP11-15I11.3	Antigen_Processing_and_Presentation,Antimicrobials,NaturalKiller_Cell_Cytotoxicity,Cytokine_Receptors
RP11-164J13.1	Cytokine_Receptors,Antigen_Processing_and_Presentation,Antimicrobials,Cytokines
RP11-165A20.3	Antimicrobials,Cytokines,Cytokine_Receptors,NaturalKiller_Cell_Cytotoxicity
RP11-166D19.1	Cytokines,Cytokine_Receptors,Antigen_Processing_and_Presentation,Antimicrobials
RP11-166P13.3	Antimicrobials,Cytokines,Cytokine_Receptors,NaturalKiller_Cell_Cytotoxicity
RP11-168F9.2	Antigen_Processing_and_Presentation,Antimicrobials,Cytokine_Receptors,NaturalKiller_Cell_Cytotoxicity
RP11-172H24.4	Antigen_Processing_and_Presentation,Antimicrobials,NaturalKiller_Cell_Cytotoxicity,Cytokine_Receptors
RP11-173C1.1	Cytokines,Cytokine_Receptors,Antigen_Processing_and_Presentation,NaturalKiller_Cell_Cytotoxicity
RP11-17E3.1	Antimicrobials,NaturalKiller_Cell_Cytotoxicity,Cytokines,Cytokine_Receptors
RP11-17M16.2	Cytokines,Cytokine_Receptors,Antimicrobials,Antigen_Processing_and_Presentation
RP11-180C16.1	Antimicrobials,Cytokines,Cytokine_Receptors,NaturalKiller_Cell_Cytotoxicity
RP11-181B11.1	Antigen_Processing_and_Presentation,Antimicrobials,Cytokine_Receptors,NaturalKiller_Cell_Cytotoxicity
RP11-181C3.1	Antigen_Processing_and_Presentation,NaturalKiller_Cell_Cytotoxicity,Antimicrobials,Cytokine_Receptors
RP11-182J23.1	Antigen_Processing_and_Presentation,Cytokines,Cytokine_Receptors,NaturalKiller_Cell_Cytotoxicity
RP11-196G11.4	Antigen_Processing_and_Presentation,Antimicrobials,Cytokines,Cytokine_Receptors
RP11-19E11.1	Antigen_Processing_and_Presentation,Antimicrobials,Cytokines,Cytokine_Receptors
RP11-1C8.7	Cytokine_Receptors,Antigen_Processing_and_Presentation,Antimicrobials,NaturalKiller_Cell_Cytotoxicity
RP11-202G18.1	Antigen_Processing_and_Presentation,Antimicrobials,Cytokine_Receptors,NaturalKiller_Cell_Cytotoxicity
RP11-209K10.2	Antigen_Processing_and_Presentation,Cytokines,Antimicrobials,Cytokine_Receptors
RP11-20E24.1	Cytokines,Cytokine_Receptors,Antigen_Processing_and_Presentation,Antimicrobials
RP11-212I21.4	Antigen_Processing_and_Presentation,Antimicrobials,Cytokine_Receptors,NaturalKiller_Cell_Cytotoxicity
RP11-214C8.2	Antigen_Processing_and_Presentation,Antimicrobials,NaturalKiller_Cell_Cytotoxicity,Cytokine_Receptors
RP11-215H22.1	Antigen_Processing_and_Presentation,NaturalKiller_Cell_Cytotoxicity,Antimicrobials,Cytokine_Receptors
RP11-215P8.4	Cytokines,Cytokine_Receptors,Antigen_Processing_and_Presentation,Antimicrobials
RP11-216B9.6	Antigen_Processing_and_Presentation,NaturalKiller_Cell_Cytotoxicity,Antimicrobials,Cytokine_Receptors
RP11-216L13.19	Antigen_Processing_and_Presentation,Antimicrobials,Cytokines,Cytokine_Receptors
RP11-218C14.8	Antigen_Processing_and_Presentation,Antimicrobials,Cytokine_Receptors,NaturalKiller_Cell_Cytotoxicity
RP11-218E20.5	Antigen_Processing_and_Presentation,Antimicrobials,Cytokine_Receptors,NaturalKiller_Cell_Cytotoxicity
RP11-218M22.1	Antigen_Processing_and_Presentation,Antimicrobials,Cytokine_Receptors,Cytokines
RP11-219B4.7	Cytokine_Receptors,Antigen_Processing_and_Presentation,Antimicrobials,Cytokines
RP11-21L23.3	Cytokine_Receptors,Antimicrobials,Antigen_Processing_and_Presentation,Cytokines
RP11-221N13.3	Antimicrobials,Cytokines,Cytokine_Receptors,NaturalKiller_Cell_Cytotoxicity
RP11-22C11.2	Antigen_Processing_and_Presentation,Antimicrobials,Cytokine_Receptors,NaturalKiller_Cell_Cytotoxicity
RP11-234K24.3	Cytokines,Antigen_Processing_and_Presentation,Antimicrobials,Cytokine_Receptors
RP11-234K24.6	Antigen_Processing_and_Presentation,Antimicrobials,Cytokine_Receptors,NaturalKiller_Cell_Cytotoxicity
RP11-235E17.6	Cytokines,Antigen_Processing_and_Presentation,Cytokine_Receptors,Antimicrobials
RP11-23J9.4	Antigen_Processing_and_Presentation,Antimicrobials,Cytokine_Receptors,Cytokines
RP11-240D10.4	Antigen_Processing_and_Presentation,NaturalKiller_Cell_Cytotoxicity,Antimicrobials,Cytokine_Receptors
RP11-240M16.1	Antigen_Processing_and_Presentation,Antimicrobials,Cytokines,Cytokine_Receptors
RP11-244F12.3	Cytokines,Antigen_Processing_and_Presentation,Cytokine_Receptors,Antimicrobials
RP11-244O19.1	Antigen_Processing_and_Presentation,Cytokines,Cytokine_Receptors,Antimicrobials
RP11-248J18.3	Antimicrobials,Antigen_Processing_and_Presentation,NaturalKiller_Cell_Cytotoxicity,Cytokine_Receptors
RP11-254F7.3	Antimicrobials,Antigen_Processing_and_Presentation,Cytokines,Cytokine_Receptors
RP11-259O2.1	Antimicrobials,Cytokine_Receptors,Cytokines,NaturalKiller_Cell_Cytotoxicity
RP11-264B17.2	Antigen_Processing_and_Presentation,Antimicrobials,Cytokine_Receptors,Cytokines
RP11-264B17.3	Antigen_Processing_and_Presentation,Cytokine_Receptors,NaturalKiller_Cell_Cytotoxicity,Cytokines
RP11-264M12.2	Cytokine_Receptors,Antigen_Processing_and_Presentation,Antimicrobials,NaturalKiller_Cell_Cytotoxicity
RP11-266L9.8	Antigen_Processing_and_Presentation,Antimicrobials,NaturalKiller_Cell_Cytotoxicity,Cytokine_Receptors
RP11-268F1.3	Antigen_Processing_and_Presentation,Antimicrobials,NaturalKiller_Cell_Cytotoxicity,Cytokines
RP11-268P4.5	Cytokines,Cytokine_Receptors,Antigen_Processing_and_Presentation,NaturalKiller_Cell_Cytotoxicity
RP11-26L20.4	Cytokine_Receptors,Antigen_Processing_and_Presentation,Antimicrobials,Cytokines
RP11-274B21.14	Antigen_Processing_and_Presentation,Antimicrobials,Cytokines,Cytokine_Receptors
RP11-274H2.3	Antigen_Processing_and_Presentation,Antimicrobials,Cytokine_Receptors,NaturalKiller_Cell_Cytotoxicity
RP11-276H7.2	Antimicrobials,Cytokines,Cytokine_Receptors,Antigen_Processing_and_Presentation
RP11-27N21.3	Antimicrobials,Cytokines,Cytokine_Receptors,NaturalKiller_Cell_Cytotoxicity
RP11-284F21.10	Antigen_Processing_and_Presentation,Cytokines,Cytokine_Receptors,Antimicrobials
RP11-286H14.8	Antigen_Processing_and_Presentation,Antimicrobials,Cytokine_Receptors,NaturalKiller_Cell_Cytotoxicity
RP11-286H15.1	Cytokine_Receptors,Cytokines,Antimicrobials,Antigen_Processing_and_Presentation
RP11-295G20.2	Cytokine_Receptors,Cytokines,Antimicrobials,NaturalKiller_Cell_Cytotoxicity
RP11-295M18.6	Cytokines,Cytokine_Receptors,Antigen_Processing_and_Presentation,Antimicrobials
RP11-295M3.4	Antigen_Processing_and_Presentation,Antimicrobials,Cytokines,Cytokine_Receptors
RP11-297B17.3	Cytokine_Receptors,Antimicrobials,Antigen_Processing_and_Presentation,NaturalKiller_Cell_Cytotoxicity
RP11-297C4.1	Antigen_Processing_and_Presentation,Antimicrobials,Cytokine_Receptors,Cytokines
RP11-297C4.3	Antigen_Processing_and_Presentation,Antimicrobials,Cytokines,Cytokine_Receptors
RP11-298A8.2	Cytokines,Antigen_Processing_and_Presentation,Antimicrobials,Cytokine_Receptors
RP11-299H21.1	Cytokines,Cytokine_Receptors,Antigen_Processing_and_Presentation,NaturalKiller_Cell_Cytotoxicity
RP11-299J3.8	NaturalKiller_Cell_Cytotoxicity,Antigen_Processing_and_Presentation,Antimicrobials,Cytokines
RP11-29B2.6	Antigen_Processing_and_Presentation,Antimicrobials,Cytokines,Cytokine_Receptors
RP11-2E11.6	Antigen_Processing_and_Presentation,Antimicrobials,NaturalKiller_Cell_Cytotoxicity,Cytokine_Receptors
RP11-2E11.9	Antigen_Processing_and_Presentation,Antimicrobials,NaturalKiller_Cell_Cytotoxicity,Cytokine_Receptors
RP11-303E16.2	Antigen_Processing_and_Presentation,Cytokine_Receptors,NaturalKiller_Cell_Cytotoxicity,Antimicrobials
RP11-304L19.11	Antimicrobials,Cytokines,NaturalKiller_Cell_Cytotoxicity,Cytokine_Receptors
RP11-304L19.12	Antimicrobials,Cytokines,Cytokine_Receptors,Antigen_Processing_and_Presentation
RP11-307C12.13	Antimicrobials,Cytokines,Cytokine_Receptors,NaturalKiller_Cell_Cytotoxicity
RP11-30K9.5	Cytokines,Cytokine_Receptors,Antimicrobials,Antigen_Processing_and_Presentation
RP11-30P6.6	Antimicrobials,Cytokines,Cytokine_Receptors,NaturalKiller_Cell_Cytotoxicity
RP11-313D6.3	Cytokine_Receptors,Antimicrobials,Cytokines,NaturalKiller_Cell_Cytotoxicity
RP11-322D14.2	Antimicrobials,NaturalKiller_Cell_Cytotoxicity,Cytokine_Receptors,Antigen_Processing_and_Presentation
RP11-326C3.12	Antigen_Processing_and_Presentation,Antimicrobials,Cytokines,Cytokine_Receptors
RP11-326I11.5	Antigen_Processing_and_Presentation,Antimicrobials,NaturalKiller_Cell_Cytotoxicity,Cytokine_Receptors
RP11-329E24.6	Antigen_Processing_and_Presentation,Antimicrobials,Cytokine_Receptors,NaturalKiller_Cell_Cytotoxicity
RP11-330M19.1	Antigen_Processing_and_Presentation,Antimicrobials,NaturalKiller_Cell_Cytotoxicity,Cytokines
RP11-330O11.3	Antimicrobials,Cytokines,Cytokine_Receptors,NaturalKiller_Cell_Cytotoxicity
RP11-334A14.8	Antigen_Processing_and_Presentation,Antimicrobials,Cytokines,NaturalKiller_Cell_Cytotoxicity
RP11-334C17.5	Antimicrobials,Antigen_Processing_and_Presentation,Cytokine_Receptors,Cytokines
RP11-337C18.8	Antigen_Processing_and_Presentation,NaturalKiller_Cell_Cytotoxicity,Cytokines,Cytokine_Receptors
RP11-342K6.2	Antimicrobials,Cytokine_Receptors,Antigen_Processing_and_Presentation,NaturalKiller_Cell_Cytotoxicity
RP11-342M1.3	Antigen_Processing_and_Presentation,Antimicrobials,NaturalKiller_Cell_Cytotoxicity,Cytokine_Receptors
RP11-345P4.7	Antigen_Processing_and_Presentation,Antimicrobials,Cytokines,Cytokine_Receptors
RP11-346C4.3	Cytokine_Receptors,Antigen_Processing_and_Presentation,Cytokines,NaturalKiller_Cell_Cytotoxicity
RP11-348F1.2	Cytokines,Cytokine_Receptors,Antigen_Processing_and_Presentation,NaturalKiller_Cell_Cytotoxicity
RP11-348J12.5	Antigen_Processing_and_Presentation,Antimicrobials,Cytokine_Receptors,NaturalKiller_Cell_Cytotoxicity
RP11-351D16.3	Cytokines,Cytokine_Receptors,Antigen_Processing_and_Presentation,Antimicrobials
RP11-353N14.2	Cytokines,Cytokine_Receptors,Antigen_Processing_and_Presentation,Antimicrobials
RP11-355N15.1	Antigen_Processing_and_Presentation,NaturalKiller_Cell_Cytotoxicity,Cytokines,Cytokine_Receptors
RP11-355O1.11	Antigen_Processing_and_Presentation,Antimicrobials,Cytokines,Cytokine_Receptors
RP11-356I2.1	Antigen_Processing_and_Presentation,Antimicrobials,Cytokine_Receptors,NaturalKiller_Cell_Cytotoxicity
RP11-356N1.2	Antigen_Processing_and_Presentation,Antimicrobials,Cytokine_Receptors,NaturalKiller_Cell_Cytotoxicity
RP11-359B12.2	Antimicrobials,Antigen_Processing_and_Presentation,Cytokines,Cytokine_Receptors
RP11-363E7.4	Antigen_Processing_and_Presentation,Antimicrobials,Cytokines,Cytokine_Receptors
RP11-366F6.2	Cytokine_Receptors,Antimicrobials,Antigen_Processing_and_Presentation,Cytokines
RP11-375I20.6	Antigen_Processing_and_Presentation,NaturalKiller_Cell_Cytotoxicity,Cytokines,Cytokine_Receptors
RP11-377G16.2	Cytokines,Cytokine_Receptors,Antimicrobials,NaturalKiller_Cell_Cytotoxicity
RP11-379F12.3	Antigen_Processing_and_Presentation,Antimicrobials,Cytokine_Receptors,Cytokines
RP11-379F12.4	Antimicrobials,Cytokine_Receptors,Cytokines,NaturalKiller_Cell_Cytotoxicity
RP11-37B2.1	Antigen_Processing_and_Presentation,Antimicrobials,NaturalKiller_Cell_Cytotoxicity,Cytokines
RP11-381O6.1	Antimicrobials,Cytokine_Receptors,NaturalKiller_Cell_Cytotoxicity,Antigen_Processing_and_Presentation
RP11-384C4.2	Cytokines,Cytokine_Receptors,Antimicrobials,Antigen_Processing_and_Presentation
RP11-384K6.6	Antimicrobials,Antigen_Processing_and_Presentation,Cytokines,Cytokine_Receptors
RP11-386B13.4	Antigen_Processing_and_Presentation,Antimicrobials,Cytokine_Receptors,NaturalKiller_Cell_Cytotoxicity
RP11-387A1.5	NaturalKiller_Cell_Cytotoxicity,Antimicrobials,Antigen_Processing_and_Presentation,Cytokine_Receptors
RP11-392O17.2	Cytokines,Cytokine_Receptors,NaturalKiller_Cell_Cytotoxicity,Antimicrobials
RP11-392P7.6	NaturalKiller_Cell_Cytotoxicity,Antimicrobials,Cytokines,Cytokine_Receptors
RP11-397G17.1	Cytokines,Cytokine_Receptors,Antimicrobials,NaturalKiller_Cell_Cytotoxicity
RP11-3B12.2	Cytokines,Cytokine_Receptors,Antigen_Processing_and_Presentation,Antimicrobials
RP11-3B7.1	Cytokines,Cytokine_Receptors,Antimicrobials,Antigen_Processing_and_Presentation
RP11-3D4.2	Antigen_Processing_and_Presentation,Antimicrobials,Cytokine_Receptors,Cytokines
RP11-3L21.2	Antigen_Processing_and_Presentation,Antimicrobials,Cytokines,Cytokine_Receptors
RP11-3P17.5	Antigen_Processing_and_Presentation,Antimicrobials,Cytokines,Cytokine_Receptors
RP11-400F19.18	Antigen_Processing_and_Presentation,Antimicrobials,NaturalKiller_Cell_Cytotoxicity,Cytokine_Receptors
RP11-402D21.2	Antigen_Processing_and_Presentation,Antimicrobials,NaturalKiller_Cell_Cytotoxicity,Cytokine_Receptors
RP11-402J6.1	Cytokine_Receptors,Antigen_Processing_and_Presentation,Antimicrobials,NaturalKiller_Cell_Cytotoxicity
RP11-408O19.5	Antigen_Processing_and_Presentation,Antimicrobials,Cytokine_Receptors,Cytokines
RP11-411K7.1	Antigen_Processing_and_Presentation,Antimicrobials,NaturalKiller_Cell_Cytotoxicity,Cytokine_Receptors
RP11-412B14.1	Cytokines,Cytokine_Receptors,Antigen_Processing_and_Presentation,NaturalKiller_Cell_Cytotoxicity
RP11-414J4.2	Cytokine_Receptors,Antigen_Processing_and_Presentation,Antimicrobials,NaturalKiller_Cell_Cytotoxicity
RP11-415F23.4	Cytokine_Receptors,NaturalKiller_Cell_Cytotoxicity,Antimicrobials,Cytokines
RP11-416I2.1	Antimicrobials,Cytokines,Cytokine_Receptors,NaturalKiller_Cell_Cytotoxicity
RP11-422N16.3	NaturalKiller_Cell_Cytotoxicity,Cytokine_Receptors,Cytokines,Antimicrobials
RP11-430C7.4	Antigen_Processing_and_Presentation,Antimicrobials,NaturalKiller_Cell_Cytotoxicity,Cytokine_Receptors
RP11-430H10.1	Antigen_Processing_and_Presentation,Antimicrobials,Cytokines,NaturalKiller_Cell_Cytotoxicity
RP11-436K8.1	Antigen_Processing_and_Presentation,Cytokines,Cytokine_Receptors,NaturalKiller_Cell_Cytotoxicity
RP11-439A17.9	Antigen_Processing_and_Presentation,Antimicrobials,Cytokine_Receptors,NaturalKiller_Cell_Cytotoxicity
RP11-439C15.4	Antigen_Processing_and_Presentation,Antimicrobials,NaturalKiller_Cell_Cytotoxicity,Cytokines
RP11-43F13.4	Cytokine_Receptors,Antimicrobials,NaturalKiller_Cell_Cytotoxicity,Cytokines
RP11-440I14.2	Antigen_Processing_and_Presentation,Cytokine_Receptors,Cytokines,Antimicrobials
RP11-440I14.3	Antigen_Processing_and_Presentation,Antimicrobials,NaturalKiller_Cell_Cytotoxicity,Cytokine_Receptors
RP11-440L14.4	Antigen_Processing_and_Presentation,Antimicrobials,Cytokines,Cytokine_Receptors
RP11-441O15.3	Antigen_Processing_and_Presentation,Antimicrobials,Cytokines,Cytokine_Receptors
RP11-443B20.1	Cytokines,Antigen_Processing_and_Presentation,Antimicrobials,Cytokine_Receptors
RP11-445F12.2	Antigen_Processing_and_Presentation,Antimicrobials,Cytokine_Receptors,Cytokines
RP11-449P15.2	Antigen_Processing_and_Presentation,Cytokine_Receptors,Antimicrobials,Cytokines
RP11-44K6.2	Antigen_Processing_and_Presentation,Antimicrobials,NaturalKiller_Cell_Cytotoxicity,Cytokine_Receptors
RP11-44K6.4	Antigen_Processing_and_Presentation,Antimicrobials,NaturalKiller_Cell_Cytotoxicity,Cytokine_Receptors
RP11-452F19.3	Antigen_Processing_and_Presentation,Antimicrobials,Cytokines,Cytokine_Receptors
RP11-452L6.1	Antigen_Processing_and_Presentation,Antimicrobials,Cytokine_Receptors,NaturalKiller_Cell_Cytotoxicity
RP11-452L6.7	Antimicrobials,Cytokines,Cytokine_Receptors,NaturalKiller_Cell_Cytotoxicity
RP11-455O6.2	Cytokine_Receptors,Cytokines,Antimicrobials,NaturalKiller_Cell_Cytotoxicity
RP11-456D7.1	Antimicrobials,Cytokine_Receptors,Antigen_Processing_and_Presentation,NaturalKiller_Cell_Cytotoxicity
RP11-462D18.4	NaturalKiller_Cell_Cytotoxicity,Antigen_Processing_and_Presentation,Antimicrobials,Cytokine_Receptors
RP11-465N4.4	Antigen_Processing_and_Presentation,Cytokines,Cytokine_Receptors,Antimicrobials
RP11-465N4.5	Cytokines,Cytokine_Receptors,Antigen_Processing_and_Presentation,Antimicrobials
RP11-466F5.8	Cytokines,Cytokine_Receptors,Antigen_Processing_and_Presentation,Antimicrobials
RP11-468N14.13	Antigen_Processing_and_Presentation,Cytokines,Cytokine_Receptors,NaturalKiller_Cell_Cytotoxicity
RP11-46F15.2	Antigen_Processing_and_Presentation,Cytokine_Receptors,NaturalKiller_Cell_Cytotoxicity,Antimicrobials
RP11-475B2.1	Antigen_Processing_and_Presentation,Antimicrobials,Cytokines,Cytokine_Receptors
RP11-477H21.2	Antigen_Processing_and_Presentation,NaturalKiller_Cell_Cytotoxicity,Cytokine_Receptors,Cytokines
RP11-478C19.2	Cytokines,Cytokine_Receptors,Antimicrobials,Antigen_Processing_and_Presentation
RP11-47A8.5	Antimicrobials,Cytokine_Receptors,NaturalKiller_Cell_Cytotoxicity,Cytokines
RP11-47I22.1	Antimicrobials,Cytokine_Receptors,Cytokines,Antigen_Processing_and_Presentation
RP11-480A16.1	Antigen_Processing_and_Presentation,NaturalKiller_Cell_Cytotoxicity,Cytokines,Cytokine_Receptors
RP11-482D24.3	Cytokines,Cytokine_Receptors,Antigen_Processing_and_Presentation,NaturalKiller_Cell_Cytotoxicity
RP11-483L5.1	Cytokines,Antigen_Processing_and_Presentation,Antimicrobials,NaturalKiller_Cell_Cytotoxicity
RP11-486G15.2	Antimicrobials,Cytokines,Cytokine_Receptors,Antigen_Processing_and_Presentation
RP11-491F9.1	Antimicrobials,Cytokines,Antigen_Processing_and_Presentation,NaturalKiller_Cell_Cytotoxicity
RP11-491F9.5	Antimicrobials,Cytokines,Cytokine_Receptors,Antigen_Processing_and_Presentation
RP11-491F9.6	Antimicrobials,Cytokines,Cytokine_Receptors,NaturalKiller_Cell_Cytotoxicity
RP11-493E12.1	Cytokines,Cytokine_Receptors,Antigen_Processing_and_Presentation,Antimicrobials
RP11-495O11.1	Antigen_Processing_and_Presentation,Antimicrobials,Cytokine_Receptors,NaturalKiller_Cell_Cytotoxicity
RP11-496I9.1	Cytokines,Antimicrobials,Antigen_Processing_and_Presentation,Cytokine_Receptors
RP11-497G19.1	Antigen_Processing_and_Presentation,Antimicrobials,Cytokines,Cytokine_Receptors
RP11-498C9.12	Antigen_Processing_and_Presentation,Cytokine_Receptors,Antimicrobials,Cytokines
RP11-500C11.3	Antimicrobials,Antigen_Processing_and_Presentation,Cytokine_Receptors,NaturalKiller_Cell_Cytotoxicity
RP11-503N18.1	Antigen_Processing_and_Presentation,Antimicrobials,Cytokine_Receptors,NaturalKiller_Cell_Cytotoxicity
RP11-504P24.8	Cytokines,Antigen_Processing_and_Presentation,Antimicrobials,Cytokine_Receptors
RP11-505K9.1	Antimicrobials,Cytokine_Receptors,Cytokines,NaturalKiller_Cell_Cytotoxicity
RP11-506H20.1	Antimicrobials,NaturalKiller_Cell_Cytotoxicity,Antigen_Processing_and_Presentation,Cytokines
RP11-507K2.3	NaturalKiller_Cell_Cytotoxicity,Cytokines,Cytokine_Receptors,Antigen_Processing_and_Presentation
RP11-508N22.12	Antigen_Processing_and_Presentation,Antimicrobials,Cytokines,Cytokine_Receptors
RP11-510C10.2	Antigen_Processing_and_Presentation,Antimicrobials,Cytokine_Receptors,NaturalKiller_Cell_Cytotoxicity
RP11-510C10.3	Antigen_Processing_and_Presentation,Antimicrobials,Cytokine_Receptors,NaturalKiller_Cell_Cytotoxicity
RP11-510M2.5	Antigen_Processing_and_Presentation,Cytokine_Receptors,Cytokines,Antimicrobials
RP11-513O17.2	Antigen_Processing_and_Presentation,Antimicrobials,Cytokine_Receptors,NaturalKiller_Cell_Cytotoxicity
RP11-515E23.1	Antigen_Processing_and_Presentation,Antimicrobials,Cytokines,Cytokine_Receptors
RP11-517I3.1	Cytokines,Cytokine_Receptors,Antimicrobials,Antigen_Processing_and_Presentation
RP11-523O18.5	Antimicrobials,Antigen_Processing_and_Presentation,Cytokine_Receptors,NaturalKiller_Cell_Cytotoxicity
RP11-524C21.2	Antigen_Processing_and_Presentation,NaturalKiller_Cell_Cytotoxicity,Antimicrobials,Cytokine_Receptors
RP11-525G13.2	Cytokines,Antigen_Processing_and_Presentation,Antimicrobials,Cytokine_Receptors
RP11-531A24.5	Antigen_Processing_and_Presentation,Cytokines,Cytokine_Receptors,Antimicrobials
RP11-531A24.7	Antimicrobials,NaturalKiller_Cell_Cytotoxicity,Cytokines,Cytokine_Receptors
RP11-532F12.5	Antimicrobials,Cytokine_Receptors,Antigen_Processing_and_Presentation,NaturalKiller_Cell_Cytotoxicity
RP11-532M24.1	Antigen_Processing_and_Presentation,Antimicrobials,Cytokine_Receptors,Cytokines
RP11-539G18.3	Antimicrobials,Cytokines,Cytokine_Receptors,NaturalKiller_Cell_Cytotoxicity
RP11-53O19.1	Antigen_Processing_and_Presentation,NaturalKiller_Cell_Cytotoxicity,Antimicrobials,Cytokine_Receptors
RP11-542M13.3	Antimicrobials,Cytokine_Receptors,Antigen_Processing_and_Presentation,NaturalKiller_Cell_Cytotoxicity
RP11-544M22.1	Cytokine_Receptors,Antimicrobials,Cytokines,Antigen_Processing_and_Presentation
RP11-544M22.8	Antimicrobials,Cytokines,Cytokine_Receptors,Antigen_Processing_and_Presentation
RP11-54A4.2	Antigen_Processing_and_Presentation,Antimicrobials,Cytokine_Receptors,NaturalKiller_Cell_Cytotoxicity
RP11-54O7.1	Antigen_Processing_and_Presentation,Antimicrobials,NaturalKiller_Cell_Cytotoxicity,Cytokines
RP11-54O7.16	Antigen_Processing_and_Presentation,Antimicrobials,NaturalKiller_Cell_Cytotoxicity,Cytokines
RP11-54O7.17	Antigen_Processing_and_Presentation,Antimicrobials,Cytokines,Cytokine_Receptors
RP11-557H15.4	Antimicrobials,Antigen_Processing_and_Presentation,Cytokines,Cytokine_Receptors
RP11-559N14.5	Cytokine_Receptors,Antimicrobials,Cytokines,NaturalKiller_Cell_Cytotoxicity
RP11-57H14.4	Antigen_Processing_and_Presentation,Cytokines,Antimicrobials,Cytokine_Receptors
RP11-582J16.4	Antimicrobials,Cytokine_Receptors,Antigen_Processing_and_Presentation,Cytokines
RP11-585P4.6	Antigen_Processing_and_Presentation,Cytokines,Antimicrobials,Cytokine_Receptors
RP11-588H23.3	Antigen_Processing_and_Presentation,Antimicrobials,Cytokine_Receptors,Cytokines
RP11-607P23.1	Antigen_Processing_and_Presentation,Antimicrobials,Cytokine_Receptors,Cytokines
RP11-613D13.8	Cytokines,Cytokine_Receptors,Antimicrobials,NaturalKiller_Cell_Cytotoxicity
RP11-616M22.1	Antimicrobials,Cytokines,Cytokine_Receptors,NaturalKiller_Cell_Cytotoxicity
RP11-626G11.5	Antimicrobials,Antigen_Processing_and_Presentation,Cytokines,Cytokine_Receptors
RP11-62H20.1	Antigen_Processing_and_Presentation,Antimicrobials,Cytokine_Receptors,NaturalKiller_Cell_Cytotoxicity
RP11-638I2.9	Antigen_Processing_and_Presentation,Antimicrobials,Cytokine_Receptors,NaturalKiller_Cell_Cytotoxicity
RP11-64B16.4	Antigen_Processing_and_Presentation,Antimicrobials,NaturalKiller_Cell_Cytotoxicity,Cytokine_Receptors
RP11-651L5.3	Antimicrobials,Cytokines,Cytokine_Receptors,NaturalKiller_Cell_Cytotoxicity
RP11-666A8.9	Antigen_Processing_and_Presentation,Antimicrobials,Cytokine_Receptors,NaturalKiller_Cell_Cytotoxicity
RP11-669E14.6	Antimicrobials,Antigen_Processing_and_Presentation,Cytokines,Cytokine_Receptors
RP11-66B24.2	Antimicrobials,Cytokines,Cytokine_Receptors,NaturalKiller_Cell_Cytotoxicity
RP11-66N11.8	Antimicrobials,Cytokines,Antigen_Processing_and_Presentation,Cytokine_Receptors
RP11-66N24.3	Cytokine_Receptors,Antigen_Processing_and_Presentation,Antimicrobials,Cytokines
RP11-66N24.4	Cytokine_Receptors,Antigen_Processing_and_Presentation,Antimicrobials,Cytokines
RP11-670E13.6	Antimicrobials,Cytokines,Antigen_Processing_and_Presentation,Cytokine_Receptors
RP11-674N23.4	Antigen_Processing_and_Presentation,Antimicrobials,NaturalKiller_Cell_Cytotoxicity,Cytokine_Receptors
RP11-676J12.7	Cytokines,Cytokine_Receptors,NaturalKiller_Cell_Cytotoxicity,Antimicrobials
RP11-677M14.2	Antigen_Processing_and_Presentation,Antimicrobials,NaturalKiller_Cell_Cytotoxicity,Cytokine_Receptors
RP11-677M14.3	Cytokine_Receptors,Antigen_Processing_and_Presentation,Antimicrobials,Cytokines
RP11-678G14.3	Antigen_Processing_and_Presentation,Antimicrobials,Cytokine_Receptors,NaturalKiller_Cell_Cytotoxicity
RP11-67L2.2	Antigen_Processing_and_Presentation,Antimicrobials,Cytokine_Receptors,Cytokines
RP11-680A11.5	Antigen_Processing_and_Presentation,Antimicrobials,NaturalKiller_Cell_Cytotoxicity,Cytokine_Receptors
RP11-686D22.4	Antigen_Processing_and_Presentation,Antimicrobials,Cytokine_Receptors,NaturalKiller_Cell_Cytotoxicity
RP11-68I18.10	Antigen_Processing_and_Presentation,Antimicrobials,Cytokine_Receptors,NaturalKiller_Cell_Cytotoxicity
RP11-68I3.7	Antigen_Processing_and_Presentation,Antimicrobials,NaturalKiller_Cell_Cytotoxicity,Cytokine_Receptors
RP11-698N11.2	Antigen_Processing_and_Presentation,Antimicrobials,NaturalKiller_Cell_Cytotoxicity,Cytokines
RP11-701H24.3	Antigen_Processing_and_Presentation,Antimicrobials,Cytokine_Receptors,NaturalKiller_Cell_Cytotoxicity
RP11-704J17.5	Antigen_Processing_and_Presentation,Antimicrobials,NaturalKiller_Cell_Cytotoxicity,Cytokine_Receptors
RP11-706O15.1	Antigen_Processing_and_Presentation,Antimicrobials,NaturalKiller_Cell_Cytotoxicity,Cytokine_Receptors
RP11-707A18.1	Cytokine_Receptors,Antimicrobials,NaturalKiller_Cell_Cytotoxicity,Cytokines
RP11-707M3.3	Antigen_Processing_and_Presentation,Cytokines,NaturalKiller_Cell_Cytotoxicity,Cytokine_Receptors
RP11-707P17.2	Antimicrobials,Cytokine_Receptors,Cytokines,Antigen_Processing_and_Presentation
RP11-712B9.2	Antigen_Processing_and_Presentation,Antimicrobials,Cytokine_Receptors,NaturalKiller_Cell_Cytotoxicity
RP11-713N11.6	Antigen_Processing_and_Presentation,Antimicrobials,Cytokine_Receptors,NaturalKiller_Cell_Cytotoxicity
RP11-714G18.1	Cytokine_Receptors,Antigen_Processing_and_Presentation,Antimicrobials,NaturalKiller_Cell_Cytotoxicity
RP11-715J22.3	Antimicrobials,Cytokines,Cytokine_Receptors,Antigen_Processing_and_Presentation
RP11-724N1.1	Antigen_Processing_and_Presentation,Antimicrobials,Cytokine_Receptors,NaturalKiller_Cell_Cytotoxicity
RP11-727F15.9	Cytokines,NaturalKiller_Cell_Cytotoxicity,Cytokine_Receptors,Antimicrobials
RP11-728F11.3	Antimicrobials,Cytokines,Antigen_Processing_and_Presentation,Cytokine_Receptors
RP11-736N17.10	Cytokines,Cytokine_Receptors,NaturalKiller_Cell_Cytotoxicity,Antimicrobials
RP11-73M18.8	Antigen_Processing_and_Presentation,Cytokines,Cytokine_Receptors,NaturalKiller_Cell_Cytotoxicity
RP11-73O6.3	Antigen_Processing_and_Presentation,Antimicrobials,Cytokine_Receptors,NaturalKiller_Cell_Cytotoxicity
RP11-74E22.8	Antigen_Processing_and_Presentation,Antimicrobials,Cytokines,Cytokine_Receptors
RP11-754N21.1	Antimicrobials,Cytokines,Cytokine_Receptors,Antigen_Processing_and_Presentation
RP11-758M4.4	Cytokines,Cytokine_Receptors,Antigen_Processing_and_Presentation,NaturalKiller_Cell_Cytotoxicity
RP11-768B22.2	Antimicrobials,Cytokine_Receptors,Antigen_Processing_and_Presentation,NaturalKiller_Cell_Cytotoxicity
RP11-768F21.1	Cytokine_Receptors,Antigen_Processing_and_Presentation,NaturalKiller_Cell_Cytotoxicity,Cytokines
RP11-769O8.1	Antigen_Processing_and_Presentation,Antimicrobials,Cytokines,Cytokine_Receptors
RP11-77P16.4	Antigen_Processing_and_Presentation,Antimicrobials,Cytokines,NaturalKiller_Cell_Cytotoxicity
RP11-77P6.2	Antigen_Processing_and_Presentation,Antimicrobials,NaturalKiller_Cell_Cytotoxicity,Cytokine_Receptors
RP11-785H5.1	Antigen_Processing_and_Presentation,Cytokine_Receptors,Cytokines,Antimicrobials
RP11-793A3.2	Cytokine_Receptors,Antigen_Processing_and_Presentation,Antimicrobials,NaturalKiller_Cell_Cytotoxicity
RP11-798K3.3	Antigen_Processing_and_Presentation,Cytokines,Cytokine_Receptors,NaturalKiller_Cell_Cytotoxicity
RP11-79N23.1	Cytokines,Cytokine_Receptors,Antimicrobials,Antigen_Processing_and_Presentation
RP11-7I15.4	Antigen_Processing_and_Presentation,Antimicrobials,Cytokines,Cytokine_Receptors
RP11-815J21.4	NaturalKiller_Cell_Cytotoxicity,Antigen_Processing_and_Presentation,Antimicrobials,Cytokine_Receptors
RP11-817O13.8	Cytokines,Antigen_Processing_and_Presentation,NaturalKiller_Cell_Cytotoxicity,Cytokine_Receptors
RP11-823E8.3	Cytokines,Cytokine_Receptors,Antimicrobials,Antigen_Processing_and_Presentation
RP11-82L18.2	Cytokine_Receptors,Cytokines,NaturalKiller_Cell_Cytotoxicity,Antigen_Processing_and_Presentation
RP11-830F9.6	Cytokines,Cytokine_Receptors,Antigen_Processing_and_Presentation,NaturalKiller_Cell_Cytotoxicity
RP11-83A24.2	Antigen_Processing_and_Presentation,Antimicrobials,Cytokine_Receptors,Cytokines
RP11-849F2.5	Antigen_Processing_and_Presentation,Antimicrobials,NaturalKiller_Cell_Cytotoxicity,Cytokine_Receptors
RP11-849F2.9	Cytokines,Cytokine_Receptors,Antigen_Processing_and_Presentation,Antimicrobials
RP11-849H4.4	Antigen_Processing_and_Presentation,Antimicrobials,Cytokine_Receptors,Cytokines
RP11-84C10.4	Antigen_Processing_and_Presentation,Antimicrobials,Cytokine_Receptors,NaturalKiller_Cell_Cytotoxicity
RP11-861E21.2	Antigen_Processing_and_Presentation,Cytokine_Receptors,Antimicrobials,NaturalKiller_Cell_Cytotoxicity
RP11-867G23.8	Antigen_Processing_and_Presentation,Antimicrobials,Cytokines,Cytokine_Receptors
RP11-876N24.2	Antigen_Processing_and_Presentation,Antimicrobials,Cytokine_Receptors,NaturalKiller_Cell_Cytotoxicity
RP11-884K10.6	NaturalKiller_Cell_Cytotoxicity,Antigen_Processing_and_Presentation,Antimicrobials,Cytokine_Receptors
RP11-88H9.2	Cytokine_Receptors,Antigen_Processing_and_Presentation,Antimicrobials,Cytokines
RP11-893F2.6	Antigen_Processing_and_Presentation,Antimicrobials,Cytokines,Cytokine_Receptors
RP11-89K10.1	Antimicrobials,Cytokine_Receptors,Cytokines,Antigen_Processing_and_Presentation
RP11-90L20.2	Antigen_Processing_and_Presentation,Antimicrobials,Cytokine_Receptors,NaturalKiller_Cell_Cytotoxicity
RP11-91K9.1	Antigen_Processing_and_Presentation,Antimicrobials,Cytokines,Cytokine_Receptors
[truncated: 4,739 more rows]
